# Supplementary material for: Comparative metatranscriptome analysis revealed broad response of microbial communities in two soil types, agriculture versus organic soil
Source: J Genet Eng Biotechnol. 2019 Oct 14;17:6. doi: 10.1186/s43141-019-0006-3 (PMC6821142; doi:10.1186/s43141-019-0006-3)
Supplement: Supplementary file 3 — Additional file 3: Table S1. The transcript id, gene function, gene ontology (biological,molecular and cellular function) obtained M1 functional hits after quarried against UniPrt database. (XLS 5019 kb) [file 43141_2019_6_MOESM3_ESM.xls]

## Sheet: M1_UNIPROT_RESULT
Supplementary Table S1. The transcript ID, gene function, gene ontology (biological process, molecular function and cellular component) obtained M1 functional hits after quired against UNIPROT database.
Transcript_ID	UNIPROT ID	Protein names	Gene names	Organism	Gene Length	EC number	Pathway	Taxonomic lineage (PHYLUM)	Taxonomic lineage (CLASS)	Taxonomic lineage (ORDER)	Taxonomic lineage (FAMILY)	Taxonomic lineage (GENUS)	Taxonomic lineage (SPECIES)	Cross-reference (KEGG)	Gene ontology (GO)	Gene ontology (biological process)	Gene ontology (molecular function)	Gene ontology (cellular component)	Gene ontology IDs
313184307	E4Z8P7	Putative retrotransposon protein		Malus domestica (Apple) (Pyrus malus)	1353			Streptophyta		Rosales	Rosaceae	Malus	Malus domestica (Apple) (Pyrus malus)		DNA integration [GO:0015074]; nucleic acid binding [GO:0003676]	DNA integration [GO:0015074]	nucleic acid binding [GO:0003676]		GO:0015074; GO:0003676
647811686	A0A060HQE0	Ammonia monooxygenase subunit C	amoC3 NVIE_011560	Nitrososphaera viennensis EN76	187			Thaumarchaeota		Nitrososphaerales	Nitrososphaeraceae	Nitrososphaera	Nitrososphaera viennensis		monooxygenase activity [GO:0004497]	monooxygenase activity [GO:0004497]	monooxygenase activity [GO:0004497]		GO:0004497
115467370	Q654U8	Os06g0247500 protein (Putative pyrophosphate-dependent phosphofructokinase beta subunit)	OJ1136_C11.21 Os06g0247500 OsJ_20808	Oryza sativa subsp. japonica (Rice)	567			Streptophyta	Liliopsida	Poales	Poaceae	Oryza	Oryza sativa (Rice)	osa:4340643;	6-phosphofructokinase activity [GO:0003872]; ATP binding [GO:0005524]; diphosphate-fructose-6-phosphate 1-phosphotransferase activity [GO:0047334]; fructose 6-phosphate metabolic process [GO:0006002]; glycolytic process [GO:0006096]	6-phosphofructokinase activity [GO:0003872]; diphosphate-fructose-6-phosphate 1-phosphotransferase activity [GO:0047334]; fructose 6-phosphate metabolic process [GO:0006002]; glycolytic process [GO:0006096]	6-phosphofructokinase activity [GO:0003872]; ATP binding [GO:0005524]; diphosphate-fructose-6-phosphate 1-phosphotransferase activity [GO:0047334]		GO:0003872; GO:0005524; GO:0047334; GO:0006002; GO:0006096
241955217	B9WGW6	Bromodomain-containing transcription factor, putative	CD36_50230	Candida dubliniensis (strain CD36 / ATCC MYA-646 / CBS 7987 / NCPF 3949 / NRRL Y-17841) (Yeast)	721			Ascomycota	Saccharomycetes	Saccharomycetales (budding yeasts)	Debaryomycetaceae	Candida	Candida dubliniensis (Yeast)	cdu:CD36_50230;
77555130	Q2QSM3	Putative uncharacterized protein	LOC_Os12g23610	Oryza sativa subsp. japonica (Rice)	385			Streptophyta	Liliopsida	Poales	Poaceae	Oryza	Oryza sativa (Rice)		ATP synthesis coupled proton transport [GO:0015986]; hydrogen ion transmembrane transporter activity [GO:0015078]; proton-transporting ATP synthase complex, coupling factor F(o) [GO:0045263]	ATP synthesis coupled proton transport [GO:0015986]; hydrogen ion transmembrane transporter activity [GO:0015078]	hydrogen ion transmembrane transporter activity [GO:0015078]	proton-transporting ATP synthase complex, coupling factor F(o) [GO:0045263]	GO:0015986; GO:0015078; GO:0045263
161598237	A9QXE1	Nonstructural polyprotein		Rhopalosiphum padi virus	1998					Picornavirales	Dicistroviridae	Cripavirus	Rhopalosiphum padi virus		ATP binding [GO:0005524]; cysteine-type endopeptidase activity [GO:0004197]; RNA binding [GO:0003723]; RNA-directed RNA polymerase activity [GO:0003968]; RNA helicase activity [GO:0003724]; transcription, DNA-templated [GO:0006351]; viral RNA genome replication [GO:0039694]	cysteine-type endopeptidase activity [GO:0004197]; RNA-directed RNA polymerase activity [GO:0003968]; RNA helicase activity [GO:0003724]; transcription, DNA-templated [GO:0006351]; viral RNA genome replication [GO:0039694]	ATP binding [GO:0005524]; cysteine-type endopeptidase activity [GO:0004197]; RNA binding [GO:0003723]; RNA-directed RNA polymerase activity [GO:0003968]; RNA helicase activity [GO:0003724]		GO:0005524; GO:0003723; GO:0003724; GO:0003968; GO:0004197; GO:0006351; GO:0039694
75114599	Q653P0	Potassium channel KOR1 (K(+) outward-rectifying channel 1)	Os06g0250600 LOC_Os06g14030 OSJNBa0091G06.35 P0431E05.11	Oryza sativa subsp. japonica (Rice)	858			Streptophyta	Liliopsida	Poales	Poaceae	Oryza	Oryza sativa (Rice)	osa:4340653;	integral component of membrane [GO:0016021]; voltage-gated potassium channel activity [GO:0005249]	voltage-gated potassium channel activity [GO:0005249]	voltage-gated potassium channel activity [GO:0005249]	integral component of membrane [GO:0016021]	GO:0016021; GO:0005249
125554764	A2YBA9	Putative uncharacterized protein	OsI_22386	Oryza sativa subsp. indica (Rice)	857			Streptophyta	Liliopsida	Poales	Poaceae	Oryza	Oryza sativa (Rice)		integral component of membrane [GO:0016021]; voltage-gated potassium channel activity [GO:0005249]	voltage-gated potassium channel activity [GO:0005249]	voltage-gated potassium channel activity [GO:0005249]	integral component of membrane [GO:0016021]	GO:0016021; GO:0005249
500081295	A1SNJ2	50S ribosomal protein L36	rpmJ Noca_3879	Nocardioides sp. (strain BAA-499 / JS614)	37			Actinobacteria	Actinobacteria (high G+C Gram-positive bacteria)	Actinomycetales	Nocardioidaceae	Nocardioides	Nocardioides sp. (strain BAA-499 / JS614)	nca:Noca_3879;	ribosome [GO:0005840]; structural constituent of ribosome [GO:0003735]; translation [GO:0006412]	translation [GO:0006412]	structural constituent of ribosome [GO:0003735]	ribosome [GO:0005840]	GO:0005840; GO:0003735; GO:0006412
498533238	R7Y0N6	50S ribosomal protein L36	rpmJ CF8_0710	Nocardioides sp. CF8	37			Actinobacteria	Actinobacteria (high G+C Gram-positive bacteria)	Actinomycetales	Nocardioidaceae	Nocardioides	Nocardioides sp. CF8		ribosome [GO:0005840]; structural constituent of ribosome [GO:0003735]; translation [GO:0006412]	translation [GO:0006412]	structural constituent of ribosome [GO:0003735]	ribosome [GO:0005840]	GO:0005840; GO:0003735; GO:0006412
504833077	K0INM7	DUF151 domain-containing protein	Ngar_c27230	Nitrososphaera gargensis (strain Ga9.2)	141			Thaumarchaeota		Nitrososphaerales	Nitrososphaeraceae	Nitrososphaera	Candidatus Nitrososphaera gargensis	nga:Ngar_c27230;	nuclease activity [GO:0004518]	nuclease activity [GO:0004518]	nuclease activity [GO:0004518]		GO:0004518
406935063	K2BKF4	Uncharacterized protein	ACD_47C00245G0002	uncultured bacterium	366								uncultured bacterium		cellular amino acid metabolic process [GO:0006520]; oxidoreductase activity [GO:0016491]	cellular amino acid metabolic process [GO:0006520]; oxidoreductase activity [GO:0016491]	oxidoreductase activity [GO:0016491]		GO:0006520; GO:0016491
636668929	A0A059WIS2	Glyoxalase-like domain protein		uncultured bacterium	134								uncultured bacterium
506364206	C5C263	FAD dependent oxidoreductase	Bcav_3446	Beutenbergia cavernae (strain ATCC BAA-8 / DSM 12333 / NBRC 16432)	537			Actinobacteria	Actinobacteria (high G+C Gram-positive bacteria)	Actinomycetales	Beutenbergiaceae	Beutenbergia	Beutenbergia cavernae	bcv:Bcav_3446;
503325611	E8N631	RNA polymerase sigma factor SigA	sigA ANT_18690	Anaerolinea thermophila (strain DSM 14523 / JCM 11388 / NBRC 100420 / UNI-1)	409			Chloroflexi	Anaerolineae	Anaerolineales	Anaerolineaceae	Anaerolinea	Anaerolinea thermophila	atm:ANT_18690;	cytoplasm [GO:0005737]; DNA binding [GO:0003677]; sequence-specific DNA binding transcription factor activity [GO:0003700]; sigma factor activity [GO:0016987]; transcription initiation from bacterial-type RNA polymerase promoter [GO:0001123]	sequence-specific DNA binding transcription factor activity [GO:0003700]; sigma factor activity [GO:0016987]; transcription initiation from bacterial-type RNA polymerase promoter [GO:0001123]	DNA binding [GO:0003677]; sequence-specific DNA binding transcription factor activity [GO:0003700]; sigma factor activity [GO:0016987]	cytoplasm [GO:0005737]	GO:0003677; GO:0005737; GO:0003700; GO:0016987; GO:0001123
736576606	A0A0A3W3J3	Protein translocase subunit SecE	secE GW12_23940	Acinetobacter sp. HR7	145			Proteobacteria	Gammaproteobacteria	Pseudomonadales	Moraxellaceae	Acinetobacter	Acinetobacter sp. HR7
695877465	A0A099RRN8	Translation initiation factor IF-3	infC DP64_08020	Pseudomonas sp. HMP271	177			Proteobacteria	Gammaproteobacteria	Pseudomonadales	Pseudomonadaceae	Pseudomonas	Pseudomonas sp. HMP271		cytoplasm [GO:0005737]; translation initiation factor activity [GO:0003743]	translation initiation factor activity [GO:0003743]	translation initiation factor activity [GO:0003743]	cytoplasm [GO:0005737]	GO:0005737; GO:0003743
566240723	W1V5A8	Uncharacterized protein (Fragment)	Q611_LSC00001G0001	Leuconostoc sp. DORA_2	144			Firmicutes	Bacilli	Lactobacillales	Leuconostocaceae	Leuconostoc	Leuconostoc sp. DORA_2
740470624	A0A0A1PDW6	Chaperone protein DnaK (HSP70) (Heat shock 70 kDa protein) (Heat shock protein 70)	dnaK BN1110_01616	bacterium YEK0313	633								bacterium YEK0313
547748058	R6FH14	Starch synthase catalytic domain-containing protein	BN493_02740	Odoribacter splanchnicus CAG:14	230			Bacteroidetes	Bacteroidia	Bacteroidales	Porphyromonadaceae	Odoribacter	Odoribacter splanchnicus CAG:14
346683336	G2I935	Protein Ycf2	ycf2	Pyrus pyrifolia (Chinese pear) (Pyrus serotina)	2281			Streptophyta		Rosales	Rosaceae	Pyrus (pears)	Pyrus pyrifolia (Chinese pear) (Pyrus serotina)		ATP binding [GO:0005524]; chloroplast stroma [GO:0009570]		ATP binding [GO:0005524]	chloroplast stroma [GO:0009570]	GO:0005524; GO:0009570
108710767	Q10DW2	Splicing factor 3A subunit 3, putative, expressed	LOC_Os03g50850	Oryza sativa subsp. japonica (Rice)	378			Streptophyta	Liliopsida	Poales	Poaceae	Oryza	Oryza sativa (Rice)		cullin deneddylation [GO:0010388]; cytosol [GO:0005829]; embryo development ending in seed dormancy [GO:0009793]; embryo sac egg cell differentiation [GO:0009560]; histone methylation [GO:0016571]; karyogamy [GO:0000741]; lipid storage [GO:0019915]; maintenance of meristem identity [GO:0010074]; meristem structural organization [GO:0009933]; mitotic recombination [GO:0006312]; mRNA export from nu…	cullin deneddylation [GO:0010388]; embryo development ending in seed dormancy [GO:0009793]; embryo sac egg cell differentiation [GO:0009560]; histone methylation [GO:0016571]; karyogamy [GO:0000741]; lipid storage [GO:0019915]; maintenance of meristem identity [GO:0010074]; meristem structural organization [GO:0009933]; mitotic recombination [GO:0006312]; mRNA export from nucleus [GO:0006406]; ph…	nucleic acid binding [GO:0003676]; zinc ion binding [GO:0008270]	cytosol [GO:0005829]; nucleus [GO:0005634]	GO:0010388; GO:0005829; GO:0009793; GO:0009560; GO:0016571; GO:0000741; GO:0019915; GO:0006406; GO:0010074; GO:0009933; GO:0006312; GO:0003676; GO:0005634; GO:0009640; GO:0045893; GO:0016579; GO:0016567; GO:0045694; GO:0009909; GO:0050826; GO:0010162; GO:0009845; GO:0010182; GO:0010228; GO:0008270
738022949	H0TQM5	Putative ABC-type branched-chain amino acid transporter, periplasmic binding protein	BRAS3843_2840010	Bradyrhizobium sp. STM 3843	407			Proteobacteria	Alphaproteobacteria	Rhizobiales	Bradyrhizobiaceae	Bradyrhizobium	Bradyrhizobium sp. STM 3843		amino acid transport [GO:0006865]; outer membrane-bounded periplasmic space [GO:0030288]	amino acid transport [GO:0006865]		outer membrane-bounded periplasmic space [GO:0030288]	GO:0006865; GO:0030288
501455428	B2FJ10	Uncharacterized protein	Smlt0337	Stenotrophomonas maltophilia (strain K279a)	170			Proteobacteria	Gammaproteobacteria	Xanthomonadales	Xanthomonadaceae	Stenotrophomonas	Stenotrophomonas maltophilia (Pseudomonas maltophilia) (Xanthomonas maltophilia)	sml:Smlt0337;
551537366	R1B6W1	Uncharacterized protein	EMIHUDRAFT_453778	Emiliania huxleyi CCMP1516	808					Isochrysidales	Noelaerhabdaceae	Emiliania	Emiliania huxleyi (Pontosphaera huxleyi)	ehx:EMIHUDRAFT_453778;	ATP binding [GO:0005524]; helicase activity [GO:0004386]; nucleic acid binding [GO:0003676]	helicase activity [GO:0004386]	ATP binding [GO:0005524]; helicase activity [GO:0004386]; nucleic acid binding [GO:0003676]		GO:0005524; GO:0004386; GO:0003676
346683346	G2I8W2	NAD(P)H-quinone oxidoreductase subunit 6, chloroplastic (EC 1.6.5.-)	ndhG	Pyrus pyrifolia (Chinese pear) (Pyrus serotina)	176	1.6.5.-		Streptophyta		Rosales	Rosaceae	Pyrus (pears)	Pyrus pyrifolia (Chinese pear) (Pyrus serotina)		chloroplast [GO:0009507]; integral component of membrane [GO:0016021]; NADH dehydrogenase (ubiquinone) activity [GO:0008137]; quinone binding [GO:0048038]	NADH dehydrogenase (ubiquinone) activity [GO:0008137]	NADH dehydrogenase (ubiquinone) activity [GO:0008137]; quinone binding [GO:0048038]	chloroplast [GO:0009507]; integral component of membrane [GO:0016021]	GO:0008137; GO:0009507; GO:0016021; GO:0048038
313183874	E3W0P5	NAD(P)H-quinone oxidoreductase subunit 6, chloroplastic (EC 1.6.5.-)	ndhG	Prunus persica (Peach) (Amygdalus persica)	176	1.6.5.-		Streptophyta		Rosales	Rosaceae	Prunus	Prunus persica (Peach) (Amygdalus persica)	pper:PrpeC_p075;	chloroplast [GO:0009507]; integral component of membrane [GO:0016021]; NADH dehydrogenase (ubiquinone) activity [GO:0008137]; quinone binding [GO:0048038]	NADH dehydrogenase (ubiquinone) activity [GO:0008137]	NADH dehydrogenase (ubiquinone) activity [GO:0008137]; quinone binding [GO:0048038]	chloroplast [GO:0009507]; integral component of membrane [GO:0016021]	GO:0008137; GO:0009507; GO:0016021; GO:0048038
4185311	Q9ZSX1	Polyprotein		Zea mays (Maize)	476			Streptophyta	Liliopsida	Poales	Poaceae	Zea	Zea mays (Maize)		DNA integration [GO:0015074]; nucleic acid binding [GO:0003676]	DNA integration [GO:0015074]	nucleic acid binding [GO:0003676]		GO:0015074; GO:0003676
241951968	B9WC89	D-arabinose dehydrogenase [NAD(P)+] heavy chain, putative (EC 1.1.1.117)	CD36_22310	Candida dubliniensis (strain CD36 / ATCC MYA-646 / CBS 7987 / NCPF 3949 / NRRL Y-17841) (Yeast)	326	1.1.1.117		Ascomycota	Saccharomycetes	Saccharomycetales (budding yeasts)	Debaryomycetaceae	Candida	Candida dubliniensis (Yeast)	cdu:CD36_22310;	D-arabinose 1-dehydrogenase [NAD(P)+] activity [GO:0045290]	D-arabinose 1-dehydrogenase [NAD(P)+] activity [GO:0045290]	D-arabinose 1-dehydrogenase [NAD(P)+] activity [GO:0045290]		GO:0045290
500017714	A0LIL0	Protein translocase subunit SecY	secY Sfum_1575	Syntrophobacter fumaroxidans (strain DSM 10017 / MPOB)	435			Proteobacteria	Deltaproteobacteria	Syntrophobacterales	Syntrophobacteraceae	Syntrophobacter	Syntrophobacter fumaroxidans	sfu:Sfum_1575;	integral component of membrane [GO:0016021]; intracellular [GO:0005622]; intracellular protein transmembrane transport [GO:0065002]; plasma membrane [GO:0005886]; protein targeting [GO:0006605]; protein transport by the Sec complex [GO:0043952]	intracellular protein transmembrane transport [GO:0065002]; protein targeting [GO:0006605]; protein transport by the Sec complex [GO:0043952]		integral component of membrane [GO:0016021]; intracellular [GO:0005622]; plasma membrane [GO:0005886]	GO:0016021; GO:0005622; GO:0065002; GO:0005886; GO:0006605; GO:0043952
499740294	Q2IJB8	Translation initiation factor IF-3	infC Adeh_1975	Anaeromyxobacter dehalogenans (strain 2CP-C)	233			Proteobacteria	Deltaproteobacteria	Myxococcales (fruiting gliding bacteria)	Anaeromyxobacteraceae	Anaeromyxobacter	Anaeromyxobacter dehalogenans	ade:Adeh_1975;	cytoplasm [GO:0005737]; translation initiation factor activity [GO:0003743]	translation initiation factor activity [GO:0003743]	translation initiation factor activity [GO:0003743]	cytoplasm [GO:0005737]	GO:0005737; GO:0003743
115444283	Q0E3V3	DNA-directed RNA polymerase (EC 2.7.7.6) (Fragment)	Os02g0152800	Oryza sativa subsp. japonica (Rice)	488	2.7.7.6		Streptophyta	Liliopsida	Poales	Poaceae	Oryza	Oryza sativa (Rice)	osa:4328330;	DNA binding [GO:0003677]; DNA-directed RNA polymerase activity [GO:0003899]; transcription, DNA-templated [GO:0006351]	DNA-directed RNA polymerase activity [GO:0003899]; transcription, DNA-templated [GO:0006351]	DNA binding [GO:0003677]; DNA-directed RNA polymerase activity [GO:0003899]		GO:0003677; GO:0003899; GO:0006351
480012911	N9BDV7	Aspartate ammonia-lyase	F952_01575	Acinetobacter baylyi DSM 14961 = CIP 107474	489			Proteobacteria	Gammaproteobacteria	Pseudomonadales	Moraxellaceae	Acinetobacter	Acinetobacter baylyi		lyase activity [GO:0016829]; tricarboxylic acid cycle [GO:0006099]	lyase activity [GO:0016829]; tricarboxylic acid cycle [GO:0006099]	lyase activity [GO:0016829]		GO:0016829; GO:0006099
68477224	P83776	Hexokinase-2 (EC 2.7.1.1) (Cytoplasmic antigenic protein 3) (Hexokinase PII) (Hexokinase-B)	HXK2 CaO19.542 CaO19.8176	Candida albicans (strain SC5314 / ATCC MYA-2876) (Yeast)	484	2.7.1.1	PATHWAY: Carbohydrate metabolism; hexose metabolism.	Ascomycota	Saccharomycetes	Saccharomycetales (budding yeasts)	Debaryomycetaceae	Candida	Candida albicans (Yeast)	cal:CaO19.542;cal:CaO19.8176;	adhesion of symbiont to host [GO:0044406]; ATP binding [GO:0005524]; carbohydrate phosphorylation [GO:0046835]; cytosol [GO:0005829]; development of symbiont in host [GO:0044114]; filamentous growth [GO:0030447]; filamentous growth of a population of unicellular organisms [GO:0044182]; glucosamine catabolic process [GO:0006043]; glycolytic process [GO:0006096]; growth of symbiont in host [GO:0044…	adhesion of symbiont to host [GO:0044406]; carbohydrate phosphorylation [GO:0046835]; development of symbiont in host [GO:0044114]; filamentous growth [GO:0030447]; filamentous growth of a population of unicellular organisms [GO:0044182]; glucosamine catabolic process [GO:0006043]; glycolytic process [GO:0006096]; growth of symbiont in host [GO:0044117]; hexokinase activity [GO:0004396]; hexose m…	ATP binding [GO:0005524]; hexokinase activity [GO:0004396]; N-acetylglucosamine kinase activity [GO:0045127]	cytosol [GO:0005829]; mitochondrion [GO:0005739]; nucleus [GO:0005634]	GO:0005524; GO:0006046; GO:0045127; GO:0044406; GO:0046835; GO:0005829; GO:0044114; GO:0030447; GO:0044182; GO:0006043; GO:0006096; GO:0044117; GO:0004396; GO:0019318; GO:0030448; GO:0005739; GO:0005634; GO:0009405
238879910	C4YLR7	Hexokinase (EC 2.7.1.1)	CAWG_01786	Candida albicans (strain WO-1) (Yeast)	484	2.7.1.1		Ascomycota	Saccharomycetes	Saccharomycetales (budding yeasts)	Debaryomycetaceae	Candida	Candida albicans (Yeast)		ATP binding [GO:0005524]; glycolytic process [GO:0006096]; kinase activity [GO:0016301]; phosphotransferase activity, alcohol group as acceptor [GO:0016773]	glycolytic process [GO:0006096]; kinase activity [GO:0016301]; phosphotransferase activity, alcohol group as acceptor [GO:0016773]	ATP binding [GO:0005524]; kinase activity [GO:0016301]; phosphotransferase activity, alcohol group as acceptor [GO:0016773]		GO:0005524; GO:0006096; GO:0016301; GO:0016773
17082479	Q8VY36	Opie2a pol (Opie2a pol protein)		Zea mays (Maize)	1048			Streptophyta	Liliopsida	Poales	Poaceae	Zea	Zea mays (Maize)		DNA integration [GO:0015074]; nucleic acid binding [GO:0003676]	DNA integration [GO:0015074]	nucleic acid binding [GO:0003676]		GO:0015074; GO:0003676
499979958	Q0B3E8	NAD(P) transhydrogenase subunit alpha (EC 1.6.1.2)	Bamb_5778	Burkholderia ambifaria (strain ATCC BAA-244 / AMMD) (Burkholderia cepacia (strain AMMD))	543	1.6.1.2		Proteobacteria	Betaproteobacteria	Burkholderiales	Burkholderiaceae	Burkholderia	Burkholderia ambifaria	bam:Bamb_5778;	NAD(P)+ transhydrogenase (AB-specific) activity [GO:0008750]; nucleotide binding [GO:0000166]; proton transport [GO:0015992]	NAD(P)+ transhydrogenase (AB-specific) activity [GO:0008750]; proton transport [GO:0015992]	NAD(P)+ transhydrogenase (AB-specific) activity [GO:0008750]; nucleotide binding [GO:0000166]		GO:0008750; GO:0000166; GO:0015992
746273539	A0A0B1YRF5	NAD(P) transhydrogenase subunit alpha (EC 1.6.1.2)	pntA PI86_09425	Burkholderia sp. A9	534	1.6.1.2		Proteobacteria	Betaproteobacteria	Burkholderiales	Burkholderiaceae	Burkholderia	Burkholderia sp. A9
496470590	C9D4Q0	Transposase	SCH4B_4779	Silicibacter sp. TrichCH4B	206			Proteobacteria	Alphaproteobacteria	Rhodobacterales	Rhodobacteraceae	Ruegeria	Silicibacter sp. TrichCH4B		DNA binding [GO:0003677]; transposase activity [GO:0004803]; transposition, DNA-mediated [GO:0006313]	transposase activity [GO:0004803]; transposition, DNA-mediated [GO:0006313]	DNA binding [GO:0003677]; transposase activity [GO:0004803]		GO:0003677; GO:0004803; GO:0006313
739708530	A0A0A0E1V4	Menaquinol oxidoreductase	JY97_08960	Spirochaeta sp. JC202	548			Spirochaetes	Spirochaetia	Spirochaetales	Spirochaetaceae	Spirochaeta	Spirochaeta sp. JC202
197259274	B5LCI6	Chaperonin-60 (Fragment)		uncultured bacterium	185								uncultured bacterium		ATP binding [GO:0005524]; cellular protein metabolic process [GO:0044267]	cellular protein metabolic process [GO:0044267]	ATP binding [GO:0005524]		GO:0005524; GO:0044267
241948121	B9W6R2	Sulfur metabolism repression control protein, putative	CD36_01060	Candida dubliniensis (strain CD36 / ATCC MYA-646 / CBS 7987 / NCPF 3949 / NRRL Y-17841) (Yeast)	715			Ascomycota	Saccharomycetes	Saccharomycetales (budding yeasts)	Debaryomycetaceae	Candida	Candida dubliniensis (Yeast)	cdu:CD36_01060;
68475015	Q5A933	F-box and WD-40 domain-containing protein MET30 (Potential negative regulator of sulfur metabolism)	MET30 CaO19.10811 CaO19.3301 I503_00109 orf19.3301 W5Q_00106	Candida albicans (strain SC5314 / ATCC MYA-2876) (Yeast)	735			Ascomycota	Saccharomycetes	Saccharomycetales (budding yeasts)	Debaryomycetaceae	Candida	Candida albicans (Yeast)	cal:CaO19.10811;cal:CaO19.3301;	SCF-dependent proteasomal ubiquitin-dependent protein catabolic process [GO:0031146]	SCF-dependent proteasomal ubiquitin-dependent protein catabolic process [GO:0031146]			GO:0031146
406962162	K2CSJ8	Uncharacterized protein (Fragment)	ACD_34C00433G0005	uncultured bacterium	278								uncultured bacterium		CTP synthase activity [GO:0003883]; pyrimidine nucleotide biosynthetic process [GO:0006221]	CTP synthase activity [GO:0003883]; pyrimidine nucleotide biosynthetic process [GO:0006221]	CTP synthase activity [GO:0003883]		GO:0003883; GO:0006221
459369918	M3K0H8	Heat shock protein Hsp104, putative (Fragment)	G210_1323	Candida maltosa (strain Xu316) (Yeast)	455			Ascomycota	Saccharomycetes	Saccharomycetales (budding yeasts)	Debaryomycetaceae	Candida	Candida maltosa (Yeast)		ATP binding [GO:0005524]		ATP binding [GO:0005524]		GO:0005524
703972091	A0A0A3CVY8	Uncharacterized protein	MG3_06195	Candida albicans P78048	899			Ascomycota	Saccharomycetes	Saccharomycetales (budding yeasts)	Debaryomycetaceae	Candida	Candida albicans (Yeast)
573947931	J3MG24	Uncharacterized protein	OB06G29680	Oryza brachyantha	458			Streptophyta	Liliopsida	Poales	Poaceae	Oryza	Oryza brachyantha	obr:102706572;	integral component of membrane [GO:0016021]			integral component of membrane [GO:0016021]	GO:0016021
737280601	A0A031LX08	Glutamate synthase (EC 1.4.1.13)	gltB CL42_01175	Acinetobacter sp. Ver3	1493	1.4.1.13		Proteobacteria	Gammaproteobacteria	Pseudomonadales	Moraxellaceae	Acinetobacter	Acinetobacter sp. Ver3		glutamate biosynthetic process [GO:0006537]; glutamate synthase (NADPH) activity [GO:0004355]	glutamate biosynthetic process [GO:0006537]; glutamate synthase (NADPH) activity [GO:0004355]	glutamate synthase (NADPH) activity [GO:0004355]		GO:0006537; GO:0004355
222641553	B9G3I8	Putative uncharacterized protein	OsJ_29322	Oryza sativa subsp. japonica (Rice)	513			Streptophyta	Liliopsida	Poales	Poaceae	Oryza	Oryza sativa (Rice)		ATP binding [GO:0005524]; protein serine/threonine kinase activity [GO:0004674]	protein serine/threonine kinase activity [GO:0004674]	ATP binding [GO:0005524]; protein serine/threonine kinase activity [GO:0004674]		GO:0005524; GO:0004674
405964136	K1Q6X0	E3 ubiquitin-protein ligase MIB1	CGI_10026035	Crassostrea gigas (Pacific oyster) (Crassostrea angulata)	376			Mollusca	Bivalvia	Ostreoida	Ostreidae (oysters)	Crassostrea	Crassostrea gigas (Pacific oyster) (Crassostrea angulata)		ligase activity [GO:0016874]; zinc ion binding [GO:0008270]	ligase activity [GO:0016874]	ligase activity [GO:0016874]; zinc ion binding [GO:0008270]		GO:0016874; GO:0008270
676422387	V4AMK5	Uncharacterized protein	LOTGIDRAFT_181248	Lottia gigantea (Giant owl limpet)	390			Mollusca	Gastropoda		Lottiidae	Lottia	Lottia gigantea (Giant owl limpet)		zinc ion binding [GO:0008270]		zinc ion binding [GO:0008270]		GO:0008270
636583403	R0KJ62	Arginine biosynthesis bifunctional protein ArgJ, mitochondrial	SETTUDRAFT_167746	Setosphaeria turcica (strain 28A) (Northern leaf blight fungus) (Exserohilum turcicum)	464		PATHWAY: Amino-acid biosynthesis; L-arginine biosynthesis; L-ornithine and N-acetyl-L-glutamate from L-glutamate and N(2)-acetyl-L-ornithine (cyclic): step 1/1. {ECO:0000256|HAMAP-Rule:MF_03124}.; PATHWAY: Amino-acid biosynthesis; L-arginine biosynthesis; N(2)-acetyl-L-ornithine from L-glutamate: step 1/4. {ECO:0000256|HAMAP-Rule:MF_03124}.	Ascomycota	Dothideomycetes	Pleosporales	Pleosporaceae	Setosphaeria	Setosphaeria turcica (Northern leaf blight fungus) (Exserohilum turcicum)		acetyl-CoA:L-glutamate N-acetyltransferase activity [GO:0004042]; arginine biosynthetic process [GO:0006526]; glutamate N-acetyltransferase activity [GO:0004358]; mitochondrial matrix [GO:0005759]	acetyl-CoA:L-glutamate N-acetyltransferase activity [GO:0004042]; arginine biosynthetic process [GO:0006526]; glutamate N-acetyltransferase activity [GO:0004358]	acetyl-CoA:L-glutamate N-acetyltransferase activity [GO:0004042]; glutamate N-acetyltransferase activity [GO:0004358]	mitochondrial matrix [GO:0005759]	GO:0004042; GO:0006526; GO:0004358; GO:0005759
502793588	D5CM51	2-nitropropane dioxygenase NPD	Slit_0424	Sideroxydans lithotrophicus (strain ES-1)	416			Proteobacteria	Betaproteobacteria	Gallionellales	Gallionellaceae	Sideroxydans	Sideroxydans lithotrophicus	slt:Slit_0424;	dioxygenase activity [GO:0051213]; nitronate monooxygenase activity [GO:0018580]	dioxygenase activity [GO:0051213]; nitronate monooxygenase activity [GO:0018580]	dioxygenase activity [GO:0051213]; nitronate monooxygenase activity [GO:0018580]		GO:0051213; GO:0018580
518206600	A0A024Q3K5	Probable septum site-determining protein MinC	minC_2 minC BN993_06395	Virgibacillus halodenitrificans (Bacillus halodenitrificans)	228			Firmicutes	Bacilli	Bacillales	Bacillaceae	Virgibacillus	Virgibacillus halodenitrificans (Bacillus halodenitrificans)		barrier septum assembly [GO:0000917]; cell morphogenesis [GO:0000902]; regulation of cell cycle [GO:0051726]	barrier septum assembly [GO:0000917]; cell morphogenesis [GO:0000902]; regulation of cell cycle [GO:0051726]			GO:0000917; GO:0000902; GO:0051726
313152189	E4U737	Nitrate reductase (EC 1.7.99.4)	Ocepr_0582	Oceanithermus profundus (strain DSM 14977 / NBRC 100410 / VKM B-2274 / 506)	938	1.7.99.4		Deinococcus-Thermus	Deinococci	Thermales	Thermaceae	Oceanithermus	Oceanithermus profundus	opr:Ocepr_0582;	4 iron, 4 sulfur cluster binding [GO:0051539]; molybdenum ion binding [GO:0030151]; nitrate assimilation [GO:0042128]; nitrate reductase activity [GO:0008940]; periplasmic space [GO:0042597]	nitrate assimilation [GO:0042128]; nitrate reductase activity [GO:0008940]	4 iron, 4 sulfur cluster binding [GO:0051539]; molybdenum ion binding [GO:0030151]; nitrate reductase activity [GO:0008940]	periplasmic space [GO:0042597]	GO:0051539; GO:0030151; GO:0042128; GO:0008940; GO:0042597
503470837	F2NF45	L-carnitine dehydratase/bile acid-inducible protein F	Desac_0499	Desulfobacca acetoxidans (strain ATCC 700848 / DSM 11109 / ASRB2)	479			Proteobacteria	Deltaproteobacteria	Syntrophobacterales	Syntrophaceae	Desulfobacca	Desulfobacca acetoxidans	dao:Desac_0499;	catalytic activity [GO:0003824]	catalytic activity [GO:0003824]	catalytic activity [GO:0003824]		GO:0003824
218200402	B8BAD4	Putative uncharacterized protein	OsI_27632	Oryza sativa subsp. indica (Rice)	811			Streptophyta	Liliopsida	Poales	Poaceae	Oryza	Oryza sativa (Rice)		ATP binding [GO:0005524]; DNA binding [GO:0003677]; DNA-directed DNA polymerase activity [GO:0003887]; DNA polymerase III complex [GO:0009360]; DNA replication [GO:0006260]	DNA-directed DNA polymerase activity [GO:0003887]; DNA replication [GO:0006260]	ATP binding [GO:0005524]; DNA binding [GO:0003677]; DNA-directed DNA polymerase activity [GO:0003887]	DNA polymerase III complex [GO:0009360]	GO:0005524; GO:0003677; GO:0009360; GO:0006260; GO:0003887
372000641	H2BC09	Photosystem II reaction center protein N (Fragment)	psbN	Blossfeldia liliputana (Miniature button cactus) (Parodia liliputana)	43			Streptophyta		Caryophyllales	Cactaceae	Blossfeldia	Blossfeldia liliputana (Miniature button cactus) (Parodia liliputana)		chloroplast [GO:0009507]; integral component of membrane [GO:0016021]; photosynthesis [GO:0015979]; photosystem II reaction center [GO:0009539]	photosynthesis [GO:0015979]		chloroplast [GO:0009507]; integral component of membrane [GO:0016021]; photosystem II reaction center [GO:0009539]	GO:0009507; GO:0016021; GO:0015979; GO:0009539
313183851	E3W0M2	Photosystem II reaction center protein H (PSII-H) (Photosystem II 10 kDa phosphoprotein)	psbH	Prunus persica (Peach) (Amygdalus persica)	74			Streptophyta		Rosales	Rosaceae	Prunus	Prunus persica (Peach) (Amygdalus persica)	pper:PrpeC_p051;	chloroplast thylakoid membrane [GO:0009535]; integral component of membrane [GO:0016021]; phosphate ion binding [GO:0042301]; photosynthesis [GO:0015979]; photosystem II [GO:0009523]; protein stabilization [GO:0050821]	photosynthesis [GO:0015979]; protein stabilization [GO:0050821]	phosphate ion binding [GO:0042301]	chloroplast thylakoid membrane [GO:0009535]; integral component of membrane [GO:0016021]; photosystem II [GO:0009523]	GO:0009535; GO:0016021; GO:0042301; GO:0015979; GO:0009523; GO:0050821
568335178	V9X731	Pyridoxal 5'-phosphate synthase subunit PdxS (PLP synthase subunit PdxS) (EC 4.3.3.6) (Pdx1)	pdxS THEMA_02325	Thermotoga maritima (strain ATCC 43589 / MSB8 / DSM 3109 / JCM 10099)	291	4.3.3.6	PATHWAY: Cofactor biosynthesis; pyridoxal 5'-phosphate biosynthesis. {ECO:0000256|HAMAP-Rule:MF_01824}.	Thermotogae	Thermotogae	Thermotogales	Thermotogaceae	Thermotoga	Thermotoga maritima	tmi:THEMA_02325;	pyridoxal 5'-phosphate synthase (glutamine hydrolysing) activity [GO:0036381]; pyridoxal phosphate biosynthetic process [GO:0042823]	pyridoxal 5'-phosphate synthase (glutamine hydrolysing) activity [GO:0036381]; pyridoxal phosphate biosynthetic process [GO:0042823]	pyridoxal 5'-phosphate synthase (glutamine hydrolysing) activity [GO:0036381]		GO:0036381; GO:0042823
56160853	Q71BW9	Hexon-associated protein 27 kDa	pVI	Human adenovirus C serotype 1 (strain Adenoid 71) (HAdV-1) (Human adenovirus 1)	250						Adenoviridae	Mastadenovirus	Human mastadenovirus C		viral capsid [GO:0019028]			viral capsid [GO:0019028]	GO:0019028
647812049	A0A060HKE5	Luciferase-like monooxygenase family protein	NVIE_015060	Nitrososphaera viennensis EN76	360			Thaumarchaeota		Nitrososphaerales	Nitrososphaeraceae	Nitrososphaera	Nitrososphaera viennensis		monooxygenase activity [GO:0004497]; oxidoreductase activity, acting on paired donors, with incorporation or reduction of molecular oxygen [GO:0016705]	monooxygenase activity [GO:0004497]; oxidoreductase activity, acting on paired donors, with incorporation or reduction of molecular oxygen [GO:0016705]	monooxygenase activity [GO:0004497]; oxidoreductase activity, acting on paired donors, with incorporation or reduction of molecular oxygen [GO:0016705]		GO:0004497; GO:0016705
500283061	A4YK52	Putative thioredoxin	BRADO0321	Bradyrhizobium sp. (strain ORS278)	306			Proteobacteria	Alphaproteobacteria	Rhizobiales	Bradyrhizobiaceae	Bradyrhizobium	Bradyrhizobium sp. (strain ORS278)	bra:BRADO0321;	cell redox homeostasis [GO:0045454]; glycerol ether metabolic process [GO:0006662]; protein disulfide oxidoreductase activity [GO:0015035]	cell redox homeostasis [GO:0045454]; glycerol ether metabolic process [GO:0006662]; protein disulfide oxidoreductase activity [GO:0015035]	protein disulfide oxidoreductase activity [GO:0015035]		GO:0045454; GO:0006662; GO:0015035
511265839	A0A059PU96	Ribosomal protein S16	rps16	Dasiphora fruticosa subsp. floribunda	89			Streptophyta		Rosales	Rosaceae	Dasiphora	Dasiphora fruticosa (Shrubby cinquefoil) (Potentilla fruticosa)		plastid [GO:0009536]; ribosome [GO:0005840]; structural constituent of ribosome [GO:0003735]; translation [GO:0006412]	translation [GO:0006412]	structural constituent of ribosome [GO:0003735]	plastid [GO:0009536]; ribosome [GO:0005840]	GO:0009536; GO:0005840; GO:0003735; GO:0006412
346683276	G2I8X5	30S ribosomal protein S16, chloroplastic	rps16	Pyrus pyrifolia (Chinese pear) (Pyrus serotina)	89			Streptophyta		Rosales	Rosaceae	Pyrus (pears)	Pyrus pyrifolia (Chinese pear) (Pyrus serotina)		chloroplast [GO:0009507]; ribosome [GO:0005840]; structural constituent of ribosome [GO:0003735]; translation [GO:0006412]	translation [GO:0006412]	structural constituent of ribosome [GO:0003735]	chloroplast [GO:0009507]; ribosome [GO:0005840]	GO:0009507; GO:0005840; GO:0003735; GO:0006412
10441442	Q9FVG6	Transposase		Zea mays (Maize)	854			Streptophyta	Liliopsida	Poales	Poaceae	Zea	Zea mays (Maize)
571268007	W0V342	PrkA serine kinase C-terminal domain protein	GJA_2623	Janthinobacterium agaricidamnosum NBRC 102515 = DSM 9628	652			Proteobacteria	Betaproteobacteria	Burkholderiales	Oxalobacteraceae	Janthinobacterium	Janthinobacterium agaricidamnosum		kinase activity [GO:0016301]	kinase activity [GO:0016301]	kinase activity [GO:0016301]		GO:0016301
575409343	W4LC70	Uncharacterized protein	ETSY1_29565	Candidatus Entotheonella sp. TSY1	586			Proteobacteria	Deltaproteobacteria			Candidatus Entotheonella	Candidatus Entotheonella sp. TSY1		catalytic activity [GO:0003824]	catalytic activity [GO:0003824]	catalytic activity [GO:0003824]		GO:0003824
504833381	K0INT8	Putative heat shock protein Hsp20	hsp20 Ngar_c30330	Nitrososphaera gargensis (strain Ga9.2)	171			Thaumarchaeota		Nitrososphaerales	Nitrososphaeraceae	Nitrososphaera	Candidatus Nitrososphaera gargensis	nga:Ngar_c30330;
500088506	A1K3J7	Glycine--tRNA ligase alpha subunit (EC 6.1.1.14) (Glycyl-tRNA synthetase alpha subunit)	glyQ azo0785	Azoarcus sp. (strain BH72)	308	6.1.1.14		Proteobacteria	Betaproteobacteria	Rhodocyclales	Rhodocyclaceae	Azoarcus	Azoarcus sp. (strain BH72)	azo:azo0785;	ATP binding [GO:0005524]; cytoplasm [GO:0005737]; glycine-tRNA ligase activity [GO:0004820]; glycyl-tRNA aminoacylation [GO:0006426]	glycine-tRNA ligase activity [GO:0004820]; glycyl-tRNA aminoacylation [GO:0006426]	ATP binding [GO:0005524]; glycine-tRNA ligase activity [GO:0004820]	cytoplasm [GO:0005737]	GO:0005524; GO:0005737; GO:0004820; GO:0006426
68488457	A0A0A6MBX4	Enolase 1	I503_00826 W5Q_00818	Candida albicans (strain SC5314 / ATCC MYA-2876) (Yeast)	440			Ascomycota	Saccharomycetes	Saccharomycetales (budding yeasts)	Debaryomycetaceae	Candida	Candida albicans (Yeast)
68488457	P30575	Enolase 1 (EC 4.2.1.11) (2-phospho-D-glycerate hydro-lyase) (2-phosphoglycerate dehydratase)	ENO1 CaO19.395 CaO19.8025	Candida albicans (strain SC5314 / ATCC MYA-2876) (Yeast)	440	4.2.1.11	PATHWAY: Carbohydrate degradation; glycolysis; pyruvate from D-glyceraldehyde 3-phosphate: step 4/5.	Ascomycota	Saccharomycetes	Saccharomycetales (budding yeasts)	Debaryomycetaceae	Candida	Candida albicans (Yeast)	cal:CaO19.395;cal:CaO19.8025;	cell surface [GO:0009986]; cytosol [GO:0005829]; entry into host [GO:0044409]; extracellular region [GO:0005576]; filamentous growth [GO:0030447]; filamentous growth of a population of unicellular organisms in response to biotic stimulus [GO:0036180]; fungal-type cell wall [GO:0009277]; gluconeogenesis [GO:0006094]; glycolytic process [GO:0006096]; high molecular weight kininogen binding [GO:0030…	entry into host [GO:0044409]; filamentous growth [GO:0030447]; filamentous growth of a population of unicellular organisms in response to biotic stimulus [GO:0036180]; gluconeogenesis [GO:0006094]; glycolytic process [GO:0006096]; induction by symbiont of host defense response [GO:0044416]; phosphopyruvate hydratase activity [GO:0004634]	high molecular weight kininogen binding [GO:0030985]; magnesium ion binding [GO:0000287]; phosphopyruvate hydratase activity [GO:0004634]	cell surface [GO:0009986]; cytosol [GO:0005829]; extracellular region [GO:0005576]; fungal-type cell wall [GO:0009277]; hyphal cell wall [GO:0030446]; intracellular [GO:0005622]; membrane [GO:0016020]; nucleus [GO:0005634]; phosphopyruvate hydratase complex [GO:0000015]; plasma membrane [GO:0005886]; yeast-form cell wall [GO:0030445]	GO:0009986; GO:0005829; GO:0044409; GO:0005576; GO:0030447; GO:0036180; GO:0009277; GO:0006094; GO:0006096; GO:0030985; GO:0030446; GO:0044416; GO:0005622; GO:0000287; GO:0016020; GO:0005634; GO:0004634; GO:0000015; GO:0005886; GO:0030445
241949449	B9W8M7	Enolase (1), putative (EC 4.2.1.11)	CD36_08010	Candida dubliniensis (strain CD36 / ATCC MYA-646 / CBS 7987 / NCPF 3949 / NRRL Y-17841) (Yeast)	440	4.2.1.11		Ascomycota	Saccharomycetes	Saccharomycetales (budding yeasts)	Debaryomycetaceae	Candida	Candida dubliniensis (Yeast)	cdu:CD36_08010;	glycolytic process [GO:0006096]; magnesium ion binding [GO:0000287]; phosphopyruvate hydratase activity [GO:0004634]; phosphopyruvate hydratase complex [GO:0000015]	glycolytic process [GO:0006096]; phosphopyruvate hydratase activity [GO:0004634]	magnesium ion binding [GO:0000287]; phosphopyruvate hydratase activity [GO:0004634]	phosphopyruvate hydratase complex [GO:0000015]	GO:0006096; GO:0000287; GO:0004634; GO:0000015
501045982	A7HEM1	Trehalose synthase	Anae109_2968	Anaeromyxobacter sp. (strain Fw109-5)	553			Proteobacteria	Deltaproteobacteria	Myxococcales (fruiting gliding bacteria)	Anaeromyxobacteraceae	Anaeromyxobacter	Anaeromyxobacter sp. (strain Fw109-5)	afw:Anae109_2968;	carbohydrate metabolic process [GO:0005975]; catalytic activity [GO:0003824]; cation binding [GO:0043169]	carbohydrate metabolic process [GO:0005975]; catalytic activity [GO:0003824]	catalytic activity [GO:0003824]; cation binding [GO:0043169]		GO:0005975; GO:0003824; GO:0043169
385302378	I2JU59	Nadh-ubiquinone oxidoreductase 78 kDa mitochondrial	AWRI1499_3576	Brettanomyces bruxellensis AWRI1499	705			Ascomycota	Saccharomycetes	Saccharomycetales (budding yeasts)	Pichiaceae	Brettanomyces	Dekkera bruxellensis (Brettanomyces custersii)		ATP synthesis coupled electron transport [GO:0042773]; electron carrier activity [GO:0009055]; iron-sulfur cluster binding [GO:0051536]; membrane [GO:0016020]; NADH dehydrogenase (ubiquinone) activity [GO:0008137]	ATP synthesis coupled electron transport [GO:0042773]; NADH dehydrogenase (ubiquinone) activity [GO:0008137]	electron carrier activity [GO:0009055]; iron-sulfur cluster binding [GO:0051536]; NADH dehydrogenase (ubiquinone) activity [GO:0008137]	membrane [GO:0016020]	GO:0042773; GO:0008137; GO:0009055; GO:0051536; GO:0016020
323575412	E9RGH5	Elongation factor 2 (Fragment)	EF2	Tsukubamonas globosa	652						Tsukubamonadidae	Tsukubamonas	Tsukubamonas globosa		GTPase activity [GO:0003924]; GTP binding [GO:0005525]; translation elongation factor activity [GO:0003746]	GTPase activity [GO:0003924]; translation elongation factor activity [GO:0003746]	GTPase activity [GO:0003924]; GTP binding [GO:0005525]; translation elongation factor activity [GO:0003746]		GO:0005525; GO:0003924; GO:0003746
500744664	A7H734	Regulatory protein LuxR	Anae109_0314	Anaeromyxobacter sp. (strain Fw109-5)	113			Proteobacteria	Deltaproteobacteria	Myxococcales (fruiting gliding bacteria)	Anaeromyxobacteraceae	Anaeromyxobacter	Anaeromyxobacter sp. (strain Fw109-5)	afw:Anae109_0314;	DNA binding [GO:0003677]; sequence-specific DNA binding transcription factor activity [GO:0003700]	sequence-specific DNA binding transcription factor activity [GO:0003700]	DNA binding [GO:0003677]; sequence-specific DNA binding transcription factor activity [GO:0003700]		GO:0003677; GO:0003700
504766416	J9YXA0	Carbohydrate ABC transporter substrate-binding protein, CUT1 family	HIMB5_00009350	alpha proteobacterium HIMB5	572			Proteobacteria	Alphaproteobacteria				alpha proteobacterium HIMB5	apm:HIMB5_00009350;	transporter activity [GO:0005215]	transporter activity [GO:0005215]	transporter activity [GO:0005215]		GO:0005215
736394493	W4LMB0	Uncharacterized protein (Fragment)	ETSY1_16460	Candidatus Entotheonella sp. TSY1	170			Proteobacteria	Deltaproteobacteria			Candidatus Entotheonella	Candidatus Entotheonella sp. TSY1
703957391	A0A0A3CDX4	Uncharacterized protein	MG1_05393	Candida albicans GC75	379			Ascomycota	Saccharomycetes	Saccharomycetales (budding yeasts)	Debaryomycetaceae	Candida	Candida albicans (Yeast)
158511656	A8ZXZ6	K(+)-insensitive pyrophosphate-energized proton pump (EC 3.6.1.1) (Membrane-bound proton-translocating pyrophosphatase) (Pyrophosphate-energized inorganic pyrophosphatase)	hppA Dole_2820	Desulfococcus oleovorans (strain DSM 6200 / Hxd3)	690	3.6.1.1		Proteobacteria	Deltaproteobacteria	Desulfobacterales	Desulfobacteraceae	Desulfococcus	Desulfococcus oleovorans	dol:Dole_2820;	hydrogen-translocating pyrophosphatase activity [GO:0009678]; inorganic diphosphatase activity [GO:0004427]; integral component of plasma membrane [GO:0005887]; magnesium ion binding [GO:0000287]; proton transport [GO:0015992]	hydrogen-translocating pyrophosphatase activity [GO:0009678]; inorganic diphosphatase activity [GO:0004427]; proton transport [GO:0015992]	hydrogen-translocating pyrophosphatase activity [GO:0009678]; inorganic diphosphatase activity [GO:0004427]; magnesium ion binding [GO:0000287]	integral component of plasma membrane [GO:0005887]	GO:0009678; GO:0004427; GO:0005887; GO:0000287; GO:0015992
660392724	A0A068FYJ1	Ammonia monooxygenase subunit A (Fragment)	amoA	uncultured ammonia-oxidizing archaeon	210								uncultured ammonia-oxidizing archaeon		monooxygenase activity [GO:0004497]	monooxygenase activity [GO:0004497]	monooxygenase activity [GO:0004497]		GO:0004497
514429889	S4VDB3	AmoA (Fragment)	amoA	uncultured crenarchaeote	212			Crenarchaeota					uncultured crenarchaeote
344235046	G3IQD4	Putative uncharacterized protein	I79_026257	Cricetulus griseus (Chinese hamster) (Cricetulus barabensis griseus)	60			Chordata	Mammalia	Rodentia	Cricetidae	Cricetulus	Cricetulus griseus (Chinese hamster) (Cricetulus barabensis griseus)
115467924	Q5Z6D2	Os06g0338900 protein (Putative eukaryotic translation initiation factor 2B, subunit 3)	P0427E01.43 OJ1294_G12.5 Os06g0338900	Oryza sativa subsp. japonica (Rice)	455			Streptophyta	Liliopsida	Poales	Poaceae	Oryza	Oryza sativa (Rice)	osa:4340947;	nucleotidyltransferase activity [GO:0016779]; translation initiation factor activity [GO:0003743]	nucleotidyltransferase activity [GO:0016779]; translation initiation factor activity [GO:0003743]	nucleotidyltransferase activity [GO:0016779]; translation initiation factor activity [GO:0003743]		GO:0016779; GO:0003743
2636719	O13308	POL protein (Fragment)		Candida albicans (Yeast)	1576			Ascomycota	Saccharomycetes	Saccharomycetales (budding yeasts)	Debaryomycetaceae	Candida	Candida albicans (Yeast)		DNA integration [GO:0015074]; nucleic acid binding [GO:0003676]	DNA integration [GO:0015074]	nucleic acid binding [GO:0003676]		GO:0015074; GO:0003676
242037567	C5WUY3	Putative uncharacterized protein Sb01g002920	Sb01g002920 SORBIDRAFT_01g002920	Sorghum bicolor (Sorghum) (Sorghum vulgare)	280			Streptophyta	Liliopsida	Poales	Poaceae	Sorghum	Sorghum bicolor (Sorghum) (Sorghum vulgare)	sbi:SORBI_01g002920;	nucleic acid binding [GO:0003676]; protein methyltransferase activity [GO:0008276]	protein methyltransferase activity [GO:0008276]	nucleic acid binding [GO:0003676]; protein methyltransferase activity [GO:0008276]		GO:0003676; GO:0008276
226530570	B4FUW1	Uncharacterized protein	LOC100273353	Zea mays (Maize)	278			Streptophyta	Liliopsida	Poales	Poaceae	Zea	Zea mays (Maize)	zma:100273353;	methyltransferase activity [GO:0008168]; nucleic acid binding [GO:0003676]	methyltransferase activity [GO:0008168]	methyltransferase activity [GO:0008168]; nucleic acid binding [GO:0003676]		GO:0008168; GO:0003676
537392281	T1YSB3	Pilin (Fragment)	pilA	Stigmatella aurantiaca	206			Proteobacteria	Deltaproteobacteria	Myxococcales (fruiting gliding bacteria)	Cystobacteraceae	Stigmatella	Stigmatella aurantiaca
530342355	U5KP15	Translation elongation factor 1-alpha (Fragment)	EF1a	Sarcoscypha sp. TL-11692	150			Ascomycota	Pezizomycetes	Pezizales	Sarcoscyphaceae	Sarcoscypha	Sarcoscypha sp. TL-11692		GTPase activity [GO:0003924]; GTP binding [GO:0005525]; translation elongation factor activity [GO:0003746]	GTPase activity [GO:0003924]; translation elongation factor activity [GO:0003746]	GTPase activity [GO:0003924]; GTP binding [GO:0005525]; translation elongation factor activity [GO:0003746]		GO:0005525; GO:0003924; GO:0003746
508737322	A0A060MZP5	Elongation factor 1-alpha (Fragment)	EF-1A	Roombia sp. NY0200	424				Katablepharidophyta			Roombia	Roombia sp. NY0200		cytoplasm [GO:0005737]; GTPase activity [GO:0003924]; GTP binding [GO:0005525]; translation elongation factor activity [GO:0003746]	GTPase activity [GO:0003924]; translation elongation factor activity [GO:0003746]	GTPase activity [GO:0003924]; GTP binding [GO:0005525]; translation elongation factor activity [GO:0003746]	cytoplasm [GO:0005737]	GO:0005525; GO:0003924; GO:0005737; GO:0003746
221086	Q65871	ORF2 (Fragment)		Barley yellow dwarf virus (isolate MAV-PS1) (BYDV)	532						Luteoviridae	Luteovirus	Barley yellow dwarf virus (isolate MAV) (BYDV)		nucleotide binding [GO:0000166]; RNA binding [GO:0003723]; RNA-directed RNA polymerase activity [GO:0003968]; viral RNA genome replication [GO:0039694]	RNA-directed RNA polymerase activity [GO:0003968]; viral RNA genome replication [GO:0039694]	nucleotide binding [GO:0000166]; RNA binding [GO:0003723]; RNA-directed RNA polymerase activity [GO:0003968]		GO:0003723; GO:0003968; GO:0000166; GO:0039694
530788349	S6CW80	Polyprotein		Barley yellow dwarf virus (isolate PAV) (BYDV)	867						Luteoviridae	Luteovirus	Barley yellow dwarf virus (isolate PAV) (BYDV)		nucleotide binding [GO:0000166]; RNA binding [GO:0003723]; RNA-directed RNA polymerase activity [GO:0003968]; viral RNA genome replication [GO:0039694]	RNA-directed RNA polymerase activity [GO:0003968]; viral RNA genome replication [GO:0039694]	nucleotide binding [GO:0000166]; RNA binding [GO:0003723]; RNA-directed RNA polymerase activity [GO:0003968]		GO:0003723; GO:0003968; GO:0000166; GO:0039694
723004557	A0A0A1H5W3	Ribulose bisphosphate carboxylase large chain (RuBisCO large subunit) (EC 4.1.1.39)	cbbL E1O_25800	Burkholderiales bacterium GJ-E10	473	4.1.1.39		Proteobacteria	Betaproteobacteria	Burkholderiales			Burkholderiales bacterium GJ-E10
9629936	O56050	Nonstructural polyprotein		Rhopalosiphum padi virus	1998					Picornavirales	Dicistroviridae	Cripavirus	Rhopalosiphum padi virus		ATP binding [GO:0005524]; cysteine-type endopeptidase activity [GO:0004197]; RNA binding [GO:0003723]; RNA-directed RNA polymerase activity [GO:0003968]; RNA helicase activity [GO:0003724]; transcription, DNA-templated [GO:0006351]; viral RNA genome replication [GO:0039694]	cysteine-type endopeptidase activity [GO:0004197]; RNA-directed RNA polymerase activity [GO:0003968]; RNA helicase activity [GO:0003724]; transcription, DNA-templated [GO:0006351]; viral RNA genome replication [GO:0039694]	ATP binding [GO:0005524]; cysteine-type endopeptidase activity [GO:0004197]; RNA binding [GO:0003723]; RNA-directed RNA polymerase activity [GO:0003968]; RNA helicase activity [GO:0003724]		GO:0005524; GO:0003723; GO:0003724; GO:0003968; GO:0004197; GO:0006351; GO:0039694
736403615	W4L7K4	Uncharacterized protein	ETSY1_38225	Candidatus Entotheonella sp. TSY1	484			Proteobacteria	Deltaproteobacteria			Candidatus Entotheonella	Candidatus Entotheonella sp. TSY1
505463111	M1UWV4	Mfs transporter	H924_00440	Corynebacterium callunae DSM 20147	64			Actinobacteria	Actinobacteria (high G+C Gram-positive bacteria)	Actinomycetales	Corynebacteriaceae	Corynebacterium	Corynebacterium callunae	ccn:H924_00440;
459369498	M3IN86	Indoleamine 2,3-dioxygenase family protein, putative (Tryptophan 2,3-dioxygenase, putative) (Fragment)	G210_1667	Candida maltosa (strain Xu316) (Yeast)	438			Ascomycota	Saccharomycetes	Saccharomycetales (budding yeasts)	Debaryomycetaceae	Candida	Candida maltosa (Yeast)		dioxygenase activity [GO:0051213]; heme binding [GO:0020037]	dioxygenase activity [GO:0051213]	dioxygenase activity [GO:0051213]; heme binding [GO:0020037]		GO:0051213; GO:0020037
712875980	A0A0A4BJC1	Indoleamine 2,3-dioxygenase	MG7_04021	Candida albicans P34048	440			Ascomycota	Saccharomycetes	Saccharomycetales (budding yeasts)	Debaryomycetaceae	Candida	Candida albicans (Yeast)
498510004	U3QML7	Transcription termination/antitermination protein NusG	nusG N234_19600	Ralstonia pickettii DTP0602	193			Proteobacteria	Betaproteobacteria	Burkholderiales	Burkholderiaceae	Ralstonia	Ralstonia pickettii (Burkholderia pickettii)	rpj:N234_19600;	DNA-templated transcription, elongation [GO:0006354]; DNA-templated transcription, termination [GO:0006353]; regulation of DNA-templated transcription, elongation [GO:0032784]; transcription antitermination [GO:0031564]	DNA-templated transcription, elongation [GO:0006354]; DNA-templated transcription, termination [GO:0006353]; regulation of DNA-templated transcription, elongation [GO:0032784]; transcription antitermination [GO:0031564]			GO:0006354; GO:0006353; GO:0032784; GO:0031564
739692237	A0A098QYY9	Aldo/keto reductase	DC28_05675	Spirochaeta sp. JC230	328			Spirochaetes	Spirochaetia	Spirochaetales	Spirochaetaceae	Spirochaeta	Spirochaeta sp. JC230
37805851	Q6ZD99	Putative Glycerol-3-phosphate transporter	P0438H08.17	Oryza sativa subsp. japonica (Rice)	493			Streptophyta	Liliopsida	Poales	Poaceae	Oryza	Oryza sativa (Rice)		integral component of membrane [GO:0016021]; transmembrane transport [GO:0055085]; transporter activity [GO:0005215]	transmembrane transport [GO:0055085]; transporter activity [GO:0005215]	transporter activity [GO:0005215]	integral component of membrane [GO:0016021]	GO:0016021; GO:0055085; GO:0005215
115474855	Q0J7X7	Os08g0156600 protein (cDNA clone:J023127F09, full insert sequence)	Os08g0156600	Oryza sativa subsp. japonica (Rice)	499			Streptophyta	Liliopsida	Poales	Poaceae	Oryza	Oryza sativa (Rice)	osa:4344694;	integral component of membrane [GO:0016021]; transmembrane transport [GO:0055085]; transporter activity [GO:0005215]	transmembrane transport [GO:0055085]; transporter activity [GO:0005215]	transporter activity [GO:0005215]	integral component of membrane [GO:0016021]	GO:0016021; GO:0055085; GO:0005215
502794897	D5CSN9	50S ribosomal protein L9	rplI Slit_1744	Sideroxydans lithotrophicus (strain ES-1)	149			Proteobacteria	Betaproteobacteria	Gallionellales	Gallionellaceae	Sideroxydans	Sideroxydans lithotrophicus	slt:Slit_1744;	ribosome [GO:0005840]; rRNA binding [GO:0019843]; structural constituent of ribosome [GO:0003735]; translation [GO:0006412]	translation [GO:0006412]	rRNA binding [GO:0019843]; structural constituent of ribosome [GO:0003735]	ribosome [GO:0005840]	GO:0019843; GO:0005840; GO:0003735; GO:0006412
665995028	A0A075MUJ4	30S ribosomal protein S12	rps12 NTE_02746	Candidatus Nitrososphaera evergladensis SR1	145			Thaumarchaeota		Nitrososphaerales	Nitrososphaeraceae	Nitrososphaera	Candidatus Nitrososphaera evergladensis		rRNA binding [GO:0019843]; small ribosomal subunit [GO:0015935]; structural constituent of ribosome [GO:0003735]; translation [GO:0006412]	translation [GO:0006412]	rRNA binding [GO:0019843]; structural constituent of ribosome [GO:0003735]	small ribosomal subunit [GO:0015935]	GO:0019843; GO:0015935; GO:0003735; GO:0006412
476507699	P69421	ATP synthase subunit 9, mitochondrial (Lipid-binding protein)	ATP9 GlmaxMp72	Glycine max (Soybean) (Glycine hispida)	74			Streptophyta		Fabales	Fabaceae	Glycine	Glycine max (Soybean) (Glycine hispida)	gmx:15308621;	ATP binding [GO:0005524]; ATP hydrolysis coupled proton transport [GO:0015991]; ATP synthesis coupled proton transport [GO:0015986]; hydrogen ion transmembrane transporter activity [GO:0015078]; integral component of membrane [GO:0016021]; lipid binding [GO:0008289]; mitochondrial membrane [GO:0031966]; proton-transporting ATP synthase complex, coupling factor F(o) [GO:0045263]	ATP hydrolysis coupled proton transport [GO:0015991]; ATP synthesis coupled proton transport [GO:0015986]; hydrogen ion transmembrane transporter activity [GO:0015078]	ATP binding [GO:0005524]; hydrogen ion transmembrane transporter activity [GO:0015078]; lipid binding [GO:0008289]	integral component of membrane [GO:0016021]; mitochondrial membrane [GO:0031966]; proton-transporting ATP synthase complex, coupling factor F(o) [GO:0045263]	GO:0005524; GO:0015991; GO:0015986; GO:0015078; GO:0016021; GO:0008289; GO:0031966; GO:0045263
584592156	W6JNI1	ATP synthase subunit 9, mitochondrial	atp9	Hevea brasiliensis (Para rubber tree) (Siphonia brasiliensis)	97			Streptophyta		Malpighiales	Euphorbiaceae	Hevea	Hevea brasiliensis (Para rubber tree) (Siphonia brasiliensis)		ATP hydrolysis coupled proton transport [GO:0015991]; ATP synthesis coupled proton transport [GO:0015986]; hydrogen ion transmembrane transporter activity [GO:0015078]; integral component of membrane [GO:0016021]; mitochondrion [GO:0005739]; proton-transporting ATP synthase complex, coupling factor F(o) [GO:0045263]	ATP hydrolysis coupled proton transport [GO:0015991]; ATP synthesis coupled proton transport [GO:0015986]; hydrogen ion transmembrane transporter activity [GO:0015078]	hydrogen ion transmembrane transporter activity [GO:0015078]	integral component of membrane [GO:0016021]; mitochondrion [GO:0005739]; proton-transporting ATP synthase complex, coupling factor F(o) [GO:0045263]	GO:0015991; GO:0015986; GO:0015078; GO:0016021; GO:0005739; GO:0045263
33391395	Q6VUV7	Putative nitrous oxide reductase (Fragment)	nosZ	uncultured bacterium	220								uncultured bacterium		copper ion binding [GO:0005507]; cytochrome-c oxidase activity [GO:0004129]; membrane [GO:0016020]	cytochrome-c oxidase activity [GO:0004129]	copper ion binding [GO:0005507]; cytochrome-c oxidase activity [GO:0004129]	membrane [GO:0016020]	GO:0005507; GO:0004129; GO:0016020
736396293	W4LID8	ATPase AAA (Fragment)	ETSY1_22535	Candidatus Entotheonella sp. TSY1	263			Proteobacteria	Deltaproteobacteria			Candidatus Entotheonella	Candidatus Entotheonella sp. TSY1		ATP binding [GO:0005524]; protein folding [GO:0006457]; zinc ion binding [GO:0008270]	protein folding [GO:0006457]	ATP binding [GO:0005524]; zinc ion binding [GO:0008270]		GO:0005524; GO:0006457; GO:0008270
500949040	A4YZ36	Alcohol dehydrogenase class III (S-(Hydroxymethyl)glutathione dehydrogenase) (Glutathione-dependent formaldehyde dehydrogenase) (FDH) (FALDH) (GSH-FDH) (EC 1.1.1.1) (EC 1.1.1.284)	adhC BRADO5486	Bradyrhizobium sp. (strain ORS278)	369	1.1.1.1; 1.1.1.284		Proteobacteria	Alphaproteobacteria	Rhizobiales	Bradyrhizobiaceae	Bradyrhizobium	Bradyrhizobium sp. (strain ORS278)	bra:BRADO5486;	alcohol dehydrogenase (NAD) activity [GO:0004022]; ethanol oxidation [GO:0006069]; S-(hydroxymethyl)glutathione dehydrogenase activity [GO:0051903]; zinc ion binding [GO:0008270]	alcohol dehydrogenase (NAD) activity [GO:0004022]; ethanol oxidation [GO:0006069]; S-(hydroxymethyl)glutathione dehydrogenase activity [GO:0051903]	alcohol dehydrogenase (NAD) activity [GO:0004022]; S-(hydroxymethyl)glutathione dehydrogenase activity [GO:0051903]; zinc ion binding [GO:0008270]		GO:0051903; GO:0004022; GO:0006069; GO:0008270
238883161	C4YSU6	Uncharacterized protein	CAWG_05165	Candida albicans (strain WO-1) (Yeast)	446			Ascomycota	Saccharomycetes	Saccharomycetales (budding yeasts)	Debaryomycetaceae	Candida	Candida albicans (Yeast)
687290655	A0A095WBC6	RNA polymerase sigma factor RpoE	JL37_08495	Achromobacter sp. RTa	199			Proteobacteria	Betaproteobacteria	Burkholderiales	Alcaligenaceae	Achromobacter	Achromobacter sp. RTa
501045393	A7HD12	4Fe-4S ferredoxin iron-sulfur binding domain protein	Anae109_2407	Anaeromyxobacter sp. (strain Fw109-5)	307			Proteobacteria	Deltaproteobacteria	Myxococcales (fruiting gliding bacteria)	Anaeromyxobacteraceae	Anaeromyxobacter	Anaeromyxobacter sp. (strain Fw109-5)	afw:Anae109_2407;	iron-sulfur cluster binding [GO:0051536]		iron-sulfur cluster binding [GO:0051536]		GO:0051536
196009366	B3S2U4	Putative uncharacterized protein (Fragment)	TRIADDRAFT_28215	Trichoplax adhaerens (Trichoplax reptans)	543			Placozoa (placozoans)				Trichoplax	Trichoplax adhaerens (Trichoplax reptans)	tad:TRIADDRAFT_28215;
523469572	S7VA89	30S ribosomal protein S21	dsmv_2184	Desulfococcus multivorans DSM 2059	76			Proteobacteria	Deltaproteobacteria	Desulfobacterales	Desulfobacteraceae	Desulfococcus	Desulfococcus multivorans		ribosome [GO:0005840]; structural constituent of ribosome [GO:0003735]; translation [GO:0006412]	translation [GO:0006412]	structural constituent of ribosome [GO:0003735]	ribosome [GO:0005840]	GO:0005840; GO:0003735; GO:0006412
723003116	A0A0A1H4X2	50S ribosomal protein L35	rpmI E1O_11390	Burkholderiales bacterium GJ-E10	65			Proteobacteria	Betaproteobacteria	Burkholderiales			Burkholderiales bacterium GJ-E10
476250952	M9BNZ7	Uncharacterized protein	EC2756500_5085	Escherichia coli 2756500	113			Proteobacteria	Gammaproteobacteria	Enterobacteriales	Enterobacteriaceae	Escherichia	Escherichia coli
712882818	A0A0A4C429	Hsp71-like protein	MG7_01314	Candida albicans P34048	647			Ascomycota	Saccharomycetes	Saccharomycetales (budding yeasts)	Debaryomycetaceae	Candida	Candida albicans (Yeast)
496442697	H8Z3Y7	RNA polymerase sigma factor RpoD (Sigma-70)	rpoD Thi970DRAFT_04827	Thiorhodovibrio sp. 970	606			Proteobacteria	Gammaproteobacteria	Chromatiales	Chromatiaceae	Thiorhodovibrio	Thiorhodovibrio sp. 970		cytoplasm [GO:0005737]; DNA binding [GO:0003677]; sequence-specific DNA binding transcription factor activity [GO:0003700]; sigma factor activity [GO:0016987]; transcription initiation from bacterial-type RNA polymerase promoter [GO:0001123]	sequence-specific DNA binding transcription factor activity [GO:0003700]; sigma factor activity [GO:0016987]; transcription initiation from bacterial-type RNA polymerase promoter [GO:0001123]	DNA binding [GO:0003677]; sequence-specific DNA binding transcription factor activity [GO:0003700]; sigma factor activity [GO:0016987]	cytoplasm [GO:0005737]	GO:0003677; GO:0005737; GO:0003700; GO:0016987; GO:0001123
527189981	S8DP02	Uncharacterized protein (Fragment)	M569_13379	Genlisea aurea	337			Streptophyta		Lamiales	Lentibulariaceae	Genlisea	Genlisea aurea
736938097	A0A011N0S3	Ferredoxin	fdx_2 AW08_01228	Candidatus Accumulibacter sp. SK-12	86			Proteobacteria	Betaproteobacteria			Candidatus Accumulibacter	Candidatus Accumulibacter sp. SK-12		iron-sulfur cluster binding [GO:0051536]		iron-sulfur cluster binding [GO:0051536]		GO:0051536
496390162	H0J2T0	Iron-sulfur binding 4Fe-4S ferredoxin	MOY_09710	Halomonas sp. GFAJ-1	82			Proteobacteria	Gammaproteobacteria	Oceanospirillales	Halomonadaceae	Halomonas	Halomonas sp. GFAJ-1		iron-sulfur cluster binding [GO:0051536]		iron-sulfur cluster binding [GO:0051536]		GO:0051536
308272572	E1YF32	Putative uncharacterized protein	N47_J01570	uncultured Desulfobacterium sp.	925			Proteobacteria	Deltaproteobacteria	Desulfobacterales	Desulfobacteraceae	Desulfobacterium	uncultured Desulfobacterium sp.		ATP binding [GO:0005524]; DNA binding [GO:0003677]; DNA modification [GO:0006304]; endonuclease activity [GO:0004519]	DNA modification [GO:0006304]; endonuclease activity [GO:0004519]	ATP binding [GO:0005524]; DNA binding [GO:0003677]; endonuclease activity [GO:0004519]		GO:0005524; GO:0003677; GO:0006304; GO:0004519
226496033	B4FPI5	Mannose-6-phosphate isomerase (EC 5.3.1.8)	gpm141	Zea mays (Maize)	437	5.3.1.8		Streptophyta	Liliopsida	Poales	Poaceae	Zea	Zea mays (Maize)	zma:100272600;	carbohydrate metabolic process [GO:0005975]; GDP-mannose biosynthetic process [GO:0009298]; mannose-6-phosphate isomerase activity [GO:0004476]; zinc ion binding [GO:0008270]	carbohydrate metabolic process [GO:0005975]; GDP-mannose biosynthetic process [GO:0009298]; mannose-6-phosphate isomerase activity [GO:0004476]	mannose-6-phosphate isomerase activity [GO:0004476]; zinc ion binding [GO:0008270]		GO:0009298; GO:0005975; GO:0004476; GO:0008270
68480443	Q5A255	Potential Cirt family transposase	CIRT4B CTN3 CaO19.10357	Candida albicans (strain SC5314 / ATCC MYA-2876) (Yeast)	558			Ascomycota	Saccharomycetes	Saccharomycetales (budding yeasts)	Debaryomycetaceae	Candida	Candida albicans (Yeast)	cal:CaO19.10357;	DNA binding [GO:0003677]		DNA binding [GO:0003677]		GO:0003677
504833534	K0IL16	Putative signal-transduction protein	Ngar_c31870	Nitrososphaera gargensis (strain Ga9.2)	201			Thaumarchaeota		Nitrososphaerales	Nitrososphaeraceae	Nitrososphaera	Candidatus Nitrososphaera gargensis	nga:Ngar_c31870;
746305521	A0A0B2BDR7	RNA polymerase sigma factor SigB	LK11_25715	Mumia flava	317			Actinobacteria	Actinobacteria (high G+C Gram-positive bacteria)	Actinomycetales	Nocardioidaceae	Mumia	Mumia flava
18568245	Q8S463	Putative prpol	Z092E12.13	Zea mays (Maize)	1854			Streptophyta	Liliopsida	Poales	Poaceae	Zea	Zea mays (Maize)		DNA integration [GO:0015074]; nucleic acid binding [GO:0003676]; RNA-DNA hybrid ribonuclease activity [GO:0004523]	DNA integration [GO:0015074]; RNA-DNA hybrid ribonuclease activity [GO:0004523]	nucleic acid binding [GO:0003676]; RNA-DNA hybrid ribonuclease activity [GO:0004523]		GO:0015074; GO:0004523; GO:0003676
18568247	Q8S461	Putative prpol	Z092E12.19	Zea mays (Maize)	1850			Streptophyta	Liliopsida	Poales	Poaceae	Zea	Zea mays (Maize)		DNA integration [GO:0015074]; nucleic acid binding [GO:0003676]; RNA-DNA hybrid ribonuclease activity [GO:0004523]	DNA integration [GO:0015074]; RNA-DNA hybrid ribonuclease activity [GO:0004523]	nucleic acid binding [GO:0003676]; RNA-DNA hybrid ribonuclease activity [GO:0004523]		GO:0015074; GO:0004523; GO:0003676
18254419	Q8W0X3	Putative gag protein	Z178A11.17	Zea mays (Maize)	1071			Streptophyta	Liliopsida	Poales	Poaceae	Zea	Zea mays (Maize)		nucleic acid binding [GO:0003676]; zinc ion binding [GO:0008270]		nucleic acid binding [GO:0003676]; zinc ion binding [GO:0008270]		GO:0003676; GO:0008270
665993413	A0A075MPN8	Ammonia monooxygenase/methane monooxygenase, subunit C	NTE_01100	Candidatus Nitrososphaera evergladensis SR1	187			Thaumarchaeota		Nitrososphaerales	Nitrososphaeraceae	Nitrososphaera	Candidatus Nitrososphaera evergladensis		monooxygenase activity [GO:0004497]	monooxygenase activity [GO:0004497]	monooxygenase activity [GO:0004497]		GO:0004497
504617047	I4B8P1	Succinate dehydrogenase and fumarate reductase iron-sulfur protein	Turpa_3009	Turneriella parva (strain ATCC BAA-1111 / DSM 21527 / NCTC 11395 / H) (Leptospira parva)	249			Spirochaetes	Spirochaetia	Spirochaetales	Leptospiraceae	Turneriella	Turneriella parva	tpx:Turpa_3009;	2 iron, 2 sulfur cluster binding [GO:0051537]; electron carrier activity [GO:0009055]; oxidoreductase activity [GO:0016491]; tricarboxylic acid cycle [GO:0006099]	oxidoreductase activity [GO:0016491]; tricarboxylic acid cycle [GO:0006099]	2 iron, 2 sulfur cluster binding [GO:0051537]; electron carrier activity [GO:0009055]; oxidoreductase activity [GO:0016491]		GO:0051537; GO:0009055; GO:0016491; GO:0006099
576111687	W6TTV4	RNA polymerase sigma factor RpoD (Sigma-70)	rpoD P618_200617	Holospora obtusa F1	738			Proteobacteria	Alphaproteobacteria	Rickettsiales	Holosporaceae	Holospora	Holospora obtusa		cytoplasm [GO:0005737]; DNA binding [GO:0003677]; sequence-specific DNA binding transcription factor activity [GO:0003700]; sigma factor activity [GO:0016987]; transcription initiation from bacterial-type RNA polymerase promoter [GO:0001123]	sequence-specific DNA binding transcription factor activity [GO:0003700]; sigma factor activity [GO:0016987]; transcription initiation from bacterial-type RNA polymerase promoter [GO:0001123]	DNA binding [GO:0003677]; sequence-specific DNA binding transcription factor activity [GO:0003700]; sigma factor activity [GO:0016987]	cytoplasm [GO:0005737]	GO:0003677; GO:0005737; GO:0003700; GO:0016987; GO:0001123
599564381	A0A017T225	Glycine--tRNA ligase alpha subunit (EC 6.1.1.14) (Glycyl-tRNA synthetase alpha subunit)	glyQ CAP_6778	Chondromyces apiculatus DSM 436	316	6.1.1.14		Proteobacteria	Deltaproteobacteria	Myxococcales (fruiting gliding bacteria)	Polyangiaceae	Chondromyces	Chondromyces apiculatus		ATP binding [GO:0005524]; cytoplasm [GO:0005737]; glycine-tRNA ligase activity [GO:0004820]; glycyl-tRNA aminoacylation [GO:0006426]	glycine-tRNA ligase activity [GO:0004820]; glycyl-tRNA aminoacylation [GO:0006426]	ATP binding [GO:0005524]; glycine-tRNA ligase activity [GO:0004820]	cytoplasm [GO:0005737]	GO:0005524; GO:0005737; GO:0004820; GO:0006426
503014791	D8PI59	Putative Nitrate oxidoreductase, alpha subunit (EC 1.7.99.4)	nxrA2 NIDE3255	Candidatus Nitrospira defluvii	1147	1.7.99.4		Nitrospirae	Nitrospira	Nitrospirales	Nitrospiraceae	Nitrospira	Candidatus Nitrospira defluvii	nde:NIDE3255;	4 iron, 4 sulfur cluster binding [GO:0051539]; metal ion binding [GO:0046872]; nitrate reductase activity [GO:0008940]	nitrate reductase activity [GO:0008940]	4 iron, 4 sulfur cluster binding [GO:0051539]; metal ion binding [GO:0046872]; nitrate reductase activity [GO:0008940]		GO:0051539; GO:0046872; GO:0008940
503324235	E8N0V5	Putative glycosyltransferase (EC 2.4.-.-)	ANT_04660	Anaerolinea thermophila (strain DSM 14523 / JCM 11388 / NBRC 100420 / UNI-1)	316	2.4.-.-		Chloroflexi	Anaerolineae	Anaerolineales	Anaerolineaceae	Anaerolinea	Anaerolinea thermophila	atm:ANT_04660;	transferase activity, transferring glycosyl groups [GO:0016757]	transferase activity, transferring glycosyl groups [GO:0016757]	transferase activity, transferring glycosyl groups [GO:0016757]		GO:0016757
238882881	C4YS16	Uncharacterized protein	CAWG_04874	Candida albicans (strain WO-1) (Yeast)	685			Ascomycota	Saccharomycetes	Saccharomycetales (budding yeasts)	Debaryomycetaceae	Candida	Candida albicans (Yeast)		nucleus [GO:0005634]; regulation of transcription, DNA-templated [GO:0006355]; sequence-specific DNA binding [GO:0043565]	regulation of transcription, DNA-templated [GO:0006355]	sequence-specific DNA binding [GO:0043565]	nucleus [GO:0005634]	GO:0005634; GO:0006355; GO:0043565
503452154	F2I988	Nucleotide sugar dehydrogenase (EC 1.1.1.22)	Fluta_2059	Fluviicola taffensis (strain DSM 16823 / RW262 / RW262)	438	1.1.1.22		Bacteroidetes	Flavobacteriia	Flavobacteriales	Cryomorphaceae	Fluviicola	Fluviicola taffensis	fte:Fluta_2059;	NAD binding [GO:0051287]; polysaccharide biosynthetic process [GO:0000271]; UDP-glucose 6-dehydrogenase activity [GO:0003979]	polysaccharide biosynthetic process [GO:0000271]; UDP-glucose 6-dehydrogenase activity [GO:0003979]	NAD binding [GO:0051287]; UDP-glucose 6-dehydrogenase activity [GO:0003979]		GO:0051287; GO:0003979; GO:0000271
40287504	Q6RJY3	40S ribosomal protein S17		Capsicum annuum (Bell pepper)	145			Streptophyta		Solanales	Solanaceae	Capsicum (peppers)	Capsicum annuum (Bell pepper)		ribosome [GO:0005840]; structural constituent of ribosome [GO:0003735]; translation [GO:0006412]	translation [GO:0006412]	structural constituent of ribosome [GO:0003735]	ribosome [GO:0005840]	GO:0005840; GO:0003735; GO:0006412
501047386	A7HIF9	50S ribosomal protein L27	rpmA Anae109_4327	Anaeromyxobacter sp. (strain Fw109-5)	85			Proteobacteria	Deltaproteobacteria	Myxococcales (fruiting gliding bacteria)	Anaeromyxobacteraceae	Anaeromyxobacter	Anaeromyxobacter sp. (strain Fw109-5)	afw:Anae109_4327;	ribosome [GO:0005840]; structural constituent of ribosome [GO:0003735]; translation [GO:0006412]	translation [GO:0006412]	structural constituent of ribosome [GO:0003735]	ribosome [GO:0005840]	GO:0005840; GO:0003735; GO:0006412
319993415	E8MZ43	Protein RecA (Recombinase A)	recA ANT_01520	Anaerolinea thermophila (strain DSM 14523 / JCM 11388 / NBRC 100420 / UNI-1)	362			Chloroflexi	Anaerolineae	Anaerolineales	Anaerolineaceae	Anaerolinea	Anaerolinea thermophila	atm:ANT_01520;	ATP binding [GO:0005524]; cytoplasm [GO:0005737]; damaged DNA binding [GO:0003684]; DNA-dependent ATPase activity [GO:0008094]; DNA recombination [GO:0006310]; DNA repair [GO:0006281]; single-stranded DNA binding [GO:0003697]; SOS response [GO:0009432]	DNA-dependent ATPase activity [GO:0008094]; DNA recombination [GO:0006310]; DNA repair [GO:0006281]; SOS response [GO:0009432]	ATP binding [GO:0005524]; damaged DNA binding [GO:0003684]; DNA-dependent ATPase activity [GO:0008094]; single-stranded DNA binding [GO:0003697]	cytoplasm [GO:0005737]	GO:0005524; GO:0006310; GO:0006281; GO:0008094; GO:0009432; GO:0005737; GO:0003684; GO:0003697
500743559	A7H6G1	Methionine synthase	Anae109_0087	Anaeromyxobacter sp. (strain Fw109-5)	1149			Proteobacteria	Deltaproteobacteria	Myxococcales (fruiting gliding bacteria)	Anaeromyxobacteraceae	Anaeromyxobacter	Anaeromyxobacter sp. (strain Fw109-5)	afw:Anae109_0087;	cobalamin binding [GO:0031419]; intracellular [GO:0005622]; methionine synthase activity [GO:0008705]; pteridine-containing compound metabolic process [GO:0042558]; S-adenosylmethionine-homocysteine S-methyltransferase activity [GO:0008898]; zinc ion binding [GO:0008270]	methionine synthase activity [GO:0008705]; pteridine-containing compound metabolic process [GO:0042558]; S-adenosylmethionine-homocysteine S-methyltransferase activity [GO:0008898]	cobalamin binding [GO:0031419]; methionine synthase activity [GO:0008705]; S-adenosylmethionine-homocysteine S-methyltransferase activity [GO:0008898]; zinc ion binding [GO:0008270]	intracellular [GO:0005622]	GO:0008898; GO:0031419; GO:0005622; GO:0008705; GO:0042558; GO:0008270
647811266	A0A060HP57	Radical SAM domain protein	NVIE_007540	Nitrososphaera viennensis EN76	567			Thaumarchaeota		Nitrososphaerales	Nitrososphaeraceae	Nitrososphaera	Nitrososphaera viennensis		catalytic activity [GO:0003824]; iron-sulfur cluster binding [GO:0051536]	catalytic activity [GO:0003824]	catalytic activity [GO:0003824]; iron-sulfur cluster binding [GO:0051536]		GO:0003824; GO:0051536
319994261	E8N3L8	DNA-directed RNA polymerase subunit beta (RNAP subunit beta) (EC 2.7.7.6) (RNA polymerase subunit beta) (Transcriptase subunit beta)	rpoB ANT_09980	Anaerolinea thermophila (strain DSM 14523 / JCM 11388 / NBRC 100420 / UNI-1)	1314	2.7.7.6		Chloroflexi	Anaerolineae	Anaerolineales	Anaerolineaceae	Anaerolinea	Anaerolinea thermophila	atm:ANT_09980;	DNA binding [GO:0003677]; DNA-directed RNA polymerase activity [GO:0003899]; ribonucleoside binding [GO:0032549]; transcription, DNA-templated [GO:0006351]	DNA-directed RNA polymerase activity [GO:0003899]; transcription, DNA-templated [GO:0006351]	DNA binding [GO:0003677]; DNA-directed RNA polymerase activity [GO:0003899]; ribonucleoside binding [GO:0032549]		GO:0003677; GO:0003899; GO:0032549; GO:0006351
685402941	J3NSM2	Uncharacterized protein	GGTG_04273	Gaeumannomyces graminis var. tritici (strain R3-111a-1) (Wheat and barley take-all root rot fungus)	105			Ascomycota	Sordariomycetes	Magnaporthales	Magnaporthaceae	Gaeumannomyces	Gaeumannomyces graminis
503472564	F2NFJ7	30S ribosomal protein S15	rpsO Desac_2292	Desulfobacca acetoxidans (strain ATCC 700848 / DSM 11109 / ASRB2)	89			Proteobacteria	Deltaproteobacteria	Syntrophobacterales	Syntrophaceae	Desulfobacca	Desulfobacca acetoxidans	dao:Desac_2292;	ribosome [GO:0005840]; rRNA binding [GO:0019843]; structural constituent of ribosome [GO:0003735]; translation [GO:0006412]	translation [GO:0006412]	rRNA binding [GO:0019843]; structural constituent of ribosome [GO:0003735]	ribosome [GO:0005840]	GO:0019843; GO:0005840; GO:0003735; GO:0006412
754494728	Y1GGZ9	Bax protein	L465_04077	Enterobacter sp. BIDMC 29	190			Proteobacteria	Gammaproteobacteria	Enterobacteriales	Enterobacteriaceae	Enterobacter	Enterobacter sp. BIDMC 29		amidase activity [GO:0004040]	amidase activity [GO:0004040]	amidase activity [GO:0004040]		GO:0004040
750680968	A0A075JQR2	Oxidoreductase	X953_13005	Virgibacillus sp. SK37	235			Firmicutes	Bacilli	Bacillales	Bacillaceae	Virgibacillus	Virgibacillus sp. SK37		oxidoreductase activity [GO:0016491]	oxidoreductase activity [GO:0016491]	oxidoreductase activity [GO:0016491]		GO:0016491
739708215	A0A0A0DZV5	Protein disaggregation chaperone	JY97_07855	Spirochaeta sp. JC202	860			Spirochaetes	Spirochaetia	Spirochaetales	Spirochaetaceae	Spirochaeta	Spirochaeta sp. JC202
562788275	V7EJI0	Sugar ABC transporter substrate-binding protein	Q27BPR15_12120	Rhodobacter sp. CACIA14H1	529			Proteobacteria	Alphaproteobacteria	Rhodobacterales	Rhodobacteraceae	Rhodobacter	Rhodobacter sp. CACIA14H1
602778264	X2N855	LysR family transcriptional regulator	AV75_31825	Salmonella enterica subsp. enterica serovar Enteritidis str. EC20121180	272			Proteobacteria	Gammaproteobacteria	Enterobacteriales	Enterobacteriaceae	Salmonella	Salmonella choleraesuis		GTPase activity [GO:0003924]; GTP binding [GO:0005525]	GTPase activity [GO:0003924]	GTPase activity [GO:0003924]; GTP binding [GO:0005525]		GO:0005525; GO:0003924
499952905	Q0AIM9	Nitric oxide reductase, NorC subunit apoprotein (EC 1.7.2.5)	Neut_0521	Nitrosomonas eutropha (strain C91)	150	1.7.2.5		Proteobacteria	Betaproteobacteria	Nitrosomonadales	Nitrosomonadaceae	Nitrosomonas	Nitrosomonas eutropha	net:Neut_0521;	electron carrier activity [GO:0009055]; heme binding [GO:0020037]; nitric oxide reductase activity [GO:0016966]	nitric oxide reductase activity [GO:0016966]	electron carrier activity [GO:0009055]; heme binding [GO:0020037]; nitric oxide reductase activity [GO:0016966]		GO:0009055; GO:0020037; GO:0016966
500018694	A0LLE2	Carbon-monoxide dehydrogenase, catalytic subunit (EC 1.2.99.2)	Sfum_2566	Syntrophobacter fumaroxidans (strain DSM 10017 / MPOB)	663	1.2.99.2		Proteobacteria	Deltaproteobacteria	Syntrophobacterales	Syntrophobacteraceae	Syntrophobacter	Syntrophobacter fumaroxidans	sfu:Sfum_2566;	4 iron, 4 sulfur cluster binding [GO:0051539]; carbon-monoxide dehydrogenase (acceptor) activity [GO:0018492]; generation of precursor metabolites and energy [GO:0006091]; nickel cation binding [GO:0016151]	carbon-monoxide dehydrogenase (acceptor) activity [GO:0018492]; generation of precursor metabolites and energy [GO:0006091]	4 iron, 4 sulfur cluster binding [GO:0051539]; carbon-monoxide dehydrogenase (acceptor) activity [GO:0018492]; nickel cation binding [GO:0016151]		GO:0051539; GO:0018492; GO:0006091; GO:0016151
115446469	Q6H765	Os02g0529600 protein (Putative galactomannan galactosyltransferase) (cDNA clone:J023145D01, full insert sequence)	P0476H10.24 Os02g0529600 OsJ_06989	Oryza sativa subsp. japonica (Rice)	480			Streptophyta	Liliopsida	Poales	Poaceae	Oryza	Oryza sativa (Rice)	osa:4329539;	integral component of membrane [GO:0016021]; transferase activity, transferring hexosyl groups [GO:0016758]	transferase activity, transferring hexosyl groups [GO:0016758]	transferase activity, transferring hexosyl groups [GO:0016758]	integral component of membrane [GO:0016021]	GO:0016021; GO:0016758
405383759	K1KTV1	Uncharacterized protein	B857_03959	Bacillus isronensis B3W22	40			Firmicutes	Bacilli	Bacillales	Bacillaceae	Bacillus	Bacillus isronensis
648416796	A0A0B4CRK7	30S ribosomal protein S21	RM53_06400	Brevundimonas nasdae	80			Proteobacteria	Alphaproteobacteria	Caulobacterales	Caulobacteraceae	Brevundimonas	Brevundimonas nasdae
736910914	A0A080LZN0	Glutamine-dependent NAD(+) synthetase (EC 6.3.5.1)	nadE_1 AW09_000420	Candidatus Accumulibacter sp. BA-91	539	6.3.5.1		Proteobacteria	Betaproteobacteria			Candidatus Accumulibacter	Candidatus Accumulibacter sp. BA-91		ATP binding [GO:0005524]; hydrolase activity, acting on carbon-nitrogen (but not peptide) bonds [GO:0016810]; NAD+ synthase (glutamine-hydrolyzing) activity [GO:0003952]; NAD biosynthetic process [GO:0009435]	hydrolase activity, acting on carbon-nitrogen (but not peptide) bonds [GO:0016810]; NAD+ synthase (glutamine-hydrolyzing) activity [GO:0003952]; NAD biosynthetic process [GO:0009435]	ATP binding [GO:0005524]; hydrolase activity, acting on carbon-nitrogen (but not peptide) bonds [GO:0016810]; NAD+ synthase (glutamine-hydrolyzing) activity [GO:0003952]		GO:0005524; GO:0009435; GO:0003952; GO:0016810
506247004	C7RQ07	NAD+ synthetase (EC 6.3.5.1)	CAP2UW1_2302	Accumulibacter phosphatis (strain UW-1)	536	6.3.5.1		Proteobacteria	Betaproteobacteria			Candidatus Accumulibacter	Candidatus Accumulibacter phosphatis	app:CAP2UW1_2302;	ATP binding [GO:0005524]; hydrolase activity, acting on carbon-nitrogen (but not peptide) bonds [GO:0016810]; NAD+ synthase (glutamine-hydrolyzing) activity [GO:0003952]; NAD biosynthetic process [GO:0009435]	hydrolase activity, acting on carbon-nitrogen (but not peptide) bonds [GO:0016810]; NAD+ synthase (glutamine-hydrolyzing) activity [GO:0003952]; NAD biosynthetic process [GO:0009435]	ATP binding [GO:0005524]; hydrolase activity, acting on carbon-nitrogen (but not peptide) bonds [GO:0016810]; NAD+ synthase (glutamine-hydrolyzing) activity [GO:0003952]		GO:0005524; GO:0009435; GO:0003952; GO:0016810
374853338	H5SJB3	MFS transporter	HGMM_F35G12C20 HGMM_F51D07C02	uncultured Acetothermia bacterium	412			Acetothermia					uncultured Acetothermia bacterium		integral component of membrane [GO:0016021]; transmembrane transport [GO:0055085]	transmembrane transport [GO:0055085]		integral component of membrane [GO:0016021]	GO:0016021; GO:0055085
495155142	J2UAM5	Fumarate hydratase class II (Fumarase C) (EC 4.2.1.2)	fumC PMI16_02510	Herbaspirillum sp. CF444	462	4.2.1.2		Proteobacteria	Betaproteobacteria	Burkholderiales	Oxalobacteraceae	Herbaspirillum	Herbaspirillum sp. CF444		fumarate hydratase activity [GO:0004333]; fumarate metabolic process [GO:0006106]; tricarboxylic acid cycle [GO:0006099]; tricarboxylic acid cycle enzyme complex [GO:0045239]	fumarate hydratase activity [GO:0004333]; fumarate metabolic process [GO:0006106]; tricarboxylic acid cycle [GO:0006099]	fumarate hydratase activity [GO:0004333]	tricarboxylic acid cycle enzyme complex [GO:0045239]	GO:0004333; GO:0006106; GO:0006099; GO:0045239
502658221	D2AVK1	Uncharacterized protein	Sros_7992	Streptosporangium roseum (strain ATCC 12428 / DSM 43021 / JCM 3005 / NI 9100)	64			Actinobacteria	Actinobacteria (high G+C Gram-positive bacteria)	Actinomycetales	Streptosporangiaceae	Streptosporangium	Streptosporangium roseum	sro:Sros_7992;
68464915	A0A0A6PU10	Protein Cut8	I503_00957 W5Q_00949	Candida albicans (strain SC5314 / ATCC MYA-2876) (Yeast)	327			Ascomycota	Saccharomycetes	Saccharomycetales (budding yeasts)	Debaryomycetaceae	Candida	Candida albicans (Yeast)
68464915	Q5APB6	Tethering factor for nuclear proteasome STS1	STS1 CaO19.12312 CaO19.4849	Candida albicans (strain SC5314 / ATCC MYA-2876) (Yeast)	327			Ascomycota	Saccharomycetes	Saccharomycetales (budding yeasts)	Debaryomycetaceae	Candida	Candida albicans (Yeast)	cal:CaO19.12312;cal:CaO19.4849;	cytoplasm [GO:0005737]; nucleus [GO:0005634]; nucleus-associated proteasomal ubiquitin-dependent protein catabolic process [GO:0071630]; proteasome localization [GO:0031144]; protein transport [GO:0015031]	nucleus-associated proteasomal ubiquitin-dependent protein catabolic process [GO:0071630]; proteasome localization [GO:0031144]; protein transport [GO:0015031]		cytoplasm [GO:0005737]; nucleus [GO:0005634]	GO:0005737; GO:0005634; GO:0071630; GO:0031144; GO:0015031
452958261	M2YNW2	Putative ribonuclease Z	G352_14159	Rhodococcus ruber BKS 20-38	427			Actinobacteria	Actinobacteria (high G+C Gram-positive bacteria)	Actinomycetales	Nocardiaceae	Rhodococcus	Rhodococcus ruber
502799288	D5C0U2	Addiction module antidote	Nhal_3383	Nitrosococcus halophilus (strain Nc4)	74			Proteobacteria	Gammaproteobacteria	Chromatiales	Chromatiaceae	Nitrosococcus	Nitrosococcus halophilus	nhl:Nhal_3383;
518208937	A0A024PN96	Als operon repressor	rpiR_1 BN993_00502	Virgibacillus halodenitrificans (Bacillus halodenitrificans)	282			Firmicutes	Bacilli	Bacillales	Bacillaceae	Virgibacillus	Virgibacillus halodenitrificans (Bacillus halodenitrificans)		carbohydrate binding [GO:0030246]; carbohydrate metabolic process [GO:0005975]; DNA binding [GO:0003677]; sequence-specific DNA binding transcription factor activity [GO:0003700]	carbohydrate metabolic process [GO:0005975]; sequence-specific DNA binding transcription factor activity [GO:0003700]	carbohydrate binding [GO:0030246]; DNA binding [GO:0003677]; sequence-specific DNA binding transcription factor activity [GO:0003700]		GO:0003677; GO:0030246; GO:0005975; GO:0003700
497236383	H5WNC7	YeeE/YedE family protein (DUF395)	BurJ1DRAFT_2686	Burkholderiales bacterium JOSHI_001	179			Proteobacteria	Betaproteobacteria	Burkholderiales			Burkholderiales bacterium JOSHI_001
406894001	K1YP03	Uncharacterized protein	ACD_75C00563G0003	uncultured bacterium	96								uncultured bacterium
740204911	A0A062XPZ9	2-oxoacid:ferredoxin oxidoreductase subunit beta	EG19_09720	Thermoanaerobaculum aquaticum	295			Acidobacteria				Thermoanaerobaculum	Thermoanaerobaculum aquaticum		catalytic activity [GO:0003824]; thiamine pyrophosphate binding [GO:0030976]	catalytic activity [GO:0003824]	catalytic activity [GO:0003824]; thiamine pyrophosphate binding [GO:0030976]		GO:0003824; GO:0030976
506224760	D5MH10	Glutamine--fructose-6-phosphate aminotransferase [isomerizing] (EC 2.6.1.16) (D-fructose-6-phosphate amidotransferase) (GFAT) (Glucosamine-6-phosphate synthase) (Hexosephosphate aminotransferase) (L-glutamine--D-fructose-6-phosphate amidotransferase)	glmS DAMO_1991	Candidatus Methylomirabilis oxyfera	611	2.6.1.16						Candidatus Methylomirabilis	Candidatus Methylomirabilis oxyfera	mox:DAMO_1991;	carbohydrate binding [GO:0030246]; carbohydrate biosynthetic process [GO:0016051]; cytoplasm [GO:0005737]; glutamine-fructose-6-phosphate transaminase (isomerizing) activity [GO:0004360]; glutamine metabolic process [GO:0006541]	carbohydrate biosynthetic process [GO:0016051]; glutamine-fructose-6-phosphate transaminase (isomerizing) activity [GO:0004360]; glutamine metabolic process [GO:0006541]	carbohydrate binding [GO:0030246]; glutamine-fructose-6-phosphate transaminase (isomerizing) activity [GO:0004360]	cytoplasm [GO:0005737]	GO:0030246; GO:0016051; GO:0005737; GO:0006541; GO:0004360
218192239	B8AQ44	Putative uncharacterized protein	OsI_10344	Oryza sativa subsp. indica (Rice)	429			Streptophyta	Liliopsida	Poales	Poaceae	Oryza	Oryza sativa (Rice)		DNA binding [GO:0003677]; DNA-directed DNA polymerase activity [GO:0003887]; DNA replication [GO:0006260]	DNA-directed DNA polymerase activity [GO:0003887]; DNA replication [GO:0006260]	DNA binding [GO:0003677]; DNA-directed DNA polymerase activity [GO:0003887]		GO:0003677; GO:0006260; GO:0003887
501198272	A9G0E6	RNA polymerase sigma factor	sce8680	Sorangium cellulosum (strain So ce56) (Polyangium cellulosum (strain So ce56))	195			Proteobacteria	Deltaproteobacteria	Myxococcales (fruiting gliding bacteria)	Polyangiaceae	Sorangium	Sorangium cellulosum (Polyangium cellulosum)	scl:sce8680;	DNA binding [GO:0003677]; DNA-templated transcription, initiation [GO:0006352]; sequence-specific DNA binding transcription factor activity [GO:0003700]; sigma factor activity [GO:0016987]	DNA-templated transcription, initiation [GO:0006352]; sequence-specific DNA binding transcription factor activity [GO:0003700]; sigma factor activity [GO:0016987]	DNA binding [GO:0003677]; sequence-specific DNA binding transcription factor activity [GO:0003700]; sigma factor activity [GO:0016987]		GO:0003677; GO:0006352; GO:0003700; GO:0016987
502795916	D5CPJ9	Peptide methionine sulfoxide reductase MsrB (EC 1.8.4.12) (Peptide-methionine (R)-S-oxide reductase)	msrB Slit_2769	Sideroxydans lithotrophicus (strain ES-1)	179	1.8.4.12		Proteobacteria	Betaproteobacteria	Gallionellales	Gallionellaceae	Sideroxydans	Sideroxydans lithotrophicus	slt:Slit_2769;	peptide-methionine (R)-S-oxide reductase activity [GO:0033743]; protein repair [GO:0030091]; response to oxidative stress [GO:0006979]; zinc ion binding [GO:0008270]	peptide-methionine (R)-S-oxide reductase activity [GO:0033743]; protein repair [GO:0030091]; response to oxidative stress [GO:0006979]	peptide-methionine (R)-S-oxide reductase activity [GO:0033743]; zinc ion binding [GO:0008270]		GO:0033743; GO:0030091; GO:0006979; GO:0008270
494434643	B7RU57	Aspartate-semialdehyde dehydrogenase (ASA dehydrogenase) (ASADH) (EC 1.2.1.11) (Aspartate-beta-semialdehyde dehydrogenase)	asd GPB2148_3733	marine gamma proteobacterium HTCC2148	341	1.2.1.11	PATHWAY: Amino-acid biosynthesis; L-lysine biosynthesis via DAP pathway; (S)-tetrahydrodipicolinate from L-aspartate: step 2/4. {ECO:0000256|HAMAP-Rule:MF_02121}.; PATHWAY: Amino-acid biosynthesis; L-methionine biosynthesis via de novo pathway; L-homoserine from L-aspartate: step 2/3. {ECO:0000256|HAMAP-Rule:MF_02121}.; PATHWAY: Amino-acid biosynthesis; L-threonine biosynthesis; L-threonine from …	Proteobacteria	Gammaproteobacteria				marine gamma proteobacterium HTCC2148		'de novo' L-methionine biosynthetic process [GO:0071266]; aspartate-semialdehyde dehydrogenase activity [GO:0004073]; cytoplasm [GO:0005737]; diaminopimelate biosynthetic process [GO:0019877]; isoleucine biosynthetic process [GO:0009097]; lysine biosynthetic process via diaminopimelate [GO:0009089]; N-acetyl-gamma-glutamyl-phosphate reductase activity [GO:0003942]; NAD binding [GO:0051287]; NADP …	'de novo' L-methionine biosynthetic process [GO:0071266]; aspartate-semialdehyde dehydrogenase activity [GO:0004073]; diaminopimelate biosynthetic process [GO:0019877]; isoleucine biosynthetic process [GO:0009097]; lysine biosynthetic process via diaminopimelate [GO:0009089]; N-acetyl-gamma-glutamyl-phosphate reductase activity [GO:0003942]; threonine biosynthetic process [GO:0009088]	aspartate-semialdehyde dehydrogenase activity [GO:0004073]; N-acetyl-gamma-glutamyl-phosphate reductase activity [GO:0003942]; NAD binding [GO:0051287]; NADP binding [GO:0050661]	cytoplasm [GO:0005737]	GO:0071266; GO:0003942; GO:0051287; GO:0050661; GO:0004073; GO:0005737; GO:0019877; GO:0009097; GO:0009089; GO:0009088
647687663	G1UIT7	Peroxiredoxin (EC 1.11.1.15)	Gtc Prx	Geobacillus thermocatenulatus	187	1.11.1.15		Firmicutes	Bacilli	Bacillales	Bacillaceae	Geobacillus	Geobacillus thermocatenulatus		peroxidase activity [GO:0004601]; peroxiredoxin activity [GO:0051920]; response to oxidative stress [GO:0006979]	peroxidase activity [GO:0004601]; peroxiredoxin activity [GO:0051920]; response to oxidative stress [GO:0006979]	peroxidase activity [GO:0004601]; peroxiredoxin activity [GO:0051920]		GO:0004601; GO:0051920; GO:0006979
71397525	Q4CLA1	Alpha tubulin, putative	Tc00.1047053411235.9	Trypanosoma cruzi (strain CL Brener)	451					Kinetoplastida (kinetoplasts)	Trypanosomatidae	Trypanosoma	Trypanosoma cruzi	tcr:411235.9;	cytoplasm [GO:0005737]; GTPase activity [GO:0003924]; GTP binding [GO:0005525]; GTP catabolic process [GO:0006184]; microtubule [GO:0005874]; microtubule-based process [GO:0007017]; protein polymerization [GO:0051258]; structural constituent of cytoskeleton [GO:0005200]	GTPase activity [GO:0003924]; GTP catabolic process [GO:0006184]; microtubule-based process [GO:0007017]; protein polymerization [GO:0051258]	GTPase activity [GO:0003924]; GTP binding [GO:0005525]; structural constituent of cytoskeleton [GO:0005200]	cytoplasm [GO:0005737]; microtubule [GO:0005874]	GO:0005525; GO:0006184; GO:0003924; GO:0005737; GO:0005874; GO:0007017; GO:0051258; GO:0005200
116224558	Q025Q2	ATPase AAA-2 domain protein	Acid_2278	Solibacter usitatus (strain Ellin6076)	823			Acidobacteria	Solibacteres	Solibacterales	Solibacteraceae	Candidatus Solibacter	Solibacter usitatus	sus:Acid_2278;	ATP binding [GO:0005524]; protein metabolic process [GO:0019538]	protein metabolic process [GO:0019538]	ATP binding [GO:0005524]		GO:0005524; GO:0019538
736403860	W4L7Z6	60 kDa chaperonin (Fragment)	groEL ETSY1_39075	Candidatus Entotheonella sp. TSY1	393			Proteobacteria	Deltaproteobacteria			Candidatus Entotheonella	Candidatus Entotheonella sp. TSY1		ATP binding [GO:0005524]; cytoplasm [GO:0005737]; protein refolding [GO:0042026]	protein refolding [GO:0042026]	ATP binding [GO:0005524]	cytoplasm [GO:0005737]	GO:0005524; GO:0005737; GO:0042026
463337447	M6DE26	Flagellar filament core protein FlaB2	flaB2_1 LEP1GSC192_1444	Leptospira sp. B5-022	255			Spirochaetes	Spirochaetia	Spirochaetales	Leptospiraceae	Leptospira	Leptospira sp. B5-022		bacterial-type flagellum-dependent cell motility [GO:0071973]; bacterial-type flagellum filament [GO:0009420]; motile cilium [GO:0031514]; structural molecule activity [GO:0005198]	bacterial-type flagellum-dependent cell motility [GO:0071973]	structural molecule activity [GO:0005198]	bacterial-type flagellum filament [GO:0009420]; motile cilium [GO:0031514]	GO:0009420; GO:0071973; GO:0031514; GO:0005198
108862973	Q2QM40	Expressed protein (cDNA clone:J023035E19, full insert sequence)	LOC_Os12g42380 OsJ_36892	Oryza sativa subsp. japonica (Rice)	176			Streptophyta	Liliopsida	Poales	Poaceae	Oryza	Oryza sativa (Rice)
479932436	N8V9H6	Acetate kinase (EC 2.7.2.1) (Acetokinase)	ackA F975_02376	Acinetobacter sp. ANC 3789	410	2.7.2.1	PATHWAY: Metabolic intermediate biosynthesis; acetyl-CoA biosynthesis; acetyl-CoA from acetate: step 1/2. {ECO:0000256|HAMAP-Rule:MF_00020}.	Proteobacteria	Gammaproteobacteria	Pseudomonadales	Moraxellaceae	Acinetobacter	Acinetobacter sp. ANC 3789		acetate kinase activity [GO:0008776]; acetyl-CoA biosynthetic process [GO:0006085]; ATP binding [GO:0005524]; cytoplasm [GO:0005737]; magnesium ion binding [GO:0000287]; organic acid metabolic process [GO:0006082]	acetate kinase activity [GO:0008776]; acetyl-CoA biosynthetic process [GO:0006085]; organic acid metabolic process [GO:0006082]	acetate kinase activity [GO:0008776]; ATP binding [GO:0005524]; magnesium ion binding [GO:0000287]	cytoplasm [GO:0005737]	GO:0005524; GO:0008776; GO:0006085; GO:0005737; GO:0000287; GO:0006082
628249811	A0A023HQA3	Photosystem I P700 chlorophyll a apoprotein A1 (EC 1.97.1.12) (PsaA)	psaA	Trifolium grandiflorum	750	1.97.1.12		Streptophyta		Fabales	Fabaceae	Trifolium	Trifolium grandiflorum		4 iron, 4 sulfur cluster binding [GO:0051539]; chlorophyll binding [GO:0016168]; electron carrier activity [GO:0009055]; integral component of membrane [GO:0016021]; magnesium ion binding [GO:0000287]; oxidoreductase activity [GO:0016491]; photosynthesis [GO:0015979]; photosystem I [GO:0009522]; plastid [GO:0009536]; protein-chromophore linkage [GO:0018298]; thylakoid membrane [GO:0042651]	oxidoreductase activity [GO:0016491]; photosynthesis [GO:0015979]; protein-chromophore linkage [GO:0018298]	4 iron, 4 sulfur cluster binding [GO:0051539]; chlorophyll binding [GO:0016168]; electron carrier activity [GO:0009055]; magnesium ion binding [GO:0000287]; oxidoreductase activity [GO:0016491]	integral component of membrane [GO:0016021]; photosystem I [GO:0009522]; plastid [GO:0009536]; thylakoid membrane [GO:0042651]	GO:0051539; GO:0016168; GO:0009055; GO:0016021; GO:0000287; GO:0016491; GO:0015979; GO:0009522; GO:0009536; GO:0018298; GO:0042651
703967839	A0A0A3D8P5	Uncharacterized protein	MG1_03272	Candida albicans GC75	241			Ascomycota	Saccharomycetes	Saccharomycetales (budding yeasts)	Debaryomycetaceae	Candida	Candida albicans (Yeast)
635597437	A0A060NSS0	Ubiquinone/menaquinone biosynthesis C-methyltransferase UbiE (EC 2.1.1.163) (EC 2.1.1.201) (2-methoxy-6-polyprenyl-1,4-benzoquinol methylase) (Demethylmenaquinone methyltransferase)	ubiE SMCB_0365	Comamonadaceae bacterium B1	243	2.1.1.163; 2.1.1.201	PATHWAY: Quinol/quinone metabolism; menaquinone biosynthesis; menaquinol from 1,4-dihydroxy-2-naphthoate: step 2/2. {ECO:0000256|HAMAP-Rule:MF_01813}.	Proteobacteria	Betaproteobacteria	Burkholderiales	Comamonadaceae		Comamonadaceae bacterium B1		2-polyprenyl-6-methoxy-1,4-benzoquinone methyltransferase activity [GO:0008425]; aerobic respiration [GO:0009060]; menaquinone biosynthetic process [GO:0009234]; ubiquinone biosynthetic process [GO:0006744]	2-polyprenyl-6-methoxy-1,4-benzoquinone methyltransferase activity [GO:0008425]; aerobic respiration [GO:0009060]; menaquinone biosynthetic process [GO:0009234]; ubiquinone biosynthetic process [GO:0006744]	2-polyprenyl-6-methoxy-1,4-benzoquinone methyltransferase activity [GO:0008425]		GO:0008425; GO:0009060; GO:0009234; GO:0006744
488455671	R4KM22	Acetate--CoA ligase	Desgi_2132	Desulfotomaculum gibsoniae DSM 7213	675			Firmicutes	Clostridia	Clostridiales	Peptococcaceae	Desulfotomaculum	Desulfotomaculum gibsoniae	dgi:Desgi_2132;	acetate-CoA ligase activity [GO:0003987]; acetyl-CoA biosynthetic process from acetate [GO:0019427]; AMP binding [GO:0016208]	acetate-CoA ligase activity [GO:0003987]; acetyl-CoA biosynthetic process from acetate [GO:0019427]	acetate-CoA ligase activity [GO:0003987]; AMP binding [GO:0016208]		GO:0016208; GO:0003987; GO:0019427
678158138	A0A093DIX5	Host specificity protein J	GS38_20775	Escherichia coli	1159			Proteobacteria	Gammaproteobacteria	Enterobacteriales	Enterobacteriaceae	Escherichia	Escherichia coli
703954603	A0A0A3BLP5	tRNA (Uracil-5-)-methyltransferase TRM9	MG1_06191	Candida albicans GC75	265			Ascomycota	Saccharomycetes	Saccharomycetales (budding yeasts)	Debaryomycetaceae	Candida	Candida albicans (Yeast)
712869353	A0A0A4B6D6	tRNA (Uracil-5-)-methyltransferase TRM9	MG7_06153	Candida albicans P34048	265			Ascomycota	Saccharomycetes	Saccharomycetales (budding yeasts)	Debaryomycetaceae	Candida	Candida albicans (Yeast)
503326474	E8N144	Glycerol kinase (EC 2.7.1.30) (ATP:glycerol 3-phosphotransferase) (Glycerokinase)	glpK ANT_27610	Anaerolinea thermophila (strain DSM 14523 / JCM 11388 / NBRC 100420 / UNI-1)	495	2.7.1.30	PATHWAY: Polyol metabolism; glycerol degradation via glycerol kinase pathway; sn-glycerol 3-phosphate from glycerol: step 1/1. {ECO:0000256|SAAS:SAAS00029305}.; PATHWAY: Polyol metabolism; glycerol degradation via glycerol kinase pathway; sn-glycerol 3-phosphate from glycerol: step 1/1. {ECO:0000256|HAMAP-Rule:MF_00186}.	Chloroflexi	Anaerolineae	Anaerolineales	Anaerolineaceae	Anaerolinea	Anaerolinea thermophila	atm:ANT_27610;	ATP binding [GO:0005524]; glycerol-3-phosphate metabolic process [GO:0006072]; glycerol catabolic process [GO:0019563]; glycerol kinase activity [GO:0004370]	glycerol-3-phosphate metabolic process [GO:0006072]; glycerol catabolic process [GO:0019563]; glycerol kinase activity [GO:0004370]	ATP binding [GO:0005524]; glycerol kinase activity [GO:0004370]		GO:0005524; GO:0019563; GO:0004370; GO:0006072
18568273	Q8SA87	Putative polyprotein	Z195D10.17	Zea mays (Maize)	343			Streptophyta	Liliopsida	Poales	Poaceae	Zea	Zea mays (Maize)
3550549	O82032	Cytosolic pyruvate orthophosphate dikinase (EC 2.7.9.1)	PPDK	Oryza sativa subsp. indica (Rice)	887	2.7.9.1		Streptophyta	Liliopsida	Poales	Poaceae	Oryza	Oryza sativa (Rice)		ATP binding [GO:0005524]; kinase activity [GO:0016301]; pyruvate, phosphate dikinase activity [GO:0050242]; pyruvate metabolic process [GO:0006090]	kinase activity [GO:0016301]; pyruvate, phosphate dikinase activity [GO:0050242]; pyruvate metabolic process [GO:0006090]	ATP binding [GO:0005524]; kinase activity [GO:0016301]; pyruvate, phosphate dikinase activity [GO:0050242]		GO:0005524; GO:0016301; GO:0006090; GO:0050242
152026947	A7H7L9	Bilirubin oxidase (EC 1.3.3.5)	Anae109_0501	Anaeromyxobacter sp. (strain Fw109-5)	647	1.3.3.5		Proteobacteria	Deltaproteobacteria	Myxococcales (fruiting gliding bacteria)	Anaeromyxobacteraceae	Anaeromyxobacter	Anaeromyxobacter sp. (strain Fw109-5)	afw:Anae109_0501;	bilirubin oxidase activity [GO:0047705]; copper ion binding [GO:0005507]	bilirubin oxidase activity [GO:0047705]	bilirubin oxidase activity [GO:0047705]; copper ion binding [GO:0005507]		GO:0047705; GO:0005507
647812988	A0A060HJE7	Archaeal thermosome	ths5 NVIE_024240	Nitrososphaera viennensis EN76	557			Thaumarchaeota		Nitrososphaerales	Nitrososphaeraceae	Nitrososphaera	Nitrososphaera viennensis		ATP binding [GO:0005524]; protein folding [GO:0006457]	protein folding [GO:0006457]	ATP binding [GO:0005524]		GO:0005524; GO:0006457
556073366	U5VA92	Uncharacterized protein	PVLB_04460	Pseudomonas sp. VLB120	68			Proteobacteria	Gammaproteobacteria	Pseudomonadales	Pseudomonadaceae	Pseudomonas	Pseudomonas sp. VLB120	psv:PVLB_04460;
90185696	Q256S1	Actin	actin	Haliotis tuberculata (Green ormer) (Tuberculate abalone)	376			Mollusca	Gastropoda		Haliotidae (abalones)	Haliotis	Haliotis tuberculata (Green ormer) (Tuberculate abalone)		ATP binding [GO:0005524]		ATP binding [GO:0005524]		GO:0005524
388254789	I3RKP4	Ammonia monooxygenase subunit A	Josef01_10c16_08	uncultured archaeon	216								uncultured archaeon		monooxygenase activity [GO:0004497]	monooxygenase activity [GO:0004497]	monooxygenase activity [GO:0004497]		GO:0004497
746418805	A0A0B0SB11	Aldehyde:ferredoxin oxidoreductase	QT17_09865	Thermus sp. 2.9	608			Deinococcus-Thermus	Deinococci	Thermales	Thermaceae	Thermus	Thermus sp. 2.9
68482059	A0A0A6ME02	pH-response transcription factor pacC/RIM101	I503_01418 W5Q_01386	Candida albicans (strain SC5314 / ATCC MYA-2876) (Yeast)	661			Ascomycota	Saccharomycetes	Saccharomycetales (budding yeasts)	Debaryomycetaceae	Candida	Candida albicans (Yeast)
322713368	E8NPC0	Nin-like protein	SCA50_0365	Salmonella enterica subsp. enterica serovar Choleraesuis str. SCSA50	310			Proteobacteria	Gammaproteobacteria	Enterobacteriales	Enterobacteriaceae	Salmonella	Salmonella choleraesuis		catalytic activity [GO:0003824]	catalytic activity [GO:0003824]	catalytic activity [GO:0003824]		GO:0003824
12698924	Q9BZ63	FKSG60	FKSG60	Homo sapiens (Human)	124			Chordata	Mammalia	Primates	Hominidae (great apes)	Homo	Homo sapiens (Human)
115438028	Q5ZC75	30S ribosomal protein S1-like (Os01g0589000 protein) (cDNA clone:J013110C21, full insert sequence)	P0415C01.8 Os01g0589000	Oryza sativa subsp. japonica (Rice)	438			Streptophyta	Liliopsida	Poales	Poaceae	Oryza	Oryza sativa (Rice)	osa:4324446;	nucleic acid binding [GO:0003676]; ribosome [GO:0005840]		nucleic acid binding [GO:0003676]	ribosome [GO:0005840]	GO:0003676; GO:0005840
504833774	K0IP17	Uncharacterized protein	Ngar_c34290	Nitrososphaera gargensis (strain Ga9.2)	90			Thaumarchaeota		Nitrososphaerales	Nitrososphaeraceae	Nitrososphaera	Candidatus Nitrososphaera gargensis	nga:Ngar_c34290;	iron ion binding [GO:0005506]		iron ion binding [GO:0005506]		GO:0005506
568206917	A4U0M8	Transcription factor CarD-like	MGR_1327	Magnetospirillum gryphiswaldense	164			Proteobacteria	Alphaproteobacteria	Rhodospirillales	Rhodospirillaceae (purple nonsulfur bacteria)	Magnetospirillum	Magnetospirillum gryphiswaldense
478733280	N1LJB1	Nitrite oxidoreductase, beta subunit (Fragment)	nxrB	uncultured bacterium	413								uncultured bacterium		iron-sulfur cluster binding [GO:0051536]		iron-sulfur cluster binding [GO:0051536]		GO:0051536
703957144	A0A0A3CD79	Uncharacterized protein	MEO_04916	Candida albicans P94015	439			Ascomycota	Saccharomycetes	Saccharomycetales (budding yeasts)	Debaryomycetaceae	Candida	Candida albicans (Yeast)
374854352	H5SM50	Putative uncharacterized protein	HGMM_F48D12C35 HGMM_F54B02C19	uncultured Chloroflexi bacterium	113			Chloroflexi					uncultured Chloroflexi bacterium
23928439	Q8H6I8	Putative gag-pol polyprotein	ZMRS072.6	Zea mays (Maize)	1892			Streptophyta	Liliopsida	Poales	Poaceae	Zea	Zea mays (Maize)		DNA integration [GO:0015074]; nucleic acid binding [GO:0003676]; zinc ion binding [GO:0008270]	DNA integration [GO:0015074]	nucleic acid binding [GO:0003676]; zinc ion binding [GO:0008270]		GO:0015074; GO:0003676; GO:0008270
157804772	A8JZE9	AprA (Fragment)	aprA	Thiodictyon sp. f4	618			Proteobacteria	Gammaproteobacteria	Chromatiales	Chromatiaceae	Thiodictyon	Thiodictyon sp. f4		oxidoreductase activity [GO:0016491]	oxidoreductase activity [GO:0016491]	oxidoreductase activity [GO:0016491]		GO:0016491
737042078	A0A0A0DR89	Hcp1 family type VI secretion system effector	JY96_10750	Aquabacterium sp. NJ1	161			Proteobacteria	Betaproteobacteria	Burkholderiales		Aquabacterium	Aquabacterium sp. NJ1
238883015	C4YSF0	Uncharacterized protein	CAWG_05015	Candida albicans (strain WO-1) (Yeast)	536			Ascomycota	Saccharomycetes	Saccharomycetales (budding yeasts)	Debaryomycetaceae	Candida	Candida albicans (Yeast)		chromatin binding [GO:0003682]; DNA binding [GO:0003677]		chromatin binding [GO:0003682]; DNA binding [GO:0003677]		GO:0003677; GO:0003682
575407531	W4L9F5	Uncharacterized protein	ETSY2_49995	Candidatus Entotheonella sp. TSY2	303			Proteobacteria	Deltaproteobacteria			Candidatus Entotheonella	Candidatus Entotheonella sp. TSY2
503012442	D8PBI3	2-oxoglutarate:ferredoxin oxidoredutase delta subunit (EC 1.2.7.3)	forD NIDE0826	Candidatus Nitrospira defluvii	254	1.2.7.3		Nitrospirae	Nitrospira	Nitrospirales	Nitrospiraceae	Nitrospira	Candidatus Nitrospira defluvii	nde:NIDE0826;	2-oxoglutarate synthase activity [GO:0047553]; methanogenesis, from acetate [GO:0019385]	2-oxoglutarate synthase activity [GO:0047553]; methanogenesis, from acetate [GO:0019385]	2-oxoglutarate synthase activity [GO:0047553]		GO:0047553; GO:0019385
502796025	D5CQ84	Polysaccharide biosynthesis protein CapD	Slit_2880	Sideroxydans lithotrophicus (strain ES-1)	611			Proteobacteria	Betaproteobacteria	Gallionellales	Gallionellaceae	Sideroxydans	Sideroxydans lithotrophicus	slt:Slit_2880;	biosynthetic process [GO:0009058]	biosynthetic process [GO:0009058]			GO:0009058
504831839	K0IMX9	Radical SAM domain protein	Ngar_c14680	Nitrososphaera gargensis (strain Ga9.2)	567			Thaumarchaeota		Nitrososphaerales	Nitrososphaeraceae	Nitrososphaera	Candidatus Nitrososphaera gargensis	nga:Ngar_c14680;	catalytic activity [GO:0003824]; iron-sulfur cluster binding [GO:0051536]	catalytic activity [GO:0003824]	catalytic activity [GO:0003824]; iron-sulfur cluster binding [GO:0051536]		GO:0003824; GO:0051536
665994612	A0A075MUK4	Putative Fe-S oxidoreductase	NTE_02319	Candidatus Nitrososphaera evergladensis SR1	567			Thaumarchaeota		Nitrososphaerales	Nitrososphaeraceae	Nitrososphaera	Candidatus Nitrososphaera evergladensis		catalytic activity [GO:0003824]; iron-sulfur cluster binding [GO:0051536]	catalytic activity [GO:0003824]	catalytic activity [GO:0003824]; iron-sulfur cluster binding [GO:0051536]		GO:0003824; GO:0051536
497238519	H5WKP8	Acetyl-CoA carboxylase, biotin carboxylase subunit	BurJ1DRAFT_4253	Burkholderiales bacterium JOSHI_001	449			Proteobacteria	Betaproteobacteria	Burkholderiales			Burkholderiales bacterium JOSHI_001		ATP binding [GO:0005524]; biotin carboxylase activity [GO:0004075]; metal ion binding [GO:0046872]	biotin carboxylase activity [GO:0004075]	ATP binding [GO:0005524]; biotin carboxylase activity [GO:0004075]; metal ion binding [GO:0046872]		GO:0005524; GO:0004075; GO:0046872
547187536	R5IPJ6	Glucosamine-6-phosphate deaminase (EC 3.5.99.6) (GlcN6P deaminase) (Glucosamine-6-phosphate isomerase)	nagB BN472_00201	Tannerella sp. CAG:118	270	3.5.99.6		Bacteroidetes	Bacteroidia	Bacteroidales	Porphyromonadaceae	Tannerella	Tannerella sp. CAG:118		carbohydrate metabolic process [GO:0005975]; glucosamine-6-phosphate deaminase activity [GO:0004342]; hydrolase activity [GO:0016787]; N-acetylglucosamine metabolic process [GO:0006044]; N-acetylneuraminate catabolic process [GO:0019262]	carbohydrate metabolic process [GO:0005975]; glucosamine-6-phosphate deaminase activity [GO:0004342]; hydrolase activity [GO:0016787]; N-acetylglucosamine metabolic process [GO:0006044]; N-acetylneuraminate catabolic process [GO:0019262]	glucosamine-6-phosphate deaminase activity [GO:0004342]; hydrolase activity [GO:0016787]		GO:0006044; GO:0019262; GO:0005975; GO:0004342; GO:0016787
658608815	A0A068BBB5	Cytochrome c oxidase subunit 3	COX3	Leptobrachium boringii (Emei moustache toad)	261			Chordata	Amphibia	Anura	Megophryidae	Leptobrachium (eastern spadefoot toads)	Leptobrachium boringii (Emei moustache toad)		aerobic electron transport chain [GO:0019646]; cytochrome-c oxidase activity [GO:0004129]; integral component of membrane [GO:0016021]; mitochondrion [GO:0005739]	aerobic electron transport chain [GO:0019646]; cytochrome-c oxidase activity [GO:0004129]	cytochrome-c oxidase activity [GO:0004129]	integral component of membrane [GO:0016021]; mitochondrion [GO:0005739]	GO:0019646; GO:0004129; GO:0016021; GO:0005739
116090336	E6Y1D9	Cytochrome c oxidase subunit 3	COX3	Sagaminopteron nigropunctatus	260			Mollusca	Gastropoda		Gastropteridae	Sagaminopteron	Sagaminopteron nigropunctatus		aerobic electron transport chain [GO:0019646]; cytochrome-c oxidase activity [GO:0004129]; integral component of membrane [GO:0016021]; mitochondrion [GO:0005739]	aerobic electron transport chain [GO:0019646]; cytochrome-c oxidase activity [GO:0004129]	cytochrome-c oxidase activity [GO:0004129]	integral component of membrane [GO:0016021]; mitochondrion [GO:0005739]	GO:0019646; GO:0004129; GO:0016021; GO:0005739
552931529	U9UHQ0	Elongation factor G, mitochondrial (EF-Gmt) (Elongation factor G 1, mitochondrial) (Elongation factor G1)	MEF1 GLOINDRAFT_24208	Rhizophagus irregularis (strain DAOM 181602 / DAOM 197198 / MUCL 43194) (Arbuscular mycorrhizal fungus) (Glomus intraradices)	754			Glomeromycota	Glomeromycetes	Glomerales	Glomeraceae	Rhizophagus	Rhizophagus irregularis		GTPase activity [GO:0003924]; GTP binding [GO:0005525]; mitochondrial translational elongation [GO:0070125]; mitochondrion [GO:0005739]; translation elongation factor activity [GO:0003746]	GTPase activity [GO:0003924]; mitochondrial translational elongation [GO:0070125]; translation elongation factor activity [GO:0003746]	GTPase activity [GO:0003924]; GTP binding [GO:0005525]; translation elongation factor activity [GO:0003746]	mitochondrion [GO:0005739]	GO:0005525; GO:0003924; GO:0070125; GO:0005739; GO:0003746
754582637	A0A0A8WXQ3	Uncharacterized protein	OR1_04087	Geobacter sp. OR-1	78			Proteobacteria	Deltaproteobacteria	Desulfuromonadales	Geobacteraceae	Geobacter	Geobacter sp. OR-1
18034211	Q8VRV9	Adenosine-5'-phosphosulfate reductase alpha subunit (Fragment)	apsA	Desulforhabdus amnigena	288			Proteobacteria	Deltaproteobacteria	Syntrophobacterales	Syntrophobacteraceae	Desulforhabdus	Desulforhabdus amnigena
504832868	K0IHK8	Ammonia monooxygenase/methane monooxygenase, subunit C	amoC1 Ngar_c25120	Nitrososphaera gargensis (strain Ga9.2)	184			Thaumarchaeota		Nitrososphaerales	Nitrososphaeraceae	Nitrososphaera	Candidatus Nitrososphaera gargensis	nga:Ngar_c25120;	monooxygenase activity [GO:0004497]	monooxygenase activity [GO:0004497]	monooxygenase activity [GO:0004497]		GO:0004497
49529820	Q6FEH6	Aspartate--tRNA(Asp/Asn) ligase (EC 6.1.1.23) (Aspartyl-tRNA synthetase) (AspRS) (Non-discriminating aspartyl-tRNA synthetase) (ND-AspRS)	aspS ACIAD0609	Acinetobacter baylyi (strain ATCC 33305 / BD413 / ADP1)	592	6.1.1.23		Proteobacteria	Gammaproteobacteria	Pseudomonadales	Moraxellaceae	Acinetobacter	Acinetobacter baylyi (strain ATCC 33305 / BD413 / ADP1)	aci:ACIAD0609;	aspartate-tRNA(Asn) ligase activity [GO:0050560]; aspartate-tRNA ligase activity [GO:0004815]; aspartyl-tRNA aminoacylation [GO:0006422]; ATP binding [GO:0005524]; cytoplasm [GO:0005737]; nucleic acid binding [GO:0003676]	aspartate-tRNA(Asn) ligase activity [GO:0050560]; aspartate-tRNA ligase activity [GO:0004815]; aspartyl-tRNA aminoacylation [GO:0006422]	aspartate-tRNA(Asn) ligase activity [GO:0050560]; aspartate-tRNA ligase activity [GO:0004815]; ATP binding [GO:0005524]; nucleic acid binding [GO:0003676]	cytoplasm [GO:0005737]	GO:0005524; GO:0004815; GO:0050560; GO:0006422; GO:0005737; GO:0003676
552548404	U7NVM0	Glutamate-1-semialdehyde 2,1-aminomutase (GSA) (EC 5.4.3.8) (Glutamate-1-semialdehyde aminotransferase)	hemL Q671_08660	Halomonas sp. PBN3	430	5.4.3.8	PATHWAY: Porphyrin-containing compound metabolism; protoporphyrin-IX biosynthesis; 5-aminolevulinate from L-glutamyl-tRNA(Glu): step 2/2. {ECO:0000256|SAAS:SAAS00088770}.	Proteobacteria	Gammaproteobacteria	Oceanospirillales	Halomonadaceae	Halomonas	Halomonas sp. PBN3		cytoplasm [GO:0005737]; glutamate-1-semialdehyde 2,1-aminomutase activity [GO:0042286]; protoporphyrinogen IX biosynthetic process [GO:0006782]; pyridoxal phosphate binding [GO:0030170]; transaminase activity [GO:0008483]	glutamate-1-semialdehyde 2,1-aminomutase activity [GO:0042286]; protoporphyrinogen IX biosynthetic process [GO:0006782]; transaminase activity [GO:0008483]	glutamate-1-semialdehyde 2,1-aminomutase activity [GO:0042286]; pyridoxal phosphate binding [GO:0030170]; transaminase activity [GO:0008483]	cytoplasm [GO:0005737]	GO:0005737; GO:0042286; GO:0006782; GO:0030170; GO:0008483
665994888	A0A075MU14	AAA family ATPase, CDC48 subfamily	NTE_02605	Candidatus Nitrososphaera evergladensis SR1	747			Thaumarchaeota		Nitrososphaerales	Nitrososphaeraceae	Nitrososphaera	Candidatus Nitrososphaera evergladensis		ATP binding [GO:0005524]; hydrolase activity [GO:0016787]	hydrolase activity [GO:0016787]	ATP binding [GO:0005524]; hydrolase activity [GO:0016787]		GO:0005524; GO:0016787
647811725	A0A060HPG6	Cell division cycle protein 48 (EC 3.6.4.6)	cdc48-3 NVIE_011940	Nitrososphaera viennensis EN76	752	3.6.4.6		Thaumarchaeota		Nitrososphaerales	Nitrososphaeraceae	Nitrososphaera	Nitrososphaera viennensis		ATP binding [GO:0005524]; cell division [GO:0051301]; hydrolase activity [GO:0016787]	cell division [GO:0051301]; hydrolase activity [GO:0016787]	ATP binding [GO:0005524]; hydrolase activity [GO:0016787]		GO:0005524; GO:0051301; GO:0016787
703958925	A0A0A3BYX1	Uncharacterized protein	MG1_05227	Candida albicans GC75	1541			Ascomycota	Saccharomycetes	Saccharomycetales (budding yeasts)	Debaryomycetaceae	Candida	Candida albicans (Yeast)
503012457	D8PBJ8	Succinyl-CoA ligase [ADP-forming] subunit alpha (EC 6.2.1.5)	sucD NIDE0841	Candidatus Nitrospira defluvii	290	6.2.1.5		Nitrospirae	Nitrospira	Nitrospirales	Nitrospiraceae	Nitrospira	Candidatus Nitrospira defluvii	nde:NIDE0841;	ATP binding [GO:0005524]; ATP citrate synthase activity [GO:0003878]; cofactor binding [GO:0048037]; succinate-CoA ligase (ADP-forming) activity [GO:0004775]	ATP citrate synthase activity [GO:0003878]; succinate-CoA ligase (ADP-forming) activity [GO:0004775]	ATP binding [GO:0005524]; ATP citrate synthase activity [GO:0003878]; cofactor binding [GO:0048037]; succinate-CoA ligase (ADP-forming) activity [GO:0004775]		GO:0005524; GO:0003878; GO:0048037; GO:0004775
576463160	X8CMT1	Putative glutamate synthase small subunit	I553_8812	Mycobacterium xenopi 4042	193			Actinobacteria	Actinobacteria (high G+C Gram-positive bacteria)	Actinomycetales	Mycobacteriaceae	Mycobacterium	Mycobacterium xenopi
242077919	C5YLV2	Putative uncharacterized protein Sb07g000970	Sb07g000970 SORBIDRAFT_07g000970	Sorghum bicolor (Sorghum) (Sorghum vulgare)	391			Streptophyta	Liliopsida	Poales	Poaceae	Sorghum	Sorghum bicolor (Sorghum) (Sorghum vulgare)	sbi:SORBI_07g000970;	cobalt ion binding [GO:0050897]; oxidoreductase activity [GO:0016491]; zinc ion binding [GO:0008270]	oxidoreductase activity [GO:0016491]	cobalt ion binding [GO:0050897]; oxidoreductase activity [GO:0016491]; zinc ion binding [GO:0008270]		GO:0050897; GO:0016491; GO:0008270
115474425	Q6ZC70	Os08g0109200 protein (Putative alcohol dehydrogenase (Zn containing)(Adh-1)) (cDNA clone:J033071G08, full insert sequence)	P0007D08.11 Os08g0109200 OsJ_25774	Oryza sativa subsp. japonica (Rice)	422			Streptophyta	Liliopsida	Poales	Poaceae	Oryza	Oryza sativa (Rice)	osa:4344469;	cobalt ion binding [GO:0050897]; oxidoreductase activity [GO:0016491]; zinc ion binding [GO:0008270]	oxidoreductase activity [GO:0016491]	cobalt ion binding [GO:0050897]; oxidoreductase activity [GO:0016491]; zinc ion binding [GO:0008270]		GO:0050897; GO:0016491; GO:0008270
664649466	A0A075IXX4	Beta-glucosidase (EC 3.2.1.21)		uncultured bacterium	488	3.2.1.21							uncultured bacterium		beta-glucosidase activity [GO:0008422]; cellulose catabolic process [GO:0030245]	beta-glucosidase activity [GO:0008422]; cellulose catabolic process [GO:0030245]	beta-glucosidase activity [GO:0008422]		GO:0008422; GO:0030245
489637775	F6B8S4	Putative uncharacterized protein	Desca_1925	Desulfotomaculum carboxydivorans (strain DSM 14880 / VKM B-2319 / CO-1-SRB)	473			Firmicutes	Clostridia	Clostridiales	Peptococcaceae	Desulfotomaculum	Desulfotomaculum carboxydivorans	dca:Desca_1925;
302199591	D9S0Z7	Uncharacterized protein	Toce_0380	Thermosediminibacter oceani (strain ATCC BAA-1034 / DSM 16646 / JW/IW-1228P)	482			Firmicutes	Clostridia	Thermoanaerobacterales	Thermoanaerobacterales Family III. Incertae Sedis	Thermosediminibacter	Thermosediminibacter oceani	toc:Toce_0380;
695877997	A0A099RUK0	30S ribosomal protein S2	rpsB DP64_06425	Pseudomonas sp. HMP271	246			Proteobacteria	Gammaproteobacteria	Pseudomonadales	Pseudomonadaceae	Pseudomonas	Pseudomonas sp. HMP271		ribosome [GO:0005840]; translation [GO:0006412]	translation [GO:0006412]		ribosome [GO:0005840]	GO:0005840; GO:0006412
505218526	M1PUE6	CheY-like receiver, AAA-type ATPase and DNA-binding domain-containing response regulator	UWK_03429	Desulfocapsa sulfexigens (strain DSM 10523 / SB164P1)	457			Proteobacteria	Deltaproteobacteria	Desulfobacterales	Desulfobulbaceae	Desulfocapsa	Desulfocapsa sulfexigens	dsf:UWK_03429;	ATP binding [GO:0005524]; phosphorelay signal transduction system [GO:0000160]; regulation of transcription, DNA-templated [GO:0006355]; sequence-specific DNA binding [GO:0043565]; transcription, DNA-templated [GO:0006351]	phosphorelay signal transduction system [GO:0000160]; regulation of transcription, DNA-templated [GO:0006355]; transcription, DNA-templated [GO:0006351]	ATP binding [GO:0005524]; sequence-specific DNA binding [GO:0043565]		GO:0005524; GO:0000160; GO:0006355; GO:0043565; GO:0006351
94551352	Q1IPC4	Aminotransferase, class V	Acid345_2275	Koribacter versatilis (strain Ellin345)	386			Acidobacteria	Acidobacteriia	Acidobacteriales	Acidobacteriaceae	Candidatus Koribacter	Candidatus Koribacter versatilis	aba:Acid345_2275;	pyridoxal phosphate binding [GO:0030170]; transaminase activity [GO:0008483]	transaminase activity [GO:0008483]	pyridoxal phosphate binding [GO:0030170]; transaminase activity [GO:0008483]		GO:0030170; GO:0008483
571029291	V5V2R0	DNA-directed RNA polymerase subunit beta (RNAP subunit beta) (EC 2.7.7.6) (RNA polymerase subunit beta) (Transcriptase subunit beta)	rpoB NK55_01485	Thermosynechococcus sp. NK55a	1108	2.7.7.6		Cyanobacteria		Chroococcales		Thermosynechococcus	Thermosynechococcus sp. NK55a	thn:NK55_01485;	DNA binding [GO:0003677]; DNA-directed RNA polymerase activity [GO:0003899]; ribonucleoside binding [GO:0032549]; transcription, DNA-templated [GO:0006351]	DNA-directed RNA polymerase activity [GO:0003899]; transcription, DNA-templated [GO:0006351]	DNA binding [GO:0003677]; DNA-directed RNA polymerase activity [GO:0003899]; ribonucleoside binding [GO:0032549]		GO:0003677; GO:0003899; GO:0032549; GO:0006351
589265967	W8WVY4	30S ribosomal protein S1	BN940_07181	Castellaniella defragrans 65Phen	575			Proteobacteria	Betaproteobacteria	Burkholderiales	Alcaligenaceae	Castellaniella	Castellaniella defragrans (Alcaligenes defragrans)		ribosome [GO:0005840]; RNA binding [GO:0003723]; structural constituent of ribosome [GO:0003735]; translation [GO:0006412]	translation [GO:0006412]	RNA binding [GO:0003723]; structural constituent of ribosome [GO:0003735]	ribosome [GO:0005840]	GO:0003723; GO:0005840; GO:0003735; GO:0006412
4416302	Q9XEJ4	Copia-type pol polyprotein		Zea mays (Maize)	1063			Streptophyta	Liliopsida	Poales	Poaceae	Zea	Zea mays (Maize)		DNA integration [GO:0015074]; nucleic acid binding [GO:0003676]	DNA integration [GO:0015074]	nucleic acid binding [GO:0003676]		GO:0015074; GO:0003676
602749113	X2L822	Molybdopterin oxidoreductase Fe4S4 region		uncultured bacterium lac121	607								uncultured bacterium lac121		ATP synthesis coupled electron transport [GO:0042773]; electron carrier activity [GO:0009055]; iron-sulfur cluster binding [GO:0051536]; membrane [GO:0016020]; metal ion binding [GO:0046872]; NADH dehydrogenase (ubiquinone) activity [GO:0008137]	ATP synthesis coupled electron transport [GO:0042773]; NADH dehydrogenase (ubiquinone) activity [GO:0008137]	electron carrier activity [GO:0009055]; iron-sulfur cluster binding [GO:0051536]; metal ion binding [GO:0046872]; NADH dehydrogenase (ubiquinone) activity [GO:0008137]	membrane [GO:0016020]	GO:0042773; GO:0008137; GO:0009055; GO:0051536; GO:0016020; GO:0046872
557404982	V4RIE2	Lon protease (EC 3.4.21.53) (ATP-dependent protease La)	lon N177_1983	Lutibaculum baratangense AMV1	794	3.4.21.53		Proteobacteria	Alphaproteobacteria	Rhizobiales	Rhodobiaceae	Lutibaculum	Lutibaculum baratangense		ATP binding [GO:0005524]; ATP-dependent peptidase activity [GO:0004176]; cellular response to stress [GO:0033554]; cytoplasm [GO:0005737]; misfolded or incompletely synthesized protein catabolic process [GO:0006515]; sequence-specific DNA binding [GO:0043565]; serine-type endopeptidase activity [GO:0004252]	ATP-dependent peptidase activity [GO:0004176]; cellular response to stress [GO:0033554]; misfolded or incompletely synthesized protein catabolic process [GO:0006515]; serine-type endopeptidase activity [GO:0004252]	ATP binding [GO:0005524]; ATP-dependent peptidase activity [GO:0004176]; sequence-specific DNA binding [GO:0043565]; serine-type endopeptidase activity [GO:0004252]	cytoplasm [GO:0005737]	GO:0005524; GO:0004176; GO:0033554; GO:0005737; GO:0006515; GO:0043565; GO:0004252
401886556	J6F0Y2	Ribosomal protein L15	A1Q1_08286	Trichosporon asahii var. asahii (strain ATCC 90039 / CBS 2479 / JCM 2466 / KCTC 7840 / NCYC 2677 / UAMH 7654) (Yeast)	201			Basidiomycota	Tremellomycetes	Tremellales (jelly fungi)		Trichosporon	Trichosporon asahii		ribosome [GO:0005840]; structural constituent of ribosome [GO:0003735]; translation [GO:0006412]	translation [GO:0006412]	structural constituent of ribosome [GO:0003735]	ribosome [GO:0005840]	GO:0005840; GO:0003735; GO:0006412
319995355	E8MXP5	Putative ferredoxin	ANT_21000	Anaerolinea thermophila (strain DSM 14523 / JCM 11388 / NBRC 100420 / UNI-1)	136			Chloroflexi	Anaerolineae	Anaerolineales	Anaerolineaceae	Anaerolinea	Anaerolinea thermophila	atm:ANT_21000;	4 iron, 4 sulfur cluster binding [GO:0051539]; electron carrier activity [GO:0009055]; metal ion binding [GO:0046872]		4 iron, 4 sulfur cluster binding [GO:0051539]; electron carrier activity [GO:0009055]; metal ion binding [GO:0046872]		GO:0051539; GO:0009055; GO:0046872
736395586	W4LJB9	Uncharacterized protein	ETSY1_20230	Candidatus Entotheonella sp. TSY1	376			Proteobacteria	Deltaproteobacteria			Candidatus Entotheonella	Candidatus Entotheonella sp. TSY1
499739141	Q2IP58	Glutamate synthase (NADH) large subunit (EC 1.4.1.14)	Adeh_0817	Anaeromyxobacter dehalogenans (strain 2CP-C)	1535	1.4.1.14		Proteobacteria	Deltaproteobacteria	Myxococcales (fruiting gliding bacteria)	Anaeromyxobacteraceae	Anaeromyxobacter	Anaeromyxobacter dehalogenans	ade:Adeh_0817;	glutamate biosynthetic process [GO:0006537]; glutamate synthase (NADH) activity [GO:0016040]	glutamate biosynthetic process [GO:0006537]; glutamate synthase (NADH) activity [GO:0016040]	glutamate synthase (NADH) activity [GO:0016040]		GO:0006537; GO:0016040
499739553	Q2IQC3	Putative serine protein kinase, PrkA	Adeh_1230	Anaeromyxobacter dehalogenans (strain 2CP-C)	690			Proteobacteria	Deltaproteobacteria	Myxococcales (fruiting gliding bacteria)	Anaeromyxobacteraceae	Anaeromyxobacter	Anaeromyxobacter dehalogenans	ade:Adeh_1230;	protein kinase activity [GO:0004672]	protein kinase activity [GO:0004672]	protein kinase activity [GO:0004672]		GO:0004672
501045531	A7HDE2	Putative serine protein kinase, PrkA	Anae109_2537	Anaeromyxobacter sp. (strain Fw109-5)	690			Proteobacteria	Deltaproteobacteria	Myxococcales (fruiting gliding bacteria)	Anaeromyxobacteraceae	Anaeromyxobacter	Anaeromyxobacter sp. (strain Fw109-5)	afw:Anae109_2537;	protein kinase activity [GO:0004672]	protein kinase activity [GO:0004672]	protein kinase activity [GO:0004672]		GO:0004672
338808394	I6M4S3	Opie3 putative pol protein		Zea mays subsp. mexicana (Mexican teosinte)	1048			Streptophyta	Liliopsida	Poales	Poaceae	Zea	Zea mays (Maize)		DNA integration [GO:0015074]; nucleic acid binding [GO:0003676]	DNA integration [GO:0015074]	nucleic acid binding [GO:0003676]		GO:0015074; GO:0003676
503414002	F9ZKN2	Twitching motility protein	NAL212_2928	Nitrosomonas sp. AL212	347			Proteobacteria	Betaproteobacteria	Nitrosomonadales	Nitrosomonadaceae	Nitrosomonas	Nitrosomonas sp. AL212	nit:NAL212_2928;	ATP binding [GO:0005524]; transport [GO:0006810]	transport [GO:0006810]	ATP binding [GO:0005524]		GO:0005524; GO:0006810
338808442	I6M4W7	Ji4 putative pol protein		Zea diploperennis (Diploperennial teosinte)	1063			Streptophyta	Liliopsida	Poales	Poaceae	Zea	Zea diploperennis (Diploperennial teosinte)		DNA integration [GO:0015074]; nucleic acid binding [GO:0003676]	DNA integration [GO:0015074]	nucleic acid binding [GO:0003676]		GO:0015074; GO:0003676
18568272	Q8SA88	Putative gag-pol polyprotein	Z195D10.16	Zea mays (Maize)	1694			Streptophyta	Liliopsida	Poales	Poaceae	Zea	Zea mays (Maize)		DNA integration [GO:0015074]; nucleic acid binding [GO:0003676]; zinc ion binding [GO:0008270]	DNA integration [GO:0015074]	nucleic acid binding [GO:0003676]; zinc ion binding [GO:0008270]		GO:0015074; GO:0003676; GO:0008270
99866711	A0EVG2	Milt1a putative polyprotein		Zea mays (Maize)	1045			Streptophyta	Liliopsida	Poales	Poaceae	Zea	Zea mays (Maize)
115461957	B3GM02	Non-specific serine/threonine protein kinase (EC 2.7.11.1)	CIPK17 OsJ_17032	Oryza sativa subsp. japonica (Rice)	454	2.7.11.1		Streptophyta	Liliopsida	Poales	Poaceae	Oryza	Oryza sativa (Rice)	osa:4337736;	ATP binding [GO:0005524]; protein serine/threonine kinase activity [GO:0004674]; signal transduction [GO:0007165]	protein serine/threonine kinase activity [GO:0004674]; signal transduction [GO:0007165]	ATP binding [GO:0005524]; protein serine/threonine kinase activity [GO:0004674]		GO:0005524; GO:0004674; GO:0007165
115461957	Q75L42	CBL-interacting protein kinase 17 (EC 2.7.11.1) (OsCIPK17)	CIPK17 Os05g0136200 LOC_Os05g04550 OJ1127_B08.4 P0519E07.18	Oryza sativa subsp. japonica (Rice)	454	2.7.11.1		Streptophyta	Liliopsida	Poales	Poaceae	Oryza	Oryza sativa (Rice)	osa:4337736;	ATP binding [GO:0005524]; protein serine/threonine kinase activity [GO:0004674]; signal transduction [GO:0007165]	protein serine/threonine kinase activity [GO:0004674]; signal transduction [GO:0007165]	ATP binding [GO:0005524]; protein serine/threonine kinase activity [GO:0004674]		GO:0005524; GO:0004674; GO:0007165
736402917	W4L9A3	Oxidoreductase	ETSY1_35630	Candidatus Entotheonella sp. TSY1	758			Proteobacteria	Deltaproteobacteria			Candidatus Entotheonella	Candidatus Entotheonella sp. TSY1		oxidoreductase activity [GO:0016491]	oxidoreductase activity [GO:0016491]	oxidoreductase activity [GO:0016491]		GO:0016491
116699841	A0LNM7	UDP-glucose/GDP-mannose dehydrogenase	Sfum_3356	Syntrophobacter fumaroxidans (strain DSM 10017 / MPOB)	565			Proteobacteria	Deltaproteobacteria	Syntrophobacterales	Syntrophobacteraceae	Syntrophobacter	Syntrophobacter fumaroxidans	sfu:Sfum_3356;	NAD binding [GO:0051287]; oxidoreductase activity, acting on the CH-CH group of donors, NAD or NADP as acceptor [GO:0016628]; oxidoreductase activity, acting on the CH-OH group of donors, NAD or NADP as acceptor [GO:0016616]; polysaccharide biosynthetic process [GO:0000271]	oxidoreductase activity, acting on the CH-CH group of donors, NAD or NADP as acceptor [GO:0016628]; oxidoreductase activity, acting on the CH-OH group of donors, NAD or NADP as acceptor [GO:0016616]; polysaccharide biosynthetic process [GO:0000271]	NAD binding [GO:0051287]; oxidoreductase activity, acting on the CH-CH group of donors, NAD or NADP as acceptor [GO:0016628]; oxidoreductase activity, acting on the CH-OH group of donors, NAD or NADP as acceptor [GO:0016616]		GO:0051287; GO:0016628; GO:0016616; GO:0000271
6946697	Q9NG03	Aconitase	aconitase	Daphnia pulex (Water flea)	788			Arthropoda	Branchiopoda	Diplostraca	Daphniidae	Daphnia (common water fleas)	Daphnia pulex (Water flea)		4 iron, 4 sulfur cluster binding [GO:0051539]; aconitate hydratase activity [GO:0003994]; tricarboxylic acid cycle [GO:0006099]	aconitate hydratase activity [GO:0003994]; tricarboxylic acid cycle [GO:0006099]	4 iron, 4 sulfur cluster binding [GO:0051539]; aconitate hydratase activity [GO:0003994]		GO:0051539; GO:0003994; GO:0006099
573946989	J3MBL3	Uncharacterized protein	OB06G14070	Oryza brachyantha	779			Streptophyta	Liliopsida	Poales	Poaceae	Oryza	Oryza brachyantha	obr:102714295;	zinc ion binding [GO:0008270]		zinc ion binding [GO:0008270]		GO:0008270
115466626	Q5VRR4	Os06g0166100 protein (Putative far-red impaired response protein)	OSJNBa0015I14.33 P0680A03.7 Os06g0166100	Oryza sativa subsp. japonica (Rice)	780			Streptophyta	Liliopsida	Poales	Poaceae	Oryza	Oryza sativa (Rice)	osa:4340242;	zinc ion binding [GO:0008270]		zinc ion binding [GO:0008270]		GO:0008270
644123285	W8L5M6	Phosphoserine aminotransferase (EC 2.6.1.52) (Phosphohydroxythreonine aminotransferase)	serC M911_08300	Halorhodospira halochloris str. A	360	2.6.1.52	PATHWAY: Amino-acid biosynthesis; L-serine biosynthesis; L-serine from 3-phospho-D-glycerate: step 2/3. {ECO:0000256|HAMAP-Rule:MF_00160, ECO:0000256|RuleBase:RU004505, ECO:0000256|SAAS:SAAS00019505}.; PATHWAY: Cofactor biosynthesis; pyridoxine 5'-phosphate biosynthesis; pyridoxine 5'-phosphate from D-erythrose 4-phosphate: step 3/5. {ECO:0000256|HAMAP-Rule:MF_00160}.	Proteobacteria	Gammaproteobacteria	Chromatiales	Ectothiorhodospiraceae (purple sulfur bacteria)	Halorhodospira	Halorhodospira halochloris (Ectothiorhodospira halochloris)		cytoplasm [GO:0005737]; L-serine biosynthetic process [GO:0006564]; O-phospho-L-serine:2-oxoglutarate aminotransferase activity [GO:0004648]; pyridoxal phosphate binding [GO:0030170]; pyridoxine biosynthetic process [GO:0008615]	L-serine biosynthetic process [GO:0006564]; O-phospho-L-serine:2-oxoglutarate aminotransferase activity [GO:0004648]; pyridoxine biosynthetic process [GO:0008615]	O-phospho-L-serine:2-oxoglutarate aminotransferase activity [GO:0004648]; pyridoxal phosphate binding [GO:0030170]	cytoplasm [GO:0005737]	GO:0006564; GO:0004648; GO:0005737; GO:0030170; GO:0008615
751261482	A0A090DKT3	60 kDa chaperonin (GroEL protein) (Protein Cpn60)	groL groEL MPLB_1640049	Mesorhizobium sp. ORS3324	540			Proteobacteria	Alphaproteobacteria	Rhizobiales	Phyllobacteriaceae	Mesorhizobium	Mesorhizobium sp. ORS3324		ATP binding [GO:0005524]; cytoplasm [GO:0005737]; protein refolding [GO:0042026]	protein refolding [GO:0042026]	ATP binding [GO:0005524]	cytoplasm [GO:0005737]	GO:0005524; GO:0005737; GO:0042026
636778840	W6RJZ4	Family 3 adenylate cyclase	LPU83_pLPU83d_0056	Rhizobium sp. LPU83	276			Proteobacteria	Alphaproteobacteria	Rhizobiales	Rhizobiaceae	Rhizobium	Rhizobium sp. LPU83		cyclic nucleotide biosynthetic process [GO:0009190]; intracellular signal transduction [GO:0035556]; phosphorus-oxygen lyase activity [GO:0016849]	cyclic nucleotide biosynthetic process [GO:0009190]; intracellular signal transduction [GO:0035556]; phosphorus-oxygen lyase activity [GO:0016849]	phosphorus-oxygen lyase activity [GO:0016849]		GO:0009190; GO:0035556; GO:0016849
75333114	Q9AUR7	Coatomer subunit alpha-2 (Alpha-coat protein 2) (Alpha-COP 2)	Os03g0711500 LOC_Os03g50350 OsJ_011823 OSJNBb0033N16.11	Oryza sativa subsp. japonica (Rice)	1218			Streptophyta	Liliopsida	Poales	Poaceae	Oryza	Oryza sativa (Rice)	osa:4333886;	COPI vesicle coat [GO:0030126]; intracellular protein transport [GO:0006886]; structural molecule activity [GO:0005198]; vesicle-mediated transport [GO:0016192]	intracellular protein transport [GO:0006886]; vesicle-mediated transport [GO:0016192]	structural molecule activity [GO:0005198]	COPI vesicle coat [GO:0030126]	GO:0030126; GO:0006886; GO:0005198; GO:0016192
736392421	W4LRF5	Uncharacterized protein	ETSY1_10750	Candidatus Entotheonella sp. TSY1	159			Proteobacteria	Deltaproteobacteria			Candidatus Entotheonella	Candidatus Entotheonella sp. TSY1
641453094	A0A060AEH9	Chaperone protein DnaK (HSP70) (Heat shock 70 kDa protein) (Heat shock protein 70)	dnaK	Cyanidiaceae sp. MX-AZ01	590				Bangiophyceae	Cyanidiales	Cyanidiaceae		Cyanidiaceae sp. MX-AZ01		ATP binding [GO:0005524]; chloroplast [GO:0009507]; protein folding [GO:0006457]	protein folding [GO:0006457]	ATP binding [GO:0005524]	chloroplast [GO:0009507]	GO:0005524; GO:0009507; GO:0006457
504831964	K0IN04	Putative GTP binding protein	Ngar_c15960	Nitrososphaera gargensis (strain Ga9.2)	404			Thaumarchaeota		Nitrososphaerales	Nitrososphaeraceae	Nitrososphaera	Candidatus Nitrososphaera gargensis	nga:Ngar_c15960;	GTP binding [GO:0005525]		GTP binding [GO:0005525]		GO:0005525
703966793	A0A0A3CNM2	Uncharacterized protein	MEU_02356	Candida albicans P37005	647			Ascomycota	Saccharomycetes	Saccharomycetales (budding yeasts)	Debaryomycetaceae	Candida	Candida albicans (Yeast)
218191551	B8AID9	Putative uncharacterized protein	OsI_08886	Oryza sativa subsp. indica (Rice)	2033			Streptophyta	Liliopsida	Poales	Poaceae	Oryza	Oryza sativa (Rice)		nuclear pore [GO:0005643]; protein import into nucleus [GO:0006606]; viral nucleocapsid [GO:0019013]	protein import into nucleus [GO:0006606]		nuclear pore [GO:0005643]; viral nucleocapsid [GO:0019013]	GO:0005643; GO:0006606; GO:0019013
723059138	A0A086TP44	Uncharacterized protein	GR04_23770	Escherichia coli	122			Proteobacteria	Gammaproteobacteria	Enterobacteriales	Enterobacteriaceae	Escherichia	Escherichia coli
536786230	U0FIP6	Host-nuclease inhibitor protein gam	QYE_3657	Escherichia coli B107	44			Proteobacteria	Gammaproteobacteria	Enterobacteriales	Enterobacteriaceae	Escherichia	Escherichia coli
506254039	C7LVG7	Acetolactate synthase (EC 2.2.1.6)	Dbac_1631	Desulfomicrobium baculatum (strain DSM 4028 / VKM B-1378) (Desulfovibrio baculatus)	559	2.2.1.6	PATHWAY: Amino-acid biosynthesis; L-isoleucine biosynthesis; L-isoleucine from 2-oxobutanoate: step 1/4. {ECO:0000256|RuleBase:RU003591}.; PATHWAY: Amino-acid biosynthesis; L-valine biosynthesis; L-valine from pyruvate: step 1/4. {ECO:0000256|RuleBase:RU003591}.	Proteobacteria	Deltaproteobacteria	Desulfovibrionales	Desulfomicrobiaceae	Desulfomicrobium	Desulfomicrobium baculatum (Desulfovibrio baculatus)	dba:Dbac_1631;	acetolactate synthase activity [GO:0003984]; flavin adenine dinucleotide binding [GO:0050660]; isoleucine biosynthetic process [GO:0009097]; magnesium ion binding [GO:0000287]; thiamine pyrophosphate binding [GO:0030976]; valine biosynthetic process [GO:0009099]	acetolactate synthase activity [GO:0003984]; isoleucine biosynthetic process [GO:0009097]; valine biosynthetic process [GO:0009099]	acetolactate synthase activity [GO:0003984]; flavin adenine dinucleotide binding [GO:0050660]; magnesium ion binding [GO:0000287]; thiamine pyrophosphate binding [GO:0030976]		GO:0003984; GO:0050660; GO:0009097; GO:0000287; GO:0030976; GO:0009099
665994227	A0A075MT56	Uncharacterized protein	NTE_01928	Candidatus Nitrososphaera evergladensis SR1	507			Thaumarchaeota		Nitrososphaerales	Nitrososphaeraceae	Nitrososphaera	Candidatus Nitrososphaera evergladensis
18254410	Q8W0Y2	Putative gag-pol	Z178A11.4 Z013I05_24	Zea mays (Maize)	2003			Streptophyta	Liliopsida	Poales	Poaceae	Zea	Zea mays (Maize)		DNA integration [GO:0015074]; nucleic acid binding [GO:0003676]	DNA integration [GO:0015074]	nucleic acid binding [GO:0003676]		GO:0015074; GO:0003676
71082671	Q45ZY6	Polymerase (Fragment)		Barley yellow dwarf virus (isolate PAV) (BYDV)	530						Luteoviridae	Luteovirus	Barley yellow dwarf virus (isolate PAV) (BYDV)		nucleotide binding [GO:0000166]; RNA binding [GO:0003723]; RNA-directed RNA polymerase activity [GO:0003968]; viral RNA genome replication [GO:0039694]	RNA-directed RNA polymerase activity [GO:0003968]; viral RNA genome replication [GO:0039694]	nucleotide binding [GO:0000166]; RNA binding [GO:0003723]; RNA-directed RNA polymerase activity [GO:0003968]		GO:0003723; GO:0003968; GO:0000166; GO:0039694
55441871	Q5UUX8	RNA-dependent RNA polymerase fusion protein		Barley yellow dwarf virus-GAV	867						Luteoviridae	Luteovirus	Barley yellow dwarf virus-GAV		nucleotide binding [GO:0000166]; RNA binding [GO:0003723]; RNA-directed RNA polymerase activity [GO:0003968]; viral RNA genome replication [GO:0039694]	RNA-directed RNA polymerase activity [GO:0003968]; viral RNA genome replication [GO:0039694]	nucleotide binding [GO:0000166]; RNA binding [GO:0003723]; RNA-directed RNA polymerase activity [GO:0003968]		GO:0003723; GO:0003968; GO:0000166; GO:0039694
737043258	A0A0A0DV10	Signal peptide protein	JY96_14480	Aquabacterium sp. NJ1	241			Proteobacteria	Betaproteobacteria	Burkholderiales		Aquabacterium	Aquabacterium sp. NJ1
112253858	Q6YSJ8	NADH dehydrogenase subunit 9	nad9	Brassica napus (Rape)	190			Streptophyta		Brassicales	Brassicaceae	Brassica	Brassica napus (Rape)		mitochondrion [GO:0005739]; NADH dehydrogenase (ubiquinone) activity [GO:0008137]	NADH dehydrogenase (ubiquinone) activity [GO:0008137]	NADH dehydrogenase (ubiquinone) activity [GO:0008137]	mitochondrion [GO:0005739]	GO:0008137; GO:0005739
665993043	A0A075MNL6	Ammonia monooxygenase/methane monooxygenase, subunit C	NTE_00725	Candidatus Nitrososphaera evergladensis SR1	184			Thaumarchaeota		Nitrososphaerales	Nitrososphaeraceae	Nitrososphaera	Candidatus Nitrososphaera evergladensis		monooxygenase activity [GO:0004497]	monooxygenase activity [GO:0004497]	monooxygenase activity [GO:0004497]		GO:0004497
496160119	D0D3K4	Dihydrolipoyl dehydrogenase (EC 1.8.1.4)	lpdA_1 CSE45_2249	Citreicella sp. SE45	464	1.8.1.4		Proteobacteria	Alphaproteobacteria	Rhodobacterales	Rhodobacteraceae	Citreicella	Citreicella sp. SE45		cell redox homeostasis [GO:0045454]; detoxification of mercury ion [GO:0050787]; dihydrolipoyl dehydrogenase activity [GO:0004148]; flavin adenine dinucleotide binding [GO:0050660]; mercury (II) reductase activity [GO:0016152]; mercury ion binding [GO:0045340]; NADP binding [GO:0050661]	cell redox homeostasis [GO:0045454]; detoxification of mercury ion [GO:0050787]; dihydrolipoyl dehydrogenase activity [GO:0004148]; mercury (II) reductase activity [GO:0016152]	dihydrolipoyl dehydrogenase activity [GO:0004148]; flavin adenine dinucleotide binding [GO:0050660]; mercury (II) reductase activity [GO:0016152]; mercury ion binding [GO:0045340]; NADP binding [GO:0050661]		GO:0050661; GO:0045454; GO:0050787; GO:0004148; GO:0050660; GO:0016152; GO:0045340
736405185	W4L3Y1	Sulfurtransferase	ETSY1_42880	Candidatus Entotheonella sp. TSY1	467			Proteobacteria	Deltaproteobacteria			Candidatus Entotheonella	Candidatus Entotheonella sp. TSY1		transferase activity [GO:0016740]	transferase activity [GO:0016740]	transferase activity [GO:0016740]		GO:0016740
18254418	Q8W0X4	Putative pol protein	Z178A11.16	Zea mays (Maize)	1657			Streptophyta	Liliopsida	Poales	Poaceae	Zea	Zea mays (Maize)		DNA integration [GO:0015074]; nucleic acid binding [GO:0003676]; zinc ion binding [GO:0008270]	DNA integration [GO:0015074]	nucleic acid binding [GO:0003676]; zinc ion binding [GO:0008270]		GO:0015074; GO:0003676; GO:0008270
573918435	J3L9F8	Uncharacterized protein	OB02G12750	Oryza brachyantha	330			Streptophyta	Liliopsida	Poales	Poaceae	Oryza	Oryza brachyantha	obr:102704209;
115444095	Q0E447	Os02g0137100 protein (cDNA clone:J033025E21, full insert sequence)	Os02g0137100	Oryza sativa subsp. japonica (Rice)	329			Streptophyta	Liliopsida	Poales	Poaceae	Oryza	Oryza sativa (Rice)	osa:4328235;
504408949	F2MWZ5	Negative regulator for alginate biosynthesis MucB	mucB PSTAA_1188	Pseudomonas stutzeri (strain DSM 4166 / CMT.9.A)	314			Proteobacteria	Gammaproteobacteria	Pseudomonadales	Pseudomonadaceae	Pseudomonas	Pseudomonas stutzeri (Pseudomonas perfectomarina)	psr:PSTAA_1188;
145569813	A4VIW8	Anti-sigma factor MucA	mucA PST_1224	Pseudomonas stutzeri (strain A1501)	209			Proteobacteria	Gammaproteobacteria	Pseudomonadales	Pseudomonadaceae	Pseudomonas	Pseudomonas stutzeri (Pseudomonas perfectomarina)	psa:PST_1224;	sigma factor antagonist activity [GO:0016989]	sigma factor antagonist activity [GO:0016989]	sigma factor antagonist activity [GO:0016989]		GO:0016989
736396573	W4LH96	Uncharacterized protein	ETSY1_23050	Candidatus Entotheonella sp. TSY1	501			Proteobacteria	Deltaproteobacteria			Candidatus Entotheonella	Candidatus Entotheonella sp. TSY1		catalytic activity [GO:0003824]	catalytic activity [GO:0003824]	catalytic activity [GO:0003824]		GO:0003824
407521	P09435	Heat shock protein SSA3	SSA3 YBL075C YBL06.07 YBL0610	Saccharomyces cerevisiae (strain ATCC 204508 / S288c) (Baker's yeast)	649			Ascomycota	Saccharomycetes	Saccharomycetales (budding yeasts)	Saccharomycetaceae	Saccharomyces	Saccharomyces cerevisiae (Baker's yeast)	sce:YBL075C;	ATPase activity [GO:0016887]; ATP binding [GO:0005524]; cytosol [GO:0005829]; misfolded or incompletely synthesized protein catabolic process [GO:0006515]; protein folding [GO:0006457]; SRP-dependent cotranslational protein targeting to membrane, translocation [GO:0006616]; unfolded protein binding [GO:0051082]	ATPase activity [GO:0016887]; misfolded or incompletely synthesized protein catabolic process [GO:0006515]; protein folding [GO:0006457]; SRP-dependent cotranslational protein targeting to membrane, translocation [GO:0006616]	ATPase activity [GO:0016887]; ATP binding [GO:0005524]; unfolded protein binding [GO:0051082]	cytosol [GO:0005829]	GO:0005524; GO:0016887; GO:0006616; GO:0005829; GO:0006515; GO:0006457; GO:0051082
3645899	O24587	Pol	pol	Zea mays (Maize)	1068			Streptophyta	Liliopsida	Poales	Poaceae	Zea	Zea mays (Maize)		DNA integration [GO:0015074]; nucleic acid binding [GO:0003676]	DNA integration [GO:0015074]	nucleic acid binding [GO:0003676]		GO:0015074; GO:0003676
740741087	A0A060DDN0	Serine/threonine protein kinase	ABAZ39_02460	Azospirillum brasilense	648			Proteobacteria	Alphaproteobacteria	Rhodospirillales	Rhodospirillaceae (purple nonsulfur bacteria)	Azospirillum	Azospirillum brasilense		protein serine/threonine kinase activity [GO:0004674]	protein serine/threonine kinase activity [GO:0004674]	protein serine/threonine kinase activity [GO:0004674]		GO:0004674
328452543	F2NF32	DNA gyrase subunit B (EC 5.99.1.3)	gyrB Desac_0486	Desulfobacca acetoxidans (strain ATCC 700848 / DSM 11109 / ASRB2)	803	5.99.1.3		Proteobacteria	Deltaproteobacteria	Syntrophobacterales	Syntrophaceae	Desulfobacca	Desulfobacca acetoxidans	dao:Desac_0486;	ATP binding [GO:0005524]; chromosome [GO:0005694]; cytoplasm [GO:0005737]; DNA binding [GO:0003677]; DNA-dependent DNA replication [GO:0006261]; DNA topoisomerase type II (ATP-hydrolyzing) activity [GO:0003918]; DNA topological change [GO:0006265]; magnesium ion binding [GO:0000287]	DNA-dependent DNA replication [GO:0006261]; DNA topoisomerase type II (ATP-hydrolyzing) activity [GO:0003918]; DNA topological change [GO:0006265]	ATP binding [GO:0005524]; DNA binding [GO:0003677]; DNA topoisomerase type II (ATP-hydrolyzing) activity [GO:0003918]; magnesium ion binding [GO:0000287]	chromosome [GO:0005694]; cytoplasm [GO:0005737]	GO:0005524; GO:0003677; GO:0003918; GO:0006265; GO:0006261; GO:0005694; GO:0005737; GO:0000287
374855433	H5SQ54	ATPase	HGMM_F55G01C18	uncultured Chloroflexi bacterium	821			Chloroflexi					uncultured Chloroflexi bacterium		ATP binding [GO:0005524]; protein metabolic process [GO:0019538]	protein metabolic process [GO:0019538]	ATP binding [GO:0005524]		GO:0005524; GO:0019538
4206306	Q9ZTP2	Prpol		Zea mays (Maize)	1317			Streptophyta	Liliopsida	Poales	Poaceae	Zea	Zea mays (Maize)		DNA integration [GO:0015074]; nucleic acid binding [GO:0003676]; RNA-DNA hybrid ribonuclease activity [GO:0004523]	DNA integration [GO:0015074]; RNA-DNA hybrid ribonuclease activity [GO:0004523]	nucleic acid binding [GO:0003676]; RNA-DNA hybrid ribonuclease activity [GO:0004523]		GO:0015074; GO:0004523; GO:0003676
703966144	A0A0A3CLT6	Uncharacterized protein	MEU_02966	Candida albicans P37005	450			Ascomycota	Saccharomycetes	Saccharomycetales (budding yeasts)	Debaryomycetaceae	Candida	Candida albicans (Yeast)
489512256	A0A031WCN0	ATP-dependent Clp protease ATP-binding subunit ClpX	clpX BG47_09550 BN1095_640078 BN1096_740135 BN1097_360054 CD630DERM_33040	Peptoclostridium difficile (Clostridium difficile)	416			Firmicutes	Clostridia	Clostridiales	Peptostreptococcaceae	Peptoclostridium	Peptoclostridium difficile (Clostridium difficile)		ATP binding [GO:0005524]; peptidase activity [GO:0008233]; protein folding [GO:0006457]; zinc ion binding [GO:0008270]	peptidase activity [GO:0008233]; protein folding [GO:0006457]	ATP binding [GO:0005524]; peptidase activity [GO:0008233]; zinc ion binding [GO:0008270]		GO:0005524; GO:0008233; GO:0006457; GO:0008270
291585011	D5CMJ7	RNA polymerase sigma factor RpoD (Sigma-70)	rpoD Slit_2444	Sideroxydans lithotrophicus (strain ES-1)	654			Proteobacteria	Betaproteobacteria	Gallionellales	Gallionellaceae	Sideroxydans	Sideroxydans lithotrophicus	slt:Slit_2444;	cytoplasm [GO:0005737]; DNA binding [GO:0003677]; sequence-specific DNA binding transcription factor activity [GO:0003700]; sigma factor activity [GO:0016987]; transcription initiation from bacterial-type RNA polymerase promoter [GO:0001123]	sequence-specific DNA binding transcription factor activity [GO:0003700]; sigma factor activity [GO:0016987]; transcription initiation from bacterial-type RNA polymerase promoter [GO:0001123]	DNA binding [GO:0003677]; sequence-specific DNA binding transcription factor activity [GO:0003700]; sigma factor activity [GO:0016987]	cytoplasm [GO:0005737]	GO:0003677; GO:0005737; GO:0003700; GO:0016987; GO:0001123
15237358	Q9FFD8	At5g16470 (C2H2 type zinc finger protein) (Gb|AAF26981.1) (Putative uncharacterized protein At5g16470)	At5g16470	Arabidopsis thaliana (Mouse-ear cress)	104			Streptophyta		Brassicales	Brassicaceae	Arabidopsis	Arabidopsis thaliana (Mouse-ear cress)	ath:AT5G16470;	cellular response to singlet oxygen [GO:0071452]; regulation of transcription, DNA-templated [GO:0006355]; sequence-specific DNA binding transcription factor activity [GO:0003700]	cellular response to singlet oxygen [GO:0071452]; regulation of transcription, DNA-templated [GO:0006355]; sequence-specific DNA binding transcription factor activity [GO:0003700]	sequence-specific DNA binding transcription factor activity [GO:0003700]		GO:0071452; GO:0006355; GO:0003700
697740121	A0A097IB29	Urease subunit alpha (EC 3.5.1.5) (Fragment)	ureC	uncultured archaeon	443	3.5.1.5							uncultured archaeon		urease activity [GO:0009039]	urease activity [GO:0009039]	urease activity [GO:0009039]		GO:0009039
703991672	A0A0A3EFC1	Uncharacterized protein	MG9_02453	Candida albicans P37037	260			Ascomycota	Saccharomycetes	Saccharomycetales (budding yeasts)	Debaryomycetaceae	Candida	Candida albicans (Yeast)
667804506	A0A084SZI7	Uncharacterized protein	Q664_06265	Cystobacter violaceus Cb vi76	191			Proteobacteria	Deltaproteobacteria	Myxococcales (fruiting gliding bacteria)	Cystobacteraceae	Cystobacter	Cystobacter violaceus
94550303	Q1ISC3	30S ribosomal protein S10	rpsJ Acid345_1225	Koribacter versatilis (strain Ellin345)	109			Acidobacteria	Acidobacteriia	Acidobacteriales	Acidobacteriaceae	Candidatus Koribacter	Candidatus Koribacter versatilis	aba:Acid345_1225;	ribosome [GO:0005840]; structural constituent of ribosome [GO:0003735]; translation [GO:0006412]; tRNA binding [GO:0000049]	translation [GO:0006412]	structural constituent of ribosome [GO:0003735]; tRNA binding [GO:0000049]	ribosome [GO:0005840]	GO:0005840; GO:0003735; GO:0000049; GO:0006412
90399361	P25776	Oryzain alpha chain (EC 3.4.22.-)	Os04g0650000 LOC_Os04g55650 H0212B02.7 OSJNBb0059K02.8	Oryza sativa subsp. japonica (Rice)	458	3.4.22.-		Streptophyta	Liliopsida	Poales	Poaceae	Oryza	Oryza sativa (Rice)		cysteine-type peptidase activity [GO:0008234]	cysteine-type peptidase activity [GO:0008234]	cysteine-type peptidase activity [GO:0008234]		GO:0008234
499612042	Q47MD6	Serine hydroxymethyltransferase (SHMT) (Serine methylase) (EC 2.1.2.1)	glyA Tfu_2353	Thermobifida fusca (strain YX)	423	2.1.2.1	PATHWAY: One-carbon metabolism; tetrahydrofolate interconversion. {ECO:0000255|HAMAP-Rule:MF_00051}.; PATHWAY: Amino-acid biosynthesis; glycine biosynthesis; glycine from L-serine: step 1/1. {ECO:0000255|HAMAP-Rule:MF_00051}.	Actinobacteria	Actinobacteria (high G+C Gram-positive bacteria)	Actinomycetales	Nocardiopsaceae	Thermobifida	Thermobifida fusca (Thermomonospora fusca)	tfu:Tfu_2353;	cytoplasm [GO:0005737]; glycine biosynthetic process from serine [GO:0019264]; glycine hydroxymethyltransferase activity [GO:0004372]; pyridoxal phosphate binding [GO:0030170]; tetrahydrofolate interconversion [GO:0035999]	glycine biosynthetic process from serine [GO:0019264]; glycine hydroxymethyltransferase activity [GO:0004372]; tetrahydrofolate interconversion [GO:0035999]	glycine hydroxymethyltransferase activity [GO:0004372]; pyridoxal phosphate binding [GO:0030170]	cytoplasm [GO:0005737]	GO:0005737; GO:0019264; GO:0004372; GO:0030170; GO:0035999
738073357	A0A095XIK3	Scaffolding protein	LA03_09215	Burkholderia gladioli (Pseudomonas marginata) (Phytomonas marginata)	135			Proteobacteria	Betaproteobacteria	Burkholderiales	Burkholderiaceae	Burkholderia	Burkholderia gladioli (Pseudomonas marginata) (Phytomonas marginata)
647813427	A0A060HNS7	Ammonia monooxygenase, subunit C	amoC6 NVIE_028540	Nitrososphaera viennensis EN76	187			Thaumarchaeota		Nitrososphaerales	Nitrososphaeraceae	Nitrososphaera	Nitrososphaera viennensis		monooxygenase activity [GO:0004497]	monooxygenase activity [GO:0004497]	monooxygenase activity [GO:0004497]		GO:0004497
755605782	A0A0A1MMA3	UDP-N-acetylglucosamine 1-carboxyvinyltransferase (EC 2.5.1.7) (Enoylpyruvate transferase) (UDP-N-acetylglucosamine enolpyruvyl transferase)	murAA murA BN997_00591	Oceanobacillus oncorhynchi	443	2.5.1.7	PATHWAY: Cell wall biogenesis; peptidoglycan biosynthesis. {ECO:0000256|HAMAP-Rule:MF_00111}.	Firmicutes	Bacilli	Bacillales	Bacillaceae	Oceanobacillus	Oceanobacillus oncorhynchi
557791674	U6BP69	Nitrite oxidoreductase beta subunit (Fragment)	nxrB	Nitrospira moscoviensis	401			Nitrospirae	Nitrospira	Nitrospirales	Nitrospiraceae	Nitrospira	Nitrospira moscoviensis		iron-sulfur cluster binding [GO:0051536]		iron-sulfur cluster binding [GO:0051536]		GO:0051536
499630196	Q3SLN6	30S ribosomal protein S14	rpsN Tbd_0418	Thiobacillus denitrificans (strain ATCC 25259)	101			Proteobacteria	Betaproteobacteria	Hydrogenophilales	Hydrogenophilaceae	Thiobacillus	Thiobacillus denitrificans	tbd:Tbd_0418;	ribosome [GO:0005840]; rRNA binding [GO:0019843]; structural constituent of ribosome [GO:0003735]; translation [GO:0006412]	translation [GO:0006412]	rRNA binding [GO:0019843]; structural constituent of ribosome [GO:0003735]	ribosome [GO:0005840]	GO:0019843; GO:0005840; GO:0003735; GO:0006412
586633104	W7WR47	Sulfite reductase, dissimilatory-type subunit alpha (EC 1.8.99.3)	dsvA Y695_03013	Hydrogenophaga sp. T4	266	1.8.99.3		Proteobacteria	Betaproteobacteria	Burkholderiales	Comamonadaceae	Hydrogenophaga	Hydrogenophaga sp. T4		heme binding [GO:0020037]; hydrogensulfite reductase activity [GO:0018551]; iron-sulfur cluster binding [GO:0051536]	hydrogensulfite reductase activity [GO:0018551]	heme binding [GO:0020037]; hydrogensulfite reductase activity [GO:0018551]; iron-sulfur cluster binding [GO:0051536]		GO:0020037; GO:0018551; GO:0051536
334729929	F5Y1Q4	Candidate ATP-dependent RNA helicase	rhlE3 Rta_12200	Ramlibacter tataouinensis (strain ATCC BAA-407 / DSM 14655 / LMG 21543 / TTB310)	549			Proteobacteria	Betaproteobacteria	Burkholderiales	Comamonadaceae	Ramlibacter	Ramlibacter tataouinensis	rta:Rta_12200;	ATP binding [GO:0005524]; helicase activity [GO:0004386]; nucleic acid binding [GO:0003676]	helicase activity [GO:0004386]	ATP binding [GO:0005524]; helicase activity [GO:0004386]; nucleic acid binding [GO:0003676]		GO:0005524; GO:0004386; GO:0003676
739522601	A0A094KGP6	Uncharacterized protein (Fragment)	KD27_09470	Smithella sp. D17	351			Proteobacteria	Deltaproteobacteria	Syntrophobacterales	Syntrophaceae	Smithella	Smithella sp. D17
665992965	A0A075MNM8	Vinylacetyl-CoA delta-isomerase /4-hydroxybutyryl-CoA dehydratase (EC 4.2.1.120) (EC 5.3.3.3)	NTE_00645	Candidatus Nitrososphaera evergladensis SR1	507	4.2.1.120; 5.3.3.3		Thaumarchaeota		Nitrososphaerales	Nitrososphaeraceae	Nitrososphaera	Candidatus Nitrososphaera evergladensis		4-hydroxybutanoyl-CoA dehydratase activity [GO:0043721]; acyl-CoA dehydrogenase activity [GO:0003995]; vinylacetyl-CoA delta-isomerase activity [GO:0050393]	4-hydroxybutanoyl-CoA dehydratase activity [GO:0043721]; acyl-CoA dehydrogenase activity [GO:0003995]; vinylacetyl-CoA delta-isomerase activity [GO:0050393]	4-hydroxybutanoyl-CoA dehydratase activity [GO:0043721]; acyl-CoA dehydrogenase activity [GO:0003995]; vinylacetyl-CoA delta-isomerase activity [GO:0050393]		GO:0043721; GO:0003995; GO:0050393
313184298	E4Z8N8	Putative RNA-directed DNA polymerase (Reverse transcriptase)		Malus domestica (Apple) (Pyrus malus)	622			Streptophyta		Rosales	Rosaceae	Malus	Malus domestica (Apple) (Pyrus malus)		DNA binding [GO:0003677]; RNA-directed DNA polymerase activity [GO:0003964]	RNA-directed DNA polymerase activity [GO:0003964]	DNA binding [GO:0003677]; RNA-directed DNA polymerase activity [GO:0003964]		GO:0003677; GO:0003964
115475982	Q6Z0F1	Enhancer of polycomb-like protein	OSJNBa0062G05.8 P0702G08.21 Os08g0338900 OsJ_26958	Oryza sativa subsp. japonica (Rice)	453			Streptophyta	Liliopsida	Poales	Poaceae	Oryza	Oryza sativa (Rice)	osa:4345317;	Piccolo NuA4 histone acetyltransferase complex [GO:0032777]; regulation of transcription, DNA-templated [GO:0006355]; transcription, DNA-templated [GO:0006351]	regulation of transcription, DNA-templated [GO:0006355]; transcription, DNA-templated [GO:0006351]		Piccolo NuA4 histone acetyltransferase complex [GO:0032777]	GO:0032777; GO:0006355; GO:0006351
115451535	Q10Q09	Purple acid phosphatase (EC 3.1.3.2)	Os03g0214000 LOC_Os03g11530	Oryza sativa subsp. japonica (Rice)	615	3.1.3.2		Streptophyta	Liliopsida	Poales	Poaceae	Oryza	Oryza sativa (Rice)	osa:4332051;	acid phosphatase activity [GO:0003993]; metal ion binding [GO:0046872]	acid phosphatase activity [GO:0003993]	acid phosphatase activity [GO:0003993]; metal ion binding [GO:0046872]		GO:0003993; GO:0046872
495127333	J0KIW5	Thiol:disulfide interchange protein	PMI14_01727	Acidovorax sp. CF316	730			Proteobacteria	Betaproteobacteria	Burkholderiales	Comamonadaceae	Acidovorax	Acidovorax sp. CF316		cell redox homeostasis [GO:0045454]; cytochrome complex assembly [GO:0017004]; integral component of membrane [GO:0016021]; protein-disulfide reductase activity [GO:0047134]	cell redox homeostasis [GO:0045454]; cytochrome complex assembly [GO:0017004]; protein-disulfide reductase activity [GO:0047134]	protein-disulfide reductase activity [GO:0047134]	integral component of membrane [GO:0016021]	GO:0045454; GO:0017004; GO:0016021; GO:0047134
241176351	B7PDY5	Vesicle coat complex COPII, GTPase subunit SAR1, putative	IscW_ISCW004922	Ixodes scapularis (Black-legged tick) (Deer tick)	192			Arthropoda	Arachnida	Ixodida (ticks)	Ixodidae (hardbacked ticks)	Ixodes	Ixodes scapularis (Black-legged tick) (Deer tick)	isc:IscW_ISCW004922;	endoplasmic reticulum [GO:0005783]; Golgi apparatus [GO:0005794]; GTP binding [GO:0005525]; intracellular protein transport [GO:0006886]; vesicle-mediated transport [GO:0016192]	intracellular protein transport [GO:0006886]; vesicle-mediated transport [GO:0016192]	GTP binding [GO:0005525]	endoplasmic reticulum [GO:0005783]; Golgi apparatus [GO:0005794]	GO:0005525; GO:0005794; GO:0005783; GO:0006886; GO:0016192
751629233	W0SC22	DNA-directed RNA polymerase subunit beta' (RNAP subunit beta') (EC 2.7.7.6) (RNA polymerase subunit beta') (Transcriptase subunit beta')	rpoC SUTH_00652	Sulfuritalea hydrogenivorans sk43H	1404	2.7.7.6		Proteobacteria	Betaproteobacteria	Rhodocyclales	Rhodocyclaceae	Sulfuritalea	Sulfuritalea hydrogenivorans		DNA binding [GO:0003677]; DNA-directed RNA polymerase activity [GO:0003899]; transcription, DNA-templated [GO:0006351]	DNA-directed RNA polymerase activity [GO:0003899]; transcription, DNA-templated [GO:0006351]	DNA binding [GO:0003677]; DNA-directed RNA polymerase activity [GO:0003899]		GO:0003677; GO:0003899; GO:0006351
505015396	K9VXY8	Acetyl-CoA acetyltransferase (EC 2.3.1.9)	Cri9333_1485	Crinalium epipsammum PCC 9333	396	2.3.1.9		Cyanobacteria		Oscillatoriales		Crinalium	Crinalium epipsammum	cep:Cri9333_1485;	acetyl-CoA C-acetyltransferase activity [GO:0003985]	acetyl-CoA C-acetyltransferase activity [GO:0003985]	acetyl-CoA C-acetyltransferase activity [GO:0003985]		GO:0003985
238879522	C4YNC7	ATP synthase f chain, mitochondrial	CAWG_01386	Candida albicans (strain WO-1) (Yeast)	102			Ascomycota	Saccharomycetes	Saccharomycetales (budding yeasts)	Debaryomycetaceae	Candida	Candida albicans (Yeast)
459366681	M3HFB9	ATP synthase f chain, mitochondrial, putative (Fragment)	G210_3823	Candida maltosa (strain Xu316) (Yeast)	175			Ascomycota	Saccharomycetes	Saccharomycetales (budding yeasts)	Debaryomycetaceae	Candida	Candida maltosa (Yeast)
68479564	Q5A376	Uncharacterized protein	HSP104 CaO19.13747 I503_06232 W5Q_06286	Candida albicans (strain SC5314 / ATCC MYA-2876) (Yeast)	899			Ascomycota	Saccharomycetes	Saccharomycetales (budding yeasts)	Debaryomycetaceae	Candida	Candida albicans (Yeast)	cal:CaO19.13747;	ATPase activity, coupled [GO:0042623]; ATP binding [GO:0005524]; cell surface [GO:0009986]; cellular heat acclimation [GO:0070370]; cellular response to heat [GO:0034605]; chaperone mediated protein folding requiring cofactor [GO:0051085]; pathogenesis [GO:0009405]; single-species biofilm formation on inanimate substrate [GO:0044011]	ATPase activity, coupled [GO:0042623]; cellular heat acclimation [GO:0070370]; cellular response to heat [GO:0034605]; chaperone mediated protein folding requiring cofactor [GO:0051085]; pathogenesis [GO:0009405]; single-species biofilm formation on inanimate substrate [GO:0044011]	ATPase activity, coupled [GO:0042623]; ATP binding [GO:0005524]	cell surface [GO:0009986]	GO:0005524; GO:0042623; GO:0009986; GO:0070370; GO:0034605; GO:0051085; GO:0009405; GO:0044011
238881526	C4YHD2	Putative uncharacterized protein	CAWG_03478	Candida albicans (strain WO-1) (Yeast)	371			Ascomycota	Saccharomycetes	Saccharomycetales (budding yeasts)	Debaryomycetaceae	Candida	Candida albicans (Yeast)
503972578	F0KM86	Putative signal peptide-containing protein	yceI BDGL_000911	Acinetobacter calcoaceticus (strain PHEA-2)	196			Proteobacteria	Gammaproteobacteria	Pseudomonadales	Moraxellaceae	Acinetobacter	Acinetobacter calcoaceticus	acc:BDGL_000911;
518208776	A0A024Q4G1	Negative regulator of genetic competence ClpC/MecB	clpC BN993_06904	Virgibacillus halodenitrificans (Bacillus halodenitrificans)	808			Firmicutes	Bacilli	Bacillales	Bacillaceae	Virgibacillus	Virgibacillus halodenitrificans (Bacillus halodenitrificans)		ATP binding [GO:0005524]; protein metabolic process [GO:0019538]	protein metabolic process [GO:0019538]	ATP binding [GO:0005524]		GO:0005524; GO:0019538
703964766	A0A0A3CHV9	pH-response transcription factor pacC/RIM101	MEO_01390	Candida albicans P94015	659			Ascomycota	Saccharomycetes	Saccharomycetales (budding yeasts)	Debaryomycetaceae	Candida	Candida albicans (Yeast)
77022864	Q3MP87	Putative uncharacterized protein CaJ7.0300	CaJ7.0300 CaO19.6451	Candida albicans (Yeast)	1566			Ascomycota	Saccharomycetes	Saccharomycetales (budding yeasts)	Debaryomycetaceae	Candida	Candida albicans (Yeast)	cal:CaO19_6451;	DNA integration [GO:0015074]; nucleic acid binding [GO:0003676]	DNA integration [GO:0015074]	nucleic acid binding [GO:0003676]		GO:0015074; GO:0003676
672392810	A0A081BRF8	ABC transporter permease protein	U14_05266	bacterium UASB14	334								bacterium UASB14		integral component of membrane [GO:0016021]; transport [GO:0006810]	transport [GO:0006810]		integral component of membrane [GO:0016021]	GO:0016021; GO:0006810
677247729	A0A091LKC3	Uncharacterized protein	N323_03991	Cathartes aura (Turkey vulture) (Vultur aura)	44			Chordata	Aves	Ciconiiformes	Cathartidae	Cathartes	Cathartes aura (Turkey vulture) (Vultur aura)
238879785	C4YLE2	Uncharacterized protein	CAWG_01660	Candida albicans (strain WO-1) (Yeast)	287			Ascomycota	Saccharomycetes	Saccharomycetales (budding yeasts)	Debaryomycetaceae	Candida	Candida albicans (Yeast)
500746352	A7H9K7	Alkyl hydroperoxide reductase/ Thiol specific antioxidant/ Mal allergen	Anae109_1195	Anaeromyxobacter sp. (strain Fw109-5)	105			Proteobacteria	Deltaproteobacteria	Myxococcales (fruiting gliding bacteria)	Anaeromyxobacteraceae	Anaeromyxobacter	Anaeromyxobacter sp. (strain Fw109-5)	afw:Anae109_1195;	antioxidant activity [GO:0016209]; oxidoreductase activity [GO:0016491]	oxidoreductase activity [GO:0016491]	antioxidant activity [GO:0016209]; oxidoreductase activity [GO:0016491]		GO:0016209; GO:0016491
1703374	P51821	ADP-ribosylation factor 1	ARF1	Chlamydomonas reinhardtii (Chlamydomonas smithii)	181			Chlorophyta	Chlorophyceae	Chlamydomonadales	Chlamydomonadaceae	Chlamydomonas	Chlamydomonas reinhardtii (Chlamydomonas smithii)		Golgi apparatus [GO:0005794]; GTP binding [GO:0005525]; protein transport [GO:0015031]; small GTPase mediated signal transduction [GO:0007264]; vesicle-mediated transport [GO:0016192]	protein transport [GO:0015031]; small GTPase mediated signal transduction [GO:0007264]; vesicle-mediated transport [GO:0016192]	GTP binding [GO:0005525]	Golgi apparatus [GO:0005794]	GO:0005525; GO:0005794; GO:0015031; GO:0007264; GO:0016192
413945813	A0A096SNA4	Uncharacterized protein	IDP148	Zea mays (Maize)	199			Streptophyta	Liliopsida	Poales	Poaceae	Zea	Zea mays (Maize)
57337517	Q5K097	NADH dehydrogenase, subunit 9	nad9	Zea mays (Maize)	190			Streptophyta	Liliopsida	Poales	Poaceae	Zea	Zea mays (Maize)		mitochondrion [GO:0005739]; NADH dehydrogenase (ubiquinone) activity [GO:0008137]	NADH dehydrogenase (ubiquinone) activity [GO:0008137]	NADH dehydrogenase (ubiquinone) activity [GO:0008137]	mitochondrion [GO:0005739]	GO:0008137; GO:0005739
739706649	A0A0A0DZT2	Carbon monoxide dehydrogenase	JY97_01735	Spirochaeta sp. JC202	657			Spirochaetes	Spirochaetia	Spirochaetales	Spirochaetaceae	Spirochaeta	Spirochaeta sp. JC202
473776669	M7YFL3	Nascent polypeptide-associated complex subunit beta	TRIUR3_23093	Triticum urartu (Red wild einkorn) (Crithodium urartu)	176			Streptophyta	Liliopsida	Poales	Poaceae	Triticum	Triticum urartu (Red wild einkorn) (Crithodium urartu)
527573623	S8JMM6	Endonuclease	SAG0065_03165	Streptococcus agalactiae CCUG 37742	1275			Firmicutes	Bacilli	Lactobacillales	Streptococcaceae	Streptococcus	Streptococcus agalactiae		endonuclease activity [GO:0004519]	endonuclease activity [GO:0004519]	endonuclease activity [GO:0004519]		GO:0004519
150406473	A6YEB2	NADH dehydrogenase subunit 7	nad7	Chlorokybus atmophyticus (Soil alga)	398			Streptophyta	Chlorokybophyceae	Chlorokybales	Chlorokybaceae	Chlorokybus	Chlorokybus atmophyticus (Soil alga)		mitochondrion [GO:0005739]; NAD binding [GO:0051287]; oxidoreductase activity, acting on NAD(P)H [GO:0016651]; quinone binding [GO:0048038]	oxidoreductase activity, acting on NAD(P)H [GO:0016651]	NAD binding [GO:0051287]; oxidoreductase activity, acting on NAD(P)H [GO:0016651]; quinone binding [GO:0048038]	mitochondrion [GO:0005739]	GO:0051287; GO:0005739; GO:0016651; GO:0048038
332241947	G1QUC1	Importin subunit alpha	KPNA3	Nomascus leucogenys (Northern white-cheeked gibbon) (Hylobates leucogenys)	497			Chordata	Mammalia	Primates	Hylobatidae (gibbons)	Nomascus	Nomascus leucogenys (Northern white-cheeked gibbon) (Hylobates leucogenys)	nle:100595857;	cytoplasm [GO:0005737]; nucleus [GO:0005634]; protein import into nucleus [GO:0006606]; protein transporter activity [GO:0008565]	protein import into nucleus [GO:0006606]; protein transporter activity [GO:0008565]	protein transporter activity [GO:0008565]	cytoplasm [GO:0005737]; nucleus [GO:0005634]	GO:0005737; GO:0005634; GO:0006606; GO:0008565
740455012	A0A094PIK1	Chaperone protein DnaK (HSP70) (Heat shock 70 kDa protein) (Heat shock protein 70)	dnaK GM46_6770	actinobacterium acAcidi	612			Actinobacteria	Actinobacteria (high G+C Gram-positive bacteria)				actinobacterium acAcidi		ATP binding [GO:0005524]		ATP binding [GO:0005524]		GO:0005524
406996885	K2EXI9	Protein RecA (Recombinase A)	recA ACD_12C00146G0008	uncultured bacterium	344								uncultured bacterium		ATP binding [GO:0005524]; cytoplasm [GO:0005737]; damaged DNA binding [GO:0003684]; DNA-dependent ATPase activity [GO:0008094]; DNA recombination [GO:0006310]; DNA repair [GO:0006281]; single-stranded DNA binding [GO:0003697]; SOS response [GO:0009432]	DNA-dependent ATPase activity [GO:0008094]; DNA recombination [GO:0006310]; DNA repair [GO:0006281]; SOS response [GO:0009432]	ATP binding [GO:0005524]; damaged DNA binding [GO:0003684]; DNA-dependent ATPase activity [GO:0008094]; single-stranded DNA binding [GO:0003697]	cytoplasm [GO:0005737]	GO:0005524; GO:0006310; GO:0006281; GO:0008094; GO:0009432; GO:0005737; GO:0003684; GO:0003697
736391035	W4LUZ0	50S ribosomal protein L22	rplV ETSY1_06400	Candidatus Entotheonella sp. TSY1	110			Proteobacteria	Deltaproteobacteria			Candidatus Entotheonella	Candidatus Entotheonella sp. TSY1		large ribosomal subunit [GO:0015934]; rRNA binding [GO:0019843]; structural constituent of ribosome [GO:0003735]; translation [GO:0006412]	translation [GO:0006412]	rRNA binding [GO:0019843]; structural constituent of ribosome [GO:0003735]	large ribosomal subunit [GO:0015934]	GO:0015934; GO:0019843; GO:0003735; GO:0006412
665993504	A0A075MVH4	Thermosome subunit	NTE_01192	Candidatus Nitrososphaera evergladensis SR1	545			Thaumarchaeota		Nitrososphaerales	Nitrososphaeraceae	Nitrososphaera	Candidatus Nitrososphaera evergladensis		ATP binding [GO:0005524]; protein folding [GO:0006457]	protein folding [GO:0006457]	ATP binding [GO:0005524]		GO:0005524; GO:0006457
409582826,54,920	P52712	Serine carboxypeptidase-like (EC 3.4.16.-)	CBP31 Os07g0479300 LOC_Os07g29620 P0434A03.108-1 P0640E12.147-1	Oryza sativa subsp. japonica (Rice)	429	3.4.16.-		Streptophyta	Liliopsida	Poales	Poaceae	Oryza	Oryza sativa (Rice)		endoplasmic reticulum membrane [GO:0005789]; peroxisome [GO:0005777]; serine-type carboxypeptidase activity [GO:0004185]	serine-type carboxypeptidase activity [GO:0004185]	serine-type carboxypeptidase activity [GO:0004185]	endoplasmic reticulum membrane [GO:0005789]; peroxisome [GO:0005777]	GO:0005789; GO:0005777; GO:0004185
740773888	X5DBQ8	Family 2 glycosyl transferase	FH5T_13085	Draconibacterium orientale	315			Bacteroidetes	Bacteroidia	Bacteroidales	Prolixibacteraceae	Draconibacterium	Draconibacterium orientale		transferase activity [GO:0016740]	transferase activity [GO:0016740]	transferase activity [GO:0016740]		GO:0016740
703970041	A0A0A3CQ59	pH-responsive protein 2	MEO_00018	Candida albicans P94015	549			Ascomycota	Saccharomycetes	Saccharomycetales (budding yeasts)	Debaryomycetaceae	Candida	Candida albicans (Yeast)
238879468	C4YFM5	1,3-beta-glucanosyltransferase (EC 2.4.1.-)	CAWG_01343	Candida albicans (strain WO-1) (Yeast)	545	2.4.1.-		Ascomycota	Saccharomycetes	Saccharomycetales (budding yeasts)	Debaryomycetaceae	Candida	Candida albicans (Yeast)		anchored component of membrane [GO:0031225]; carbohydrate metabolic process [GO:0005975]; plasma membrane [GO:0005886]; transferase activity [GO:0016740]	carbohydrate metabolic process [GO:0005975]; transferase activity [GO:0016740]	transferase activity [GO:0016740]	anchored component of membrane [GO:0031225]; plasma membrane [GO:0005886]	GO:0031225; GO:0005975; GO:0005886; GO:0016740
504041295	D4ZPV1	Putative uncharacterized protein	NIES39_D07790	Arthrospira platensis (strain NIES-39 / IAM M-135) (Spirulina platensis)	136			Cyanobacteria		Oscillatoriales		Arthrospira	Arthrospira platensis (Spirulina platensis)	arp:NIES39_D07790;
110286064	Q11EQ2	Heat shock protein Hsp20	Meso_2746	Chelativorans sp. (strain BNC1)	168			Proteobacteria	Alphaproteobacteria	Rhizobiales	Phyllobacteriaceae	Chelativorans	Chelativorans sp. (strain BNC1)	mes:Meso_2746;
672394661	A0A081BQ68	ATP-dependent zinc metalloprotease FtsH (EC 3.4.24.-)	ftsH U14_03785	bacterium UASB14	639	3.4.24.-							bacterium UASB14		ATPase activity [GO:0016887]; ATP binding [GO:0005524]; integral component of membrane [GO:0016021]; metalloendopeptidase activity [GO:0004222]; plasma membrane [GO:0005886]; protein catabolic process [GO:0030163]; zinc ion binding [GO:0008270]	ATPase activity [GO:0016887]; metalloendopeptidase activity [GO:0004222]; protein catabolic process [GO:0030163]	ATPase activity [GO:0016887]; ATP binding [GO:0005524]; metalloendopeptidase activity [GO:0004222]; zinc ion binding [GO:0008270]	integral component of membrane [GO:0016021]; plasma membrane [GO:0005886]	GO:0005524; GO:0016887; GO:0016021; GO:0004222; GO:0005886; GO:0030163; GO:0008270
496496351	S6ALW5	Heterodisulfide reductase subunit A (EC 1.8.98.1)	hdrA SCD_n01883	Sulfuricella denitrificans skB26	756	1.8.98.1		Proteobacteria	Betaproteobacteria	Sulfuricellales	Sulfuricellaceae	Sulfuricella	Sulfuricella denitrificans	sdr:SCD_n01883;	CoB--CoM heterodisulfide reductase activity [GO:0051912]; iron-sulfur cluster binding [GO:0051536]; methanogenesis [GO:0015948]	CoB--CoM heterodisulfide reductase activity [GO:0051912]; methanogenesis [GO:0015948]	CoB--CoM heterodisulfide reductase activity [GO:0051912]; iron-sulfur cluster binding [GO:0051536]		GO:0051912; GO:0051536; GO:0015948
599565306	A0A017T2H9	Lon protease (EC 3.4.21.53) (ATP-dependent protease La)	lon CAP_5550	Chondromyces apiculatus DSM 436	816	3.4.21.53		Proteobacteria	Deltaproteobacteria	Myxococcales (fruiting gliding bacteria)	Polyangiaceae	Chondromyces	Chondromyces apiculatus		ATP binding [GO:0005524]; ATP-dependent peptidase activity [GO:0004176]; cellular response to stress [GO:0033554]; cytoplasm [GO:0005737]; misfolded or incompletely synthesized protein catabolic process [GO:0006515]; sequence-specific DNA binding [GO:0043565]; serine-type endopeptidase activity [GO:0004252]	ATP-dependent peptidase activity [GO:0004176]; cellular response to stress [GO:0033554]; misfolded or incompletely synthesized protein catabolic process [GO:0006515]; serine-type endopeptidase activity [GO:0004252]	ATP binding [GO:0005524]; ATP-dependent peptidase activity [GO:0004176]; sequence-specific DNA binding [GO:0043565]; serine-type endopeptidase activity [GO:0004252]	cytoplasm [GO:0005737]	GO:0005524; GO:0004176; GO:0033554; GO:0005737; GO:0006515; GO:0043565; GO:0004252
147772301	A5AIB9	Putative uncharacterized protein	VITISV_038232	Vitis vinifera (Grape)	140			Streptophyta		Vitales	Vitaceae	Vitis	Vitis vinifera (Grape)
703957692	A0A0A3CET2	Solute carrier family 35, member E1	MEO_04483	Candida albicans P94015	523			Ascomycota	Saccharomycetes	Saccharomycetales (budding yeasts)	Debaryomycetaceae	Candida	Candida albicans (Yeast)
518208015	A0A024PPH3	Peptide chain release factor 1 (RF-1)	prfA_1 prfA BN993_00946	Virgibacillus halodenitrificans (Bacillus halodenitrificans)	356			Firmicutes	Bacilli	Bacillales	Bacillaceae	Virgibacillus	Virgibacillus halodenitrificans (Bacillus halodenitrificans)		cytoplasm [GO:0005737]; translation release factor activity, codon specific [GO:0016149]	translation release factor activity, codon specific [GO:0016149]	translation release factor activity, codon specific [GO:0016149]	cytoplasm [GO:0005737]	GO:0005737; GO:0016149
151384698	A7KZM0	Reverse transcriptase (Fragment)		Malus domestica (Apple) (Pyrus malus)	87			Streptophyta		Rosales	Rosaceae	Malus	Malus domestica (Apple) (Pyrus malus)		RNA-directed DNA polymerase activity [GO:0003964]	RNA-directed DNA polymerase activity [GO:0003964]	RNA-directed DNA polymerase activity [GO:0003964]		GO:0003964
490383501	N6Y8I1	Probable Fe(2+)-trafficking protein	C664_14868	Thauera sp. 63	90			Proteobacteria	Betaproteobacteria	Rhodocyclales	Rhodocyclaceae	Thauera	Thauera sp. 63		iron ion binding [GO:0005506]		iron ion binding [GO:0005506]		GO:0005506
394986595	I6WI89	Cytochrome c oxidase subunit 1 (EC 1.9.3.1)	cox1	Rhizophagus irregularis	521	1.9.3.1	PATHWAY: Energy metabolism; oxidative phosphorylation. {ECO:0000256|RuleBase:RU000369}.	Glomeromycota	Glomeromycetes	Glomerales	Glomeraceae	Rhizophagus	Rhizophagus irregularis		aerobic respiration [GO:0009060]; cytochrome-c oxidase activity [GO:0004129]; heme binding [GO:0020037]; integral component of membrane [GO:0016021]; iron ion binding [GO:0005506]; mitochondrial inner membrane [GO:0005743]; oxidative phosphorylation [GO:0006119]; respiratory chain [GO:0070469]	aerobic respiration [GO:0009060]; cytochrome-c oxidase activity [GO:0004129]; oxidative phosphorylation [GO:0006119]	cytochrome-c oxidase activity [GO:0004129]; heme binding [GO:0020037]; iron ion binding [GO:0005506]	integral component of membrane [GO:0016021]; mitochondrial inner membrane [GO:0005743]; respiratory chain [GO:0070469]	GO:0009060; GO:0004129; GO:0020037; GO:0016021; GO:0005506; GO:0005743; GO:0006119; GO:0070469
393191358	M9NTY4	Cytochrome c oxidase subunit 1 (EC 1.9.3.1)	cox1	Glomus sp. DAOM 229456	529	1.9.3.1	PATHWAY: Energy metabolism; oxidative phosphorylation. {ECO:0000256|RuleBase:RU000369}.	Glomeromycota	Glomeromycetes	Glomerales	Glomeraceae	Glomus	Glomus sp. DAOM 229456		aerobic respiration [GO:0009060]; cytochrome-c oxidase activity [GO:0004129]; heme binding [GO:0020037]; integral component of membrane [GO:0016021]; iron ion binding [GO:0005506]; mitochondrial inner membrane [GO:0005743]; oxidative phosphorylation [GO:0006119]; respiratory chain [GO:0070469]	aerobic respiration [GO:0009060]; cytochrome-c oxidase activity [GO:0004129]; oxidative phosphorylation [GO:0006119]	cytochrome-c oxidase activity [GO:0004129]; heme binding [GO:0020037]; iron ion binding [GO:0005506]	integral component of membrane [GO:0016021]; mitochondrial inner membrane [GO:0005743]; respiratory chain [GO:0070469]	GO:0009060; GO:0004129; GO:0020037; GO:0016021; GO:0005506; GO:0005743; GO:0006119; GO:0070469
385322922	I1W5J4	Beta-lactamase (EC 3.5.2.6)	blaTEM-169	Salmonella enterica subsp. enterica serovar Bredeney	269	3.5.2.6		Proteobacteria	Gammaproteobacteria	Enterobacteriales	Enterobacteriaceae	Salmonella	Salmonella choleraesuis		beta-lactam antibiotic catabolic process [GO:0030655]; beta-lactamase activity [GO:0008800]; response to antibiotic [GO:0046677]	beta-lactam antibiotic catabolic process [GO:0030655]; beta-lactamase activity [GO:0008800]; response to antibiotic [GO:0046677]	beta-lactamase activity [GO:0008800]		GO:0030655; GO:0008800; GO:0046677
38640505	Q69BK9	Putative GTP release factor	mglB	Sorangium cellulosum (Polyangium cellulosum)	160			Proteobacteria	Deltaproteobacteria	Myxococcales (fruiting gliding bacteria)	Polyangiaceae	Sorangium	Sorangium cellulosum (Polyangium cellulosum)
49529320	Q6FFX5	Ribonuclease PH (RNase PH) (EC 2.7.7.56) (tRNA nucleotidyltransferase)	rph ACIAD0050	Acinetobacter baylyi (strain ATCC 33305 / BD413 / ADP1)	238	2.7.7.56		Proteobacteria	Gammaproteobacteria	Pseudomonadales	Moraxellaceae	Acinetobacter	Acinetobacter baylyi (strain ATCC 33305 / BD413 / ADP1)	aci:ACIAD0050;	tRNA binding [GO:0000049]; tRNA nucleotidyltransferase activity [GO:0009022]; tRNA processing [GO:0008033]; tRNA-specific ribonuclease activity [GO:0004549]	tRNA nucleotidyltransferase activity [GO:0009022]; tRNA processing [GO:0008033]; tRNA-specific ribonuclease activity [GO:0004549]	tRNA binding [GO:0000049]; tRNA nucleotidyltransferase activity [GO:0009022]; tRNA-specific ribonuclease activity [GO:0004549]		GO:0000049; GO:0009022; GO:0008033; GO:0004549
499741667	B8J5G6	ATP-dependent Clp protease ATP-binding subunit ClpX	clpX A2cp1_3498	Anaeromyxobacter dehalogenans (strain 2CP-1 / ATCC BAA-258)	412			Proteobacteria	Deltaproteobacteria	Myxococcales (fruiting gliding bacteria)	Anaeromyxobacteraceae	Anaeromyxobacter	Anaeromyxobacter dehalogenans	acp:A2cp1_3498;	ATP binding [GO:0005524]; peptidase activity [GO:0008233]; protein folding [GO:0006457]; zinc ion binding [GO:0008270]	peptidase activity [GO:0008233]; protein folding [GO:0006457]	ATP binding [GO:0005524]; peptidase activity [GO:0008233]; zinc ion binding [GO:0008270]		GO:0005524; GO:0008233; GO:0006457; GO:0008270
114307541	Q0AIN7	Type II secretion system protein E	Neut_0508	Nitrosomonas eutropha (strain C91)	564			Proteobacteria	Betaproteobacteria	Nitrosomonadales	Nitrosomonadaceae	Nitrosomonas	Nitrosomonas eutropha	net:Neut_0508;	ATP binding [GO:0005524]; transport [GO:0006810]	transport [GO:0006810]	ATP binding [GO:0005524]		GO:0005524; GO:0006810
218192672	B8AMI0	Putative uncharacterized protein	OsI_11260	Oryza sativa subsp. indica (Rice)	924			Streptophyta	Liliopsida	Poales	Poaceae	Oryza	Oryza sativa (Rice)		detection of visible light [GO:0009584]; membrane [GO:0016020]; phosphorelay sensor kinase activity [GO:0000155]; protein-chromophore linkage [GO:0018298]; regulation of transcription, DNA-templated [GO:0006355]	detection of visible light [GO:0009584]; phosphorelay sensor kinase activity [GO:0000155]; protein-chromophore linkage [GO:0018298]; regulation of transcription, DNA-templated [GO:0006355]	phosphorelay sensor kinase activity [GO:0000155]	membrane [GO:0016020]	GO:0009584; GO:0016020; GO:0000155; GO:0018298; GO:0006355
743660817	A0A0B4I5D5	ATP synthase alpha chain	MGU_04878	Metarhizium guizhouense ARSEF 977	552			Ascomycota	Sordariomycetes	Hypocreales	Clavicipitaceae	Metacordyceps	Metacordyceps taii
647810643	A0A060HC45	Transcription initiation factor IIB (TFIIB)	tfb1 tfb NVIE_001590	Nitrososphaera viennensis EN76	304			Thaumarchaeota		Nitrososphaerales	Nitrososphaeraceae	Nitrososphaera	Nitrososphaera viennensis		DNA-templated transcription, initiation [GO:0006352]; sequence-specific DNA binding transcription factor activity [GO:0003700]; translation initiation factor activity [GO:0003743]; zinc ion binding [GO:0008270]	DNA-templated transcription, initiation [GO:0006352]; sequence-specific DNA binding transcription factor activity [GO:0003700]; translation initiation factor activity [GO:0003743]	sequence-specific DNA binding transcription factor activity [GO:0003700]; translation initiation factor activity [GO:0003743]; zinc ion binding [GO:0008270]		GO:0006352; GO:0003700; GO:0003743; GO:0008270
665993777	A0A075MRU0	Transcription initiation factor IIB (TFIIB)	tfb NTE_01473	Candidatus Nitrososphaera evergladensis SR1	298			Thaumarchaeota		Nitrososphaerales	Nitrososphaeraceae	Nitrososphaera	Candidatus Nitrososphaera evergladensis		DNA-templated transcription, initiation [GO:0006352]; sequence-specific DNA binding transcription factor activity [GO:0003700]; translation initiation factor activity [GO:0003743]; zinc ion binding [GO:0008270]	DNA-templated transcription, initiation [GO:0006352]; sequence-specific DNA binding transcription factor activity [GO:0003700]; translation initiation factor activity [GO:0003743]	sequence-specific DNA binding transcription factor activity [GO:0003700]; translation initiation factor activity [GO:0003743]; zinc ion binding [GO:0008270]		GO:0006352; GO:0003700; GO:0003743; GO:0008270
407009513	K2GN59	Uncharacterized protein (Fragment)	ACD_6C00071G0001	uncultured bacterium	203								uncultured bacterium		rRNA binding [GO:0019843]; small ribosomal subunit [GO:0015935]; structural constituent of ribosome [GO:0003735]; translation [GO:0006412]	translation [GO:0006412]	rRNA binding [GO:0019843]; structural constituent of ribosome [GO:0003735]	small ribosomal subunit [GO:0015935]	GO:0019843; GO:0015935; GO:0003735; GO:0006412
703965499	A0A0A3CHD4	Uncharacterized protein	MEO_00517	Candida albicans P94015	580			Ascomycota	Saccharomycetes	Saccharomycetales (budding yeasts)	Debaryomycetaceae	Candida	Candida albicans (Yeast)
503013308	D8PE01	Chaperone protein DnaK (HSP70) (Heat shock 70 kDa protein) (Heat shock protein 70)	dnaK NIDE1728	Candidatus Nitrospira defluvii	643			Nitrospirae	Nitrospira	Nitrospirales	Nitrospiraceae	Nitrospira	Candidatus Nitrospira defluvii	nde:NIDE1728;	ATP binding [GO:0005524]; protein folding [GO:0006457]	protein folding [GO:0006457]	ATP binding [GO:0005524]		GO:0005524; GO:0006457
302581255	D9SFG9	Phosphofructokinase	Galf_1238	Gallionella capsiferriformans (strain ES-2) (Gallionella ferruginea capsiferriformans (strain ES-2))	395			Proteobacteria	Betaproteobacteria	Gallionellales	Gallionellaceae	Gallionella	Gallionella capsiferriformans	gca:Galf_1238;	6-phosphofructokinase activity [GO:0003872]; glycolytic process [GO:0006096]	6-phosphofructokinase activity [GO:0003872]; glycolytic process [GO:0006096]	6-phosphofructokinase activity [GO:0003872]		GO:0003872; GO:0006096
700459037	A0A0A2KMA9	Glucose-6-phosphate dehydrogenase, NAD-binding	PEX1_089890 PEX2_050750 PEXP_072060	Penicillium expansum (Blue mold rot fungus)	504			Ascomycota	Eurotiomycetes	Eurotiales (green and blue molds)	Aspergillaceae	Penicillium	Penicillium expansum (Blue mold rot fungus)
502444212	C7PH61	UvrABC system protein B (Protein UvrB) (Excinuclease ABC subunit B)	uvrB Cpin_0542	Chitinophaga pinensis (strain ATCC 43595 / DSM 2588 / NCIB 11800 / UQM 2034)	684			Bacteroidetes	Sphingobacteriia	Sphingobacteriales	Chitinophagaceae	Chitinophaga	Chitinophaga pinensis	cpi:Cpin_0542;	ATP binding [GO:0005524]; cytoplasm [GO:0005737]; DNA binding [GO:0003677]; excinuclease ABC activity [GO:0009381]; helicase activity [GO:0004386]; nucleotide-excision repair [GO:0006289]; SOS response [GO:0009432]	excinuclease ABC activity [GO:0009381]; helicase activity [GO:0004386]; nucleotide-excision repair [GO:0006289]; SOS response [GO:0009432]	ATP binding [GO:0005524]; DNA binding [GO:0003677]; excinuclease ABC activity [GO:0009381]; helicase activity [GO:0004386]	cytoplasm [GO:0005737]	GO:0005524; GO:0003677; GO:0009432; GO:0005737; GO:0009381; GO:0004386; GO:0006289
68470356	Q5AGS0	Uncharacterized protein	CaO19.11721 orf19.11721	Candida albicans (strain SC5314 / ATCC MYA-2876) (Yeast)	597			Ascomycota	Saccharomycetes	Saccharomycetales (budding yeasts)	Debaryomycetaceae	Candida	Candida albicans (Yeast)	cal:CaO19.11721;	cellular response to starvation [GO:0009267]; filamentous growth of a population of unicellular organisms in response to biotic stimulus [GO:0036180]; filamentous growth of a population of unicellular organisms in response to starvation [GO:0036170]	cellular response to starvation [GO:0009267]; filamentous growth of a population of unicellular organisms in response to biotic stimulus [GO:0036180]; filamentous growth of a population of unicellular organisms in response to starvation [GO:0036170]			GO:0009267; GO:0036180; GO:0036170
647810829	A0A060HGR4	AAA family ATPase, CDC48 subfamily (EC 3.6.4.6)	cdc48-1 NVIE_003390	Nitrososphaera viennensis EN76	731	3.6.4.6		Thaumarchaeota		Nitrososphaerales	Nitrososphaeraceae	Nitrososphaera	Nitrososphaera viennensis		ATP binding [GO:0005524]; hydrolase activity [GO:0016787]	hydrolase activity [GO:0016787]	ATP binding [GO:0005524]; hydrolase activity [GO:0016787]		GO:0005524; GO:0016787
736397537	W4LI49	Formamidopyrimidine-DNA glycosylase (Fapy-DNA glycosylase) (EC 3.2.2.23) (DNA-(apurinic or apyrimidinic site) lyase MutM)	mutM fpg ETSY1_24340	Candidatus Entotheonella sp. TSY1	274	3.2.2.23		Proteobacteria	Deltaproteobacteria			Candidatus Entotheonella	Candidatus Entotheonella sp. TSY1		base-excision repair [GO:0006284]; damaged DNA binding [GO:0003684]; nucleotide-excision repair [GO:0006289]; oxidized purine nucleobase lesion DNA N-glycosylase activity [GO:0008534]; zinc ion binding [GO:0008270]	base-excision repair [GO:0006284]; nucleotide-excision repair [GO:0006289]; oxidized purine nucleobase lesion DNA N-glycosylase activity [GO:0008534]	damaged DNA binding [GO:0003684]; oxidized purine nucleobase lesion DNA N-glycosylase activity [GO:0008534]; zinc ion binding [GO:0008270]		GO:0006284; GO:0003684; GO:0006289; GO:0008534; GO:0008270
68470532	Q5AGH8	Uncharacterized protein	ESB6 CaO19.11813 orf19.11813	Candida albicans (strain SC5314 / ATCC MYA-2876) (Yeast)	646			Ascomycota	Saccharomycetes	Saccharomycetales (budding yeasts)	Debaryomycetaceae	Candida	Candida albicans (Yeast)	cal:CaO19.11813;	integral component of membrane [GO:0016021]; transmembrane transport [GO:0055085]	transmembrane transport [GO:0055085]		integral component of membrane [GO:0016021]	GO:0016021; GO:0055085
703958914	A0A0A3BYW2	Uncharacterized protein	MEO_04194	Candida albicans P94015	672			Ascomycota	Saccharomycetes	Saccharomycetales (budding yeasts)	Debaryomycetaceae	Candida	Candida albicans (Yeast)
504925418	K9QB23	Uncharacterized protein	Nos7107_1658	Nostoc sp. PCC 7107	685			Cyanobacteria		Nostocales	Nostocaceae	Nostoc	Nostoc sp. PCC 7107	nos:Nos7107_1658;	catalytic activity [GO:0003824]	catalytic activity [GO:0003824]	catalytic activity [GO:0003824]		GO:0003824
518205964	A0A024PQC1	Glycine betaine/carnitine transport ATP-binding protein GbuA	gbuA BN993_01662	Virgibacillus halodenitrificans (Bacillus halodenitrificans)	399			Firmicutes	Bacilli	Bacillales	Bacillaceae	Virgibacillus	Virgibacillus halodenitrificans (Bacillus halodenitrificans)		ATPase activity [GO:0016887]; ATP binding [GO:0005524]; glycine betaine transport [GO:0031460]; membrane [GO:0016020]	ATPase activity [GO:0016887]; glycine betaine transport [GO:0031460]	ATPase activity [GO:0016887]; ATP binding [GO:0005524]	membrane [GO:0016020]	GO:0005524; GO:0016887; GO:0031460; GO:0016020
703974166	A0A0A3D9H0	Uncharacterized protein	MG5_04968	Candida albicans P57072	439			Ascomycota	Saccharomycetes	Saccharomycetales (budding yeasts)	Debaryomycetaceae	Candida	Candida albicans (Yeast)
218197616	B8B304	Putative uncharacterized protein	OsI_21733	Oryza sativa subsp. indica (Rice)	334			Streptophyta	Liliopsida	Poales	Poaceae	Oryza	Oryza sativa (Rice)		glucuronoxylan metabolic process [GO:0010413]; xylan biosynthetic process [GO:0045492]	glucuronoxylan metabolic process [GO:0010413]; xylan biosynthetic process [GO:0045492]			GO:0010413; GO:0045492
489025325	N6YSI8	3-phosphoshikimate 1-carboxyvinyltransferase (EC 2.5.1.19)	B447_01086	Thauera sp. 27	646	2.5.1.19	PATHWAY: Metabolic intermediate biosynthesis; chorismate biosynthesis; chorismate from D-erythrose 4-phosphate and phosphoenolpyruvate: step 6/7. {ECO:0000256|RuleBase:RU000531}.	Proteobacteria	Betaproteobacteria	Rhodocyclales	Rhodocyclaceae	Thauera	Thauera sp. 27		3-phosphoshikimate 1-carboxyvinyltransferase activity [GO:0003866]; aromatic amino acid family biosynthetic process [GO:0009073]; ATP binding [GO:0005524]; chorismate biosynthetic process [GO:0009423]; cytidylate kinase activity [GO:0004127]	3-phosphoshikimate 1-carboxyvinyltransferase activity [GO:0003866]; aromatic amino acid family biosynthetic process [GO:0009073]; chorismate biosynthetic process [GO:0009423]; cytidylate kinase activity [GO:0004127]	3-phosphoshikimate 1-carboxyvinyltransferase activity [GO:0003866]; ATP binding [GO:0005524]; cytidylate kinase activity [GO:0004127]		GO:0003866; GO:0005524; GO:0009073; GO:0009423; GO:0004127
18072813	Q8WB06	Cytochrome c oxidase subunit 1 (EC 1.9.3.1) (Fragment)	cox1	Ajuga reptans (Bugle)	438	1.9.3.1	PATHWAY: Energy metabolism; oxidative phosphorylation. {ECO:0000256|RuleBase:RU000369}.	Streptophyta		Lamiales	Lamiaceae	Ajuga	Ajuga reptans (Bugle)		aerobic respiration [GO:0009060]; cytochrome-c oxidase activity [GO:0004129]; heme binding [GO:0020037]; integral component of membrane [GO:0016021]; iron ion binding [GO:0005506]; mitochondrial inner membrane [GO:0005743]; oxidative phosphorylation [GO:0006119]; respiratory chain [GO:0070469]	aerobic respiration [GO:0009060]; cytochrome-c oxidase activity [GO:0004129]; oxidative phosphorylation [GO:0006119]	cytochrome-c oxidase activity [GO:0004129]; heme binding [GO:0020037]; iron ion binding [GO:0005506]	integral component of membrane [GO:0016021]; mitochondrial inner membrane [GO:0005743]; respiratory chain [GO:0070469]	GO:0009060; GO:0004129; GO:0020037; GO:0016021; GO:0005506; GO:0005743; GO:0006119; GO:0070469
740895321	A0A023X0W0	NarG: nitrate reductase, alpha subunit	RradSPS_0573	Rubrobacter radiotolerans	1225			Actinobacteria	Actinobacteria (high G+C Gram-positive bacteria)	Rubrobacterales	Rubrobacteraceae	Rubrobacter	Rubrobacter radiotolerans		4 iron, 4 sulfur cluster binding [GO:0051539]; molybdenum ion binding [GO:0030151]; nitrate metabolic process [GO:0042126]; nitrate reductase activity [GO:0008940]; nitrate reductase complex [GO:0009325]	nitrate metabolic process [GO:0042126]; nitrate reductase activity [GO:0008940]	4 iron, 4 sulfur cluster binding [GO:0051539]; molybdenum ion binding [GO:0030151]; nitrate reductase activity [GO:0008940]	nitrate reductase complex [GO:0009325]	GO:0051539; GO:0030151; GO:0042126; GO:0008940; GO:0009325
575424079	W4MBT8	Protein GrpE (HSP-70 cofactor)	grpE ETSY2_09900	Candidatus Entotheonella sp. TSY2	254			Proteobacteria	Deltaproteobacteria			Candidatus Entotheonella	Candidatus Entotheonella sp. TSY2		adenyl-nucleotide exchange factor activity [GO:0000774]; cytoplasm [GO:0005737]; protein folding [GO:0006457]	adenyl-nucleotide exchange factor activity [GO:0000774]; protein folding [GO:0006457]	adenyl-nucleotide exchange factor activity [GO:0000774]	cytoplasm [GO:0005737]	GO:0000774; GO:0005737; GO:0006457
406992501	K2F1I4	Diacylglycerol kinase	ACD_15C00012G0010	uncultured bacterium	119								uncultured bacterium		diacylglycerol kinase activity [GO:0004143]; membrane [GO:0016020]; phospholipid biosynthetic process [GO:0008654]	diacylglycerol kinase activity [GO:0004143]; phospholipid biosynthetic process [GO:0008654]	diacylglycerol kinase activity [GO:0004143]	membrane [GO:0016020]	GO:0004143; GO:0016020; GO:0008654
599563750	A0A017SYC2	30S ribosomal protein S1	CAP_7597	Chondromyces apiculatus DSM 436	571			Proteobacteria	Deltaproteobacteria	Myxococcales (fruiting gliding bacteria)	Polyangiaceae	Chondromyces	Chondromyces apiculatus		ribosome [GO:0005840]; RNA binding [GO:0003723]; structural constituent of ribosome [GO:0003735]; translation [GO:0006412]	translation [GO:0006412]	RNA binding [GO:0003723]; structural constituent of ribosome [GO:0003735]	ribosome [GO:0005840]	GO:0003723; GO:0005840; GO:0003735; GO:0006412
115480333	Q0J041	Os09g0532400 protein (cDNA clone:J013102G21, full insert sequence) (cDNA clone:J013116P12, full insert sequence)	Os09g0532400 OsJ_30112	Oryza sativa subsp. japonica (Rice)	623			Streptophyta	Liliopsida	Poales	Poaceae	Oryza	Oryza sativa (Rice)	osa:4347674;	nucleus [GO:0005634]; phosphorelay response regulator activity [GO:0000156]; regulation of transcription, DNA-templated [GO:0006355]; transcription, DNA-templated [GO:0006351]	phosphorelay response regulator activity [GO:0000156]; regulation of transcription, DNA-templated [GO:0006355]; transcription, DNA-templated [GO:0006351]	phosphorelay response regulator activity [GO:0000156]	nucleus [GO:0005634]	GO:0005634; GO:0000156; GO:0006355; GO:0006351
115480333	Q689G6	Two-component response regulator-like PRR95 (Pseudo-response regulator 95) (OsPRR95)	PRR95 Os09g0532400 LOC_Os09g36220 OJ1254_E07.28 P0515E01.13	Oryza sativa subsp. japonica (Rice)	623			Streptophyta	Liliopsida	Poales	Poaceae	Oryza	Oryza sativa (Rice)	osa:4347674;	nucleus [GO:0005634]; phosphorelay response regulator activity [GO:0000156]; regulation of transcription, DNA-templated [GO:0006355]; rhythmic process [GO:0048511]; transcription, DNA-templated [GO:0006351]	phosphorelay response regulator activity [GO:0000156]; regulation of transcription, DNA-templated [GO:0006355]; rhythmic process [GO:0048511]; transcription, DNA-templated [GO:0006351]	phosphorelay response regulator activity [GO:0000156]	nucleus [GO:0005634]	GO:0005634; GO:0000156; GO:0006355; GO:0048511; GO:0006351
495105893	J3CSK3	Putative membrane protein	PMI12_01571	Variovorax sp. CF313	82			Proteobacteria	Betaproteobacteria	Burkholderiales	Comamonadaceae	Variovorax	Variovorax sp. CF313		integral component of membrane [GO:0016021]			integral component of membrane [GO:0016021]	GO:0016021
18568275	Q8SA85	Prpol	Z195D10.19	Zea mays (Maize)	1317			Streptophyta	Liliopsida	Poales	Poaceae	Zea	Zea mays (Maize)		DNA integration [GO:0015074]; nucleic acid binding [GO:0003676]; RNA-DNA hybrid ribonuclease activity [GO:0004523]	DNA integration [GO:0015074]; RNA-DNA hybrid ribonuclease activity [GO:0004523]	nucleic acid binding [GO:0003676]; RNA-DNA hybrid ribonuclease activity [GO:0004523]		GO:0015074; GO:0004523; GO:0003676
545689382	A0A059Q9K7	Response regulator		uncultured bacterium Lac161	217								uncultured bacterium Lac161		DNA binding [GO:0003677]; phosphorelay signal transduction system [GO:0000160]; sequence-specific DNA binding transcription factor activity [GO:0003700]; transcription, DNA-templated [GO:0006351]	phosphorelay signal transduction system [GO:0000160]; sequence-specific DNA binding transcription factor activity [GO:0003700]; transcription, DNA-templated [GO:0006351]	DNA binding [GO:0003677]; sequence-specific DNA binding transcription factor activity [GO:0003700]		GO:0003677; GO:0000160; GO:0003700; GO:0006351
564795304	V7PVN0	RNA polymerase sigma factor	O210_OD1C00001G0064	Parcubacteria bacterium RAAC4_OD1_1	336			Parcubacteria					Parcubacteria bacterium RAAC4_OD1_1		DNA binding [GO:0003677]; DNA-templated transcription, initiation [GO:0006352]; sequence-specific DNA binding transcription factor activity [GO:0003700]; sigma factor activity [GO:0016987]	DNA-templated transcription, initiation [GO:0006352]; sequence-specific DNA binding transcription factor activity [GO:0003700]; sigma factor activity [GO:0016987]	DNA binding [GO:0003677]; sequence-specific DNA binding transcription factor activity [GO:0003700]; sigma factor activity [GO:0016987]		GO:0003677; GO:0006352; GO:0003700; GO:0016987
491010518	F9ZR05	Ribulose bisphosphate carboxylase	Atc_1661	Acidithiobacillus caldus (strain SM-1)	459			Proteobacteria	Gammaproteobacteria	Acidithiobacillales	Acidithiobacillaceae	Acidithiobacillus	Acidithiobacillus caldus	acu:Atc_1661;	carbon fixation [GO:0015977]; magnesium ion binding [GO:0000287]; ribulose-bisphosphate carboxylase activity [GO:0016984]	carbon fixation [GO:0015977]; ribulose-bisphosphate carboxylase activity [GO:0016984]	magnesium ion binding [GO:0000287]; ribulose-bisphosphate carboxylase activity [GO:0016984]		GO:0015977; GO:0000287; GO:0016984
346683284	G2I8Y3	DNA-directed RNA polymerase subunit beta'' (EC 2.7.7.6) (PEP) (Plastid-encoded RNA polymerase subunit beta'')	rpoC2	Pyrus pyrifolia (Chinese pear) (Pyrus serotina)	1373	2.7.7.6		Streptophyta		Rosales	Rosaceae	Pyrus (pears)	Pyrus pyrifolia (Chinese pear) (Pyrus serotina)		chloroplast [GO:0009507]; DNA binding [GO:0003677]; DNA-directed RNA polymerase activity [GO:0003899]; transcription, DNA-templated [GO:0006351]	DNA-directed RNA polymerase activity [GO:0003899]; transcription, DNA-templated [GO:0006351]	DNA binding [GO:0003677]; DNA-directed RNA polymerase activity [GO:0003899]	chloroplast [GO:0009507]	GO:0003677; GO:0003899; GO:0009507; GO:0006351
313199693	E3VTX8	DNA-directed RNA polymerase subunit beta'' (EC 2.7.7.6) (PEP) (Plastid-encoded RNA polymerase subunit beta'')	rpoC2	Theobroma cacao (Cacao) (Cocoa)	1391	2.7.7.6		Streptophyta		Malvales	Malvaceae	Theobroma	Theobroma cacao (Cacao) (Cocoa)	tcc:ThcaC_p011;	chloroplast [GO:0009507]; DNA binding [GO:0003677]; DNA-directed RNA polymerase activity [GO:0003899]; transcription, DNA-templated [GO:0006351]	DNA-directed RNA polymerase activity [GO:0003899]; transcription, DNA-templated [GO:0006351]	DNA binding [GO:0003677]; DNA-directed RNA polymerase activity [GO:0003899]	chloroplast [GO:0009507]	GO:0003677; GO:0003899; GO:0009507; GO:0006351
339431376	G0XZC9	Putative reverse transcriptase family member		Malus domestica (Apple) (Pyrus malus)	212			Streptophyta		Rosales	Rosaceae	Malus	Malus domestica (Apple) (Pyrus malus)		DNA binding [GO:0003677]; RNA-directed DNA polymerase activity [GO:0003964]	RNA-directed DNA polymerase activity [GO:0003964]	DNA binding [GO:0003677]; RNA-directed DNA polymerase activity [GO:0003964]		GO:0003677; GO:0003964
400131576	I7K8L3	T4.15 protein	T4.15	Malus x robusta	986			Streptophyta		Rosales	Rosaceae	Malus	Malus x robusta		DNA binding [GO:0003677]		DNA binding [GO:0003677]		GO:0003677
500744645	A7H715	Elongation factor Ts (EF-Ts)	tsf Anae109_0294	Anaeromyxobacter sp. (strain Fw109-5)	219			Proteobacteria	Deltaproteobacteria	Myxococcales (fruiting gliding bacteria)	Anaeromyxobacteraceae	Anaeromyxobacter	Anaeromyxobacter sp. (strain Fw109-5)	afw:Anae109_0294;	cytoplasm [GO:0005737]; translation elongation factor activity [GO:0003746]	translation elongation factor activity [GO:0003746]	translation elongation factor activity [GO:0003746]	cytoplasm [GO:0005737]	GO:0005737; GO:0003746
218201522	B8B946	Putative uncharacterized protein	OsI_30043	Oryza sativa subsp. indica (Rice)	763			Streptophyta	Liliopsida	Poales	Poaceae	Oryza	Oryza sativa (Rice)
503015451	D8P7X5	Uncharacterized protein	NIDE3937	Candidatus Nitrospira defluvii	1645			Nitrospirae	Nitrospira	Nitrospirales	Nitrospiraceae	Nitrospira	Candidatus Nitrospira defluvii	nde:NIDE3937;	copper ion binding [GO:0005507]		copper ion binding [GO:0005507]		GO:0005507
751631295	W0SGM3	Cytochrome b	SUTH_02115	Sulfuritalea hydrogenivorans sk43H	431			Proteobacteria	Betaproteobacteria	Rhodocyclales	Rhodocyclaceae	Sulfuritalea	Sulfuritalea hydrogenivorans		electron carrier activity [GO:0009055]; integral component of membrane [GO:0016021]; oxidoreductase activity [GO:0016491]; respiratory chain [GO:0070469]; respiratory electron transport chain [GO:0022904]	oxidoreductase activity [GO:0016491]; respiratory electron transport chain [GO:0022904]	electron carrier activity [GO:0009055]; oxidoreductase activity [GO:0016491]	integral component of membrane [GO:0016021]; respiratory chain [GO:0070469]	GO:0009055; GO:0016021; GO:0016491; GO:0070469; GO:0022904
497235927	H5WLR1	Phasin family protein	BurJ1DRAFT_2214	Burkholderiales bacterium JOSHI_001	181			Proteobacteria	Betaproteobacteria	Burkholderiales			Burkholderiales bacterium JOSHI_001
99866733	A0EVI4	Putative Opie4 pol protein		Zea mays (Maize)	1068			Streptophyta	Liliopsida	Poales	Poaceae	Zea	Zea mays (Maize)		DNA integration [GO:0015074]; nucleic acid binding [GO:0003676]	DNA integration [GO:0015074]	nucleic acid binding [GO:0003676]		GO:0015074; GO:0003676
183675664	B2YJE7	Cpn60 (Fragment)	cpn60	uncultured soil bacterium	185								uncultured soil bacterium		ATP binding [GO:0005524]; cellular protein metabolic process [GO:0044267]	cellular protein metabolic process [GO:0044267]	ATP binding [GO:0005524]		GO:0005524; GO:0044267
665992400	A0A075MM01	Threonine synthase (EC 4.2.3.1)	NTE_00076	Candidatus Nitrososphaera evergladensis SR1	406	4.2.3.1	PATHWAY: Amino-acid biosynthesis; L-threonine biosynthesis; L-threonine from L-aspartate: step 5/5. {ECO:0000256|PIRNR:PIRNR038945}.	Thaumarchaeota		Nitrososphaerales	Nitrososphaeraceae	Nitrososphaera	Candidatus Nitrososphaera evergladensis		threonine biosynthetic process [GO:0009088]; threonine synthase activity [GO:0004795]	threonine biosynthetic process [GO:0009088]; threonine synthase activity [GO:0004795]	threonine synthase activity [GO:0004795]		GO:0009088; GO:0004795
496497882	S6A9S8	ATP-dependent Clp protease ATP-binding subunit ClpA (EC 3.4.21.92)	SCD_n00794	Sulfuricella denitrificans skB26	754	3.4.21.92		Proteobacteria	Betaproteobacteria	Sulfuricellales	Sulfuricellaceae	Sulfuricella	Sulfuricella denitrificans	sdr:SCD_n00794;	ATP binding [GO:0005524]; ATP-dependent peptidase activity [GO:0004176]	ATP-dependent peptidase activity [GO:0004176]	ATP binding [GO:0005524]; ATP-dependent peptidase activity [GO:0004176]		GO:0005524; GO:0004176
740837962	A0A023NXT1	K(+)-insensitive pyrophosphate-energized proton pump (EC 3.6.1.1) (Membrane-bound proton-translocating pyrophosphatase) (Pyrophosphate-energized inorganic pyrophosphatase)	hppA CH75_22535	Dyella jiangningensis	682	3.6.1.1		Proteobacteria	Gammaproteobacteria	Xanthomonadales	Xanthomonadaceae	Dyella	Dyella jiangningensis		hydrogen-translocating pyrophosphatase activity [GO:0009678]; inorganic diphosphatase activity [GO:0004427]; integral component of plasma membrane [GO:0005887]; magnesium ion binding [GO:0000287]; proton transport [GO:0015992]	hydrogen-translocating pyrophosphatase activity [GO:0009678]; inorganic diphosphatase activity [GO:0004427]; proton transport [GO:0015992]	hydrogen-translocating pyrophosphatase activity [GO:0009678]; inorganic diphosphatase activity [GO:0004427]; magnesium ion binding [GO:0000287]	integral component of plasma membrane [GO:0005887]	GO:0009678; GO:0004427; GO:0005887; GO:0000287; GO:0015992
736936283	A0A011N336	K(+)-insensitive pyrophosphate-energized proton pump (EC 3.6.1.1) (Membrane-bound proton-translocating pyrophosphatase) (Pyrophosphate-energized inorganic pyrophosphatase)	hppA AW08_00515	Candidatus Accumulibacter sp. SK-12	806	3.6.1.1		Proteobacteria	Betaproteobacteria			Candidatus Accumulibacter	Candidatus Accumulibacter sp. SK-12		hydrogen-translocating pyrophosphatase activity [GO:0009678]; inorganic diphosphatase activity [GO:0004427]; integral component of plasma membrane [GO:0005887]; magnesium ion binding [GO:0000287]; proton transport [GO:0015992]	hydrogen-translocating pyrophosphatase activity [GO:0009678]; inorganic diphosphatase activity [GO:0004427]; proton transport [GO:0015992]	hydrogen-translocating pyrophosphatase activity [GO:0009678]; inorganic diphosphatase activity [GO:0004427]; magnesium ion binding [GO:0000287]	integral component of plasma membrane [GO:0005887]	GO:0009678; GO:0004427; GO:0005887; GO:0000287; GO:0015992
665992698	A0A075MMI1	Ammonia monooxygenase/methane monooxygenase, subunit C	NTE_00376	Candidatus Nitrososphaera evergladensis SR1	187			Thaumarchaeota		Nitrososphaerales	Nitrososphaeraceae	Nitrososphaera	Candidatus Nitrososphaera evergladensis		monooxygenase activity [GO:0004497]	monooxygenase activity [GO:0004497]	monooxygenase activity [GO:0004497]		GO:0004497
189093316	Q5ACH2	Uncharacterized protein	CaO19.7671	Candida albicans (strain SC5314 / ATCC MYA-2876) (Yeast)	349			Ascomycota	Saccharomycetes	Saccharomycetales (budding yeasts)	Debaryomycetaceae	Candida	Candida albicans (Yeast)	cal:CaO19.7671;
218186150	B8BLP4	Putative uncharacterized protein	OsI_36917	Oryza sativa subsp. indica (Rice)	498			Streptophyta	Liliopsida	Poales	Poaceae	Oryza	Oryza sativa (Rice)
723003409	A0A0A1H2L2	Nucleoid protein Hbs	E1O_14320	Burkholderiales bacterium GJ-E10	90			Proteobacteria	Betaproteobacteria	Burkholderiales			Burkholderiales bacterium GJ-E10
495376786	B5JD89	KR domain superfamily	VDG1235_2901	Verrucomicrobiae bacterium DG1235	248			Verrucomicrobia	Verrucomicrobiae	Verrucomicrobiales			Verrucomicrobiae bacterium DG1235		oxidoreductase activity [GO:0016491]	oxidoreductase activity [GO:0016491]	oxidoreductase activity [GO:0016491]		GO:0016491
68469751	Q5AHB3	Uncharacterized protein	CaO19.8502 CaO19.883	Candida albicans (strain SC5314 / ATCC MYA-2876) (Yeast)	155			Ascomycota	Saccharomycetes	Saccharomycetales (budding yeasts)	Debaryomycetaceae	Candida	Candida albicans (Yeast)	cal:CaO19.8502;cal:CaO19.883;
738090142	A0A095FGD1	Type I restriction-modification system, M subunit (EC 2.1.1.72)	hsdM DM48_4283	Burkholderia mallei (Pseudomonas mallei)	518	2.1.1.72		Proteobacteria	Betaproteobacteria	Burkholderiales	Burkholderiaceae	Burkholderia	Burkholderia mallei (Pseudomonas mallei)		site-specific DNA-methyltransferase (adenine-specific) activity [GO:0009007]	site-specific DNA-methyltransferase (adenine-specific) activity [GO:0009007]	site-specific DNA-methyltransferase (adenine-specific) activity [GO:0009007]		GO:0009007
663476802	A0A081VD22	ATP-dependent zinc metalloprotease FtsH (EC 3.4.24.-)	ftsH HR51_14550	Burkholderia cepacia (Pseudomonas cepacia)	632	3.4.24.-		Proteobacteria	Betaproteobacteria	Burkholderiales	Burkholderiaceae	Burkholderia	Burkholderia cepacia (Pseudomonas cepacia)		ATPase activity [GO:0016887]; ATP binding [GO:0005524]; cell division [GO:0051301]; integral component of membrane [GO:0016021]; metalloendopeptidase activity [GO:0004222]; plasma membrane [GO:0005886]; protein catabolic process [GO:0030163]; zinc ion binding [GO:0008270]	ATPase activity [GO:0016887]; cell division [GO:0051301]; metalloendopeptidase activity [GO:0004222]; protein catabolic process [GO:0030163]	ATPase activity [GO:0016887]; ATP binding [GO:0005524]; metalloendopeptidase activity [GO:0004222]; zinc ion binding [GO:0008270]	integral component of membrane [GO:0016021]; plasma membrane [GO:0005886]	GO:0005524; GO:0016887; GO:0051301; GO:0016021; GO:0004222; GO:0005886; GO:0030163; GO:0008270
518640127	S6GLK5	ATP-dependent zinc metalloprotease FtsH (EC 3.4.24.-)	ftsH OFPII_18800	Osedax symbiont Rs1	677	3.4.24.-		Proteobacteria	Gammaproteobacteria	Oceanospirillales	Oceanospirillaceae		Osedax symbiont Rs1		ATPase activity [GO:0016887]; ATP binding [GO:0005524]; cell division [GO:0051301]; integral component of membrane [GO:0016021]; metalloendopeptidase activity [GO:0004222]; plasma membrane [GO:0005886]; protein catabolic process [GO:0030163]; zinc ion binding [GO:0008270]	ATPase activity [GO:0016887]; cell division [GO:0051301]; metalloendopeptidase activity [GO:0004222]; protein catabolic process [GO:0030163]	ATPase activity [GO:0016887]; ATP binding [GO:0005524]; metalloendopeptidase activity [GO:0004222]; zinc ion binding [GO:0008270]	integral component of membrane [GO:0016021]; plasma membrane [GO:0005886]	GO:0005524; GO:0016887; GO:0051301; GO:0016021; GO:0004222; GO:0005886; GO:0030163; GO:0008270
607022171	X5CC85	Ammonia monooxygenase subunit A (Fragment)	amoA	uncultured thaumarchaeote	212			Thaumarchaeota					uncultured thaumarchaeote		monooxygenase activity [GO:0004497]	monooxygenase activity [GO:0004497]	monooxygenase activity [GO:0004497]		GO:0004497
324105368	F1D8A6	Ammonia monooxygenase subunit A (Fragment)	amoA	uncultured ammonia-oxidizing archaeon	212								uncultured ammonia-oxidizing archaeon		monooxygenase activity [GO:0004497]	monooxygenase activity [GO:0004497]	monooxygenase activity [GO:0004497]		GO:0004497
739605928	A0A091AM22	Chaperone protein DnaK (HSP70) (Heat shock 70 kDa protein) (Heat shock protein 70)	dnaK KN63_00265	Smithella sp. F21	644			Proteobacteria	Deltaproteobacteria	Syntrophobacterales	Syntrophaceae	Smithella	Smithella sp. F21		ATP binding [GO:0005524]		ATP binding [GO:0005524]		GO:0005524
738396292	A0A086MML4	Amidohydrolase	JH26_06460	Microvirga aerilata	389			Proteobacteria	Alphaproteobacteria	Rhizobiales	Methylobacteriaceae	Microvirga	Microvirga aerilata		hydrolase activity [GO:0016787]	hydrolase activity [GO:0016787]	hydrolase activity [GO:0016787]		GO:0016787
33113963	Q7XBD9	Putative gag-pol	Z013I05_8	Zea mays (Maize)	1833			Streptophyta	Liliopsida	Poales	Poaceae	Zea	Zea mays (Maize)		DNA integration [GO:0015074]; nucleic acid binding [GO:0003676]; RNA-DNA hybrid ribonuclease activity [GO:0004523]	DNA integration [GO:0015074]; RNA-DNA hybrid ribonuclease activity [GO:0004523]	nucleic acid binding [GO:0003676]; RNA-DNA hybrid ribonuclease activity [GO:0004523]		GO:0015074; GO:0004523; GO:0003676
68474594	Q5AAH6	Cytochrome P450 52A2 (Uncharacterized protein)	ALK2 CaO19.7513 I503_05449 orf19.7513 W5Q_05485	Candida albicans (strain SC5314 / ATCC MYA-2876) (Yeast)	522			Ascomycota	Saccharomycetes	Saccharomycetales (budding yeasts)	Debaryomycetaceae	Candida	Candida albicans (Yeast)	cal:CaO19.7513;	heme binding [GO:0020037]; iron ion binding [GO:0005506]; oxidoreductase activity, acting on paired donors, with incorporation or reduction of molecular oxygen, reduced flavin or flavoprotein as one donor, and incorporation of one atom of oxygen [GO:0016712]	oxidoreductase activity, acting on paired donors, with incorporation or reduction of molecular oxygen, reduced flavin or flavoprotein as one donor, and incorporation of one atom of oxygen [GO:0016712]	heme binding [GO:0020037]; iron ion binding [GO:0005506]; oxidoreductase activity, acting on paired donors, with incorporation or reduction of molecular oxygen, reduced flavin or flavoprotein as one donor, and incorporation of one atom of oxygen [GO:0016712]		GO:0020037; GO:0005506; GO:0016712
499739815	B8JBH3	Uncharacterized protein	A2cp1_2462	Anaeromyxobacter dehalogenans (strain 2CP-1 / ATCC BAA-258)	71			Proteobacteria	Deltaproteobacteria	Myxococcales (fruiting gliding bacteria)	Anaeromyxobacteraceae	Anaeromyxobacter	Anaeromyxobacter dehalogenans	acp:A2cp1_2462;
406679078	J9Z2Y8	IIIa capsid protein	L1 H648_34619gpL1	Human mastadenovirus C	585						Adenoviridae	Mastadenovirus	Human mastadenovirus C
505071932	L0DY08	DNA helicase (EC 3.6.4.12)	helD [C] TVNIR_2257	Thioalkalivibrio nitratireducens (strain DSM 14787 / UNIQEM 213 / ALEN2)	714	3.6.4.12		Proteobacteria	Gammaproteobacteria	Chromatiales	Ectothiorhodospiraceae (purple sulfur bacteria)	Thioalkalivibrio	Thioalkalivibrio nitratireducens	tni:TVNIR_2257;	ATP binding [GO:0005524]; ATP-dependent DNA helicase activity [GO:0004003]; DNA binding [GO:0003677]	ATP-dependent DNA helicase activity [GO:0004003]	ATP binding [GO:0005524]; ATP-dependent DNA helicase activity [GO:0004003]; DNA binding [GO:0003677]		GO:0005524; GO:0004003; GO:0003677
657371715	A0A072TKF4	Uncharacterized protein	MTR_0002s0260	Medicago truncatula (Barrel medic) (Medicago tribuloides)	74			Streptophyta		Fabales	Fabaceae	Medicago (medics)	Medicago truncatula (Barrel medic) (Medicago tribuloides)
512723894	S0ESQ0	60 kDa chaperonin (GroEL protein) (Protein Cpn60)	groL groEL CCALI_00523	Chthonomonas calidirosea (strain DSM 23976 / ICMP 18418 / T49)	543			Armatimonadetes	Chthonomonadetes	Chthonomonadales	Chthonomonadaceae	Chthonomonas	Chthonomonas calidirosea	ccz:CCALI_00523;	ATP binding [GO:0005524]; cytoplasm [GO:0005737]; protein refolding [GO:0042026]	protein refolding [GO:0042026]	ATP binding [GO:0005524]	cytoplasm [GO:0005737]	GO:0005524; GO:0005737; GO:0042026
736390419	W4LVS5	UDP-N-acetyl-D-glucosamine dehydrogenase	ETSY1_05155	Candidatus Entotheonella sp. TSY1	432			Proteobacteria	Deltaproteobacteria			Candidatus Entotheonella	Candidatus Entotheonella sp. TSY1		NAD binding [GO:0051287]; oxidoreductase activity, acting on the CH-CH group of donors, NAD or NADP as acceptor [GO:0016628]; oxidoreductase activity, acting on the CH-OH group of donors, NAD or NADP as acceptor [GO:0016616]; polysaccharide biosynthetic process [GO:0000271]	oxidoreductase activity, acting on the CH-CH group of donors, NAD or NADP as acceptor [GO:0016628]; oxidoreductase activity, acting on the CH-OH group of donors, NAD or NADP as acceptor [GO:0016616]; polysaccharide biosynthetic process [GO:0000271]	NAD binding [GO:0051287]; oxidoreductase activity, acting on the CH-CH group of donors, NAD or NADP as acceptor [GO:0016628]; oxidoreductase activity, acting on the CH-OH group of donors, NAD or NADP as acceptor [GO:0016616]		GO:0051287; GO:0016628; GO:0016616; GO:0000271
504830710	E0A1F0	R-protein S10p (Fragment)		Candidatus Nitrososphaera gargensis	103			Thaumarchaeota		Nitrososphaerales	Nitrososphaeraceae	Nitrososphaera	Candidatus Nitrososphaera gargensis		small ribosomal subunit [GO:0015935]; structural constituent of ribosome [GO:0003735]; translation [GO:0006412]	translation [GO:0006412]	structural constituent of ribosome [GO:0003735]	small ribosomal subunit [GO:0015935]	GO:0015935; GO:0003735; GO:0006412
218187925	B8AC58	Putative uncharacterized protein	OsI_01267	Oryza sativa subsp. indica (Rice)	489			Streptophyta	Liliopsida	Poales	Poaceae	Oryza	Oryza sativa (Rice)		DNA binding [GO:0003677]; nucleus [GO:0005634]; regulation of transcription, DNA-templated [GO:0006355]; transcription, DNA-templated [GO:0006351]	regulation of transcription, DNA-templated [GO:0006355]; transcription, DNA-templated [GO:0006351]	DNA binding [GO:0003677]	nucleus [GO:0005634]	GO:0003677; GO:0005634; GO:0006355; GO:0006351
501259414	B1I4J9	NADH dehydrogenase (Quinone) (EC 1.6.99.5)	Daud_1338	Desulforudis audaxviator (strain MP104C)	572	1.6.99.5		Firmicutes	Clostridia	Clostridiales	Peptococcaceae	Candidatus Desulforudis	Candidatus Desulforudis audaxviator	dau:Daud_1338;	4 iron, 4 sulfur cluster binding [GO:0051539]; FMN binding [GO:0010181]; metal ion binding [GO:0046872]; NADH dehydrogenase (ubiquinone) activity [GO:0008137]	NADH dehydrogenase (ubiquinone) activity [GO:0008137]	4 iron, 4 sulfur cluster binding [GO:0051539]; FMN binding [GO:0010181]; metal ion binding [GO:0046872]; NADH dehydrogenase (ubiquinone) activity [GO:0008137]		GO:0051539; GO:0010181; GO:0008137; GO:0046872
495491636	I4VJQ1	DNA methylase N-4/N-6 domain-containing protein	UU5_18797	Rhodanobacter sp. 115	943			Proteobacteria	Gammaproteobacteria	Xanthomonadales	Xanthomonadaceae	Rhodanobacter	Rhodanobacter sp. 115		DNA binding [GO:0003677]; DNA methylation [GO:0006306]; N-methyltransferase activity [GO:0008170]	DNA methylation [GO:0006306]; N-methyltransferase activity [GO:0008170]	DNA binding [GO:0003677]; N-methyltransferase activity [GO:0008170]		GO:0003677; GO:0006306; GO:0008170
406892391	K1YZ52	Uncharacterized protein (Fragment)	ACD_75C01010G0002	uncultured bacterium	491								uncultured bacterium		aminoacyl-tRNA ligase activity [GO:0004812]; ATP binding [GO:0005524]; cytoplasm [GO:0005737]; nucleic acid binding [GO:0003676]; tRNA aminoacylation for protein translation [GO:0006418]	aminoacyl-tRNA ligase activity [GO:0004812]; tRNA aminoacylation for protein translation [GO:0006418]	aminoacyl-tRNA ligase activity [GO:0004812]; ATP binding [GO:0005524]; nucleic acid binding [GO:0003676]	cytoplasm [GO:0005737]	GO:0005524; GO:0004812; GO:0005737; GO:0003676; GO:0006418
42557734	Q702B6	Putative ribonucleotide reductase alpha subunit		uncultured crenarchaeote	906			Crenarchaeota					uncultured crenarchaeote		ATP binding [GO:0005524]; cobalamin binding [GO:0031419]; DNA replication [GO:0006260]; ribonucleoside-diphosphate reductase activity, thioredoxin disulfide as acceptor [GO:0004748]	DNA replication [GO:0006260]; ribonucleoside-diphosphate reductase activity, thioredoxin disulfide as acceptor [GO:0004748]	ATP binding [GO:0005524]; cobalamin binding [GO:0031419]; ribonucleoside-diphosphate reductase activity, thioredoxin disulfide as acceptor [GO:0004748]		GO:0005524; GO:0006260; GO:0031419; GO:0004748
736405527	W4L2S8	Uncharacterized protein (Fragment)	ETSY1_43850	Candidatus Entotheonella sp. TSY1	570			Proteobacteria	Deltaproteobacteria			Candidatus Entotheonella	Candidatus Entotheonella sp. TSY1
503433664	F4C2Y4	1,4-alpha-glucan branching enzyme GlgB (EC 2.4.1.18) (1,4-alpha-D-glucan:1,4-alpha-D-glucan 6-glucosyl-transferase) (Alpha-(1->4)-glucan branching enzyme) (Glycogen branching enzyme)	glgB Sph21_5139	Sphingobacterium sp. (strain 21)	636	2.4.1.18	PATHWAY: Glycan biosynthesis; glycogen biosynthesis. {ECO:0000256|SAAS:SAAS00046749}.; PATHWAY: Glycan biosynthesis; glycogen biosynthesis. {ECO:0000256|HAMAP-Rule:MF_00685}.	Bacteroidetes	Sphingobacteriia	Sphingobacteriales	Sphingobacteriaceae	Sphingobacterium	Sphingobacterium sp. (strain 21)	shg:Sph21_5139;	1,4-alpha-glucan branching enzyme activity [GO:0003844]; cation binding [GO:0043169]; glycogen biosynthetic process [GO:0005978]; hydrolase activity, hydrolyzing O-glycosyl compounds [GO:0004553]	1,4-alpha-glucan branching enzyme activity [GO:0003844]; glycogen biosynthetic process [GO:0005978]; hydrolase activity, hydrolyzing O-glycosyl compounds [GO:0004553]	1,4-alpha-glucan branching enzyme activity [GO:0003844]; cation binding [GO:0043169]; hydrolase activity, hydrolyzing O-glycosyl compounds [GO:0004553]		GO:0003844; GO:0043169; GO:0005978; GO:0004553
83596013	Q2PY55	60 kDa chaperonin (GroEL protein) (Protein Cpn60)	groL groEL	uncultured marine bacterium Ant29B7	542								uncultured marine bacterium Ant29B7		ATP binding [GO:0005524]; cytoplasm [GO:0005737]; protein refolding [GO:0042026]	protein refolding [GO:0042026]	ATP binding [GO:0005524]	cytoplasm [GO:0005737]	GO:0005524; GO:0005737; GO:0042026
501047397	A7HIH0	Glutamyl-tRNA(Gln) amidotransferase subunit A (Glu-ADT subunit A) (EC 6.3.5.7)	gatA Anae109_4338	Anaeromyxobacter sp. (strain Fw109-5)	490	6.3.5.7		Proteobacteria	Deltaproteobacteria	Myxococcales (fruiting gliding bacteria)	Anaeromyxobacteraceae	Anaeromyxobacter	Anaeromyxobacter sp. (strain Fw109-5)	afw:Anae109_4338;	ATP binding [GO:0005524]; glutaminyl-tRNA synthase (glutamine-hydrolyzing) activity [GO:0050567]; hydrolase activity [GO:0016787]; transferase activity [GO:0016740]; translation [GO:0006412]	glutaminyl-tRNA synthase (glutamine-hydrolyzing) activity [GO:0050567]; hydrolase activity [GO:0016787]; transferase activity [GO:0016740]; translation [GO:0006412]	ATP binding [GO:0005524]; glutaminyl-tRNA synthase (glutamine-hydrolyzing) activity [GO:0050567]; hydrolase activity [GO:0016787]; transferase activity [GO:0016740]		GO:0005524; GO:0050567; GO:0016787; GO:0016740; GO:0006412
650014104	A0A078UTD2	50S ribosomal protein L20	rplT AB17_0139	Escherichia coli 3-105-05_S1_C1	113			Proteobacteria	Gammaproteobacteria	Enterobacteriales	Enterobacteriaceae	Escherichia	Escherichia coli		ribosomal large subunit assembly [GO:0000027]; ribosome [GO:0005840]; rRNA binding [GO:0019843]; structural constituent of ribosome [GO:0003735]; translation [GO:0006412]	ribosomal large subunit assembly [GO:0000027]; translation [GO:0006412]	rRNA binding [GO:0019843]; structural constituent of ribosome [GO:0003735]	ribosome [GO:0005840]	GO:0019843; GO:0000027; GO:0005840; GO:0003735; GO:0006412
33113972	Q7XBD0	Putative gag protein	Z013I05_19	Zea mays (Maize)	262			Streptophyta	Liliopsida	Poales	Poaceae	Zea	Zea mays (Maize)
575459044	W0RH95	RNA polymerase sigma factor, sigma-70 family	J421_2624	Gemmatimonadetes bacterium KBS708	295			Gemmatimonadetes	Gemmatimonadetes				Gemmatimonadetes bacterium KBS708		DNA binding [GO:0003677]; DNA-templated transcription, initiation [GO:0006352]; sequence-specific DNA binding transcription factor activity [GO:0003700]; sigma factor activity [GO:0016987]; sporulation resulting in formation of a cellular spore [GO:0030435]	DNA-templated transcription, initiation [GO:0006352]; sequence-specific DNA binding transcription factor activity [GO:0003700]; sigma factor activity [GO:0016987]; sporulation resulting in formation of a cellular spore [GO:0030435]	DNA binding [GO:0003677]; sequence-specific DNA binding transcription factor activity [GO:0003700]; sigma factor activity [GO:0016987]		GO:0003677; GO:0006352; GO:0003700; GO:0016987; GO:0030435
429465309	M1G7V3	Cytochrome c oxidase subunit 1 (EC 1.9.3.1) (Fragment)	cox1	Gossypium hirsutum (Upland cotton) (Gossypium mexicanum)	436	1.9.3.1	PATHWAY: Energy metabolism; oxidative phosphorylation. {ECO:0000256|RuleBase:RU000369}.	Streptophyta		Malvales	Malvaceae	Gossypium	Gossypium hirsutum (Upland cotton) (Gossypium mexicanum)		aerobic respiration [GO:0009060]; cytochrome-c oxidase activity [GO:0004129]; heme binding [GO:0020037]; integral component of membrane [GO:0016021]; iron ion binding [GO:0005506]; mitochondrial inner membrane [GO:0005743]; oxidative phosphorylation [GO:0006119]; respiratory chain [GO:0070469]	aerobic respiration [GO:0009060]; cytochrome-c oxidase activity [GO:0004129]; oxidative phosphorylation [GO:0006119]	cytochrome-c oxidase activity [GO:0004129]; heme binding [GO:0020037]; iron ion binding [GO:0005506]	integral component of membrane [GO:0016021]; mitochondrial inner membrane [GO:0005743]; respiratory chain [GO:0070469]	GO:0009060; GO:0004129; GO:0020037; GO:0016021; GO:0005506; GO:0005743; GO:0006119; GO:0070469
336092581	G4Y969	Cytochrome c oxidase subunit 1 (EC 1.9.3.1) (Fragment)	cox1	Iochroma fuchsioides	428	1.9.3.1	PATHWAY: Energy metabolism; oxidative phosphorylation. {ECO:0000256|RuleBase:RU000369}.	Streptophyta		Solanales	Solanaceae	Iochroma	Iochroma fuchsioides		aerobic respiration [GO:0009060]; cytochrome-c oxidase activity [GO:0004129]; heme binding [GO:0020037]; integral component of membrane [GO:0016021]; iron ion binding [GO:0005506]; mitochondrial inner membrane [GO:0005743]; oxidative phosphorylation [GO:0006119]; respiratory chain [GO:0070469]	aerobic respiration [GO:0009060]; cytochrome-c oxidase activity [GO:0004129]; oxidative phosphorylation [GO:0006119]	cytochrome-c oxidase activity [GO:0004129]; heme binding [GO:0020037]; iron ion binding [GO:0005506]	integral component of membrane [GO:0016021]; mitochondrial inner membrane [GO:0005743]; respiratory chain [GO:0070469]	GO:0009060; GO:0004129; GO:0020037; GO:0016021; GO:0005506; GO:0005743; GO:0006119; GO:0070469
575423578	W4MBI1	Uncharacterized protein	ETSY2_12245	Candidatus Entotheonella sp. TSY2	338			Proteobacteria	Deltaproteobacteria			Candidatus Entotheonella	Candidatus Entotheonella sp. TSY2		catalytic activity [GO:0003824]	catalytic activity [GO:0003824]	catalytic activity [GO:0003824]		GO:0003824
495583027	I4ZP48	Ribose-phosphate pyrophosphokinase (RPPK) (EC 2.7.6.1) (5-phospho-D-ribosyl alpha-1-diphosphate) (Phosphoribosyl diphosphate synthase) (Phosphoribosyl pyrophosphate synthase)	prs HADU_15197	Acinetobacter sp. HA	317	2.7.6.1		Proteobacteria	Gammaproteobacteria	Pseudomonadales	Moraxellaceae	Acinetobacter	Acinetobacter sp. HA		5-phosphoribose 1-diphosphate biosynthetic process [GO:0006015]; ATP binding [GO:0005524]; cytoplasm [GO:0005737]; kinase activity [GO:0016301]; magnesium ion binding [GO:0000287]; nucleotide biosynthetic process [GO:0009165]; ribonucleoside monophosphate biosynthetic process [GO:0009156]; ribose phosphate diphosphokinase activity [GO:0004749]	5-phosphoribose 1-diphosphate biosynthetic process [GO:0006015]; kinase activity [GO:0016301]; nucleotide biosynthetic process [GO:0009165]; ribonucleoside monophosphate biosynthetic process [GO:0009156]; ribose phosphate diphosphokinase activity [GO:0004749]	ATP binding [GO:0005524]; kinase activity [GO:0016301]; magnesium ion binding [GO:0000287]; ribose phosphate diphosphokinase activity [GO:0004749]	cytoplasm [GO:0005737]	GO:0006015; GO:0005524; GO:0005737; GO:0016301; GO:0000287; GO:0009165; GO:0009156; GO:0004749
17982487	Q8YI77	Uncharacterized protein	BMEI0568	Brucella melitensis biotype 1 (strain 16M / ATCC 23456 / NCTC 10094)	90			Proteobacteria	Alphaproteobacteria	Rhizobiales	Brucellaceae	Brucella	Brucella melitensis	bme:BMEI0568;
218192154	B8ANX8	Putative uncharacterized protein	OsI_10153	Oryza sativa subsp. indica (Rice)	1598			Streptophyta	Liliopsida	Poales	Poaceae	Oryza	Oryza sativa (Rice)		metal ion binding [GO:0046872]; ubiquitin-dependent protein catabolic process [GO:0006511]; ubiquitinyl hydrolase activity [GO:0036459]	ubiquitin-dependent protein catabolic process [GO:0006511]; ubiquitinyl hydrolase activity [GO:0036459]	metal ion binding [GO:0046872]; ubiquitinyl hydrolase activity [GO:0036459]		GO:0046872; GO:0006511; GO:0036459
82523790	Q2Z032	Translation initiation factor IF-1	infA	uncultured Chloroflexi bacterium	85			Chloroflexi					uncultured Chloroflexi bacterium		cytoplasm [GO:0005737]; translation initiation factor activity [GO:0003743]	translation initiation factor activity [GO:0003743]	translation initiation factor activity [GO:0003743]	cytoplasm [GO:0005737]	GO:0005737; GO:0003743
723287585	A0A0A6PB45	Acetyl-coenzyme A synthetase (AcCoA synthetase) (Acs) (EC 6.2.1.1) (Acetate--CoA ligase) (Acyl-activating enzyme)	acsA OT06_31980	Candidatus Thiomargarita nelsonii	644	6.2.1.1		Proteobacteria	Gammaproteobacteria	Thiotrichales	Thiotrichaceae	Thiomargarita	Candidatus Thiomargarita nelsonii
326413127	F2IUW1	DNA-directed RNA polymerase subunit alpha (RNAP subunit alpha) (EC 2.7.7.6) (RNA polymerase subunit alpha) (Transcriptase subunit alpha)	rpoA SL003B_1763	Polymorphum gilvum (strain LMG 25793 / CGMCC 1.9160 / SL003B-26A1)	353	2.7.7.6		Proteobacteria	Alphaproteobacteria				Polymorphum gilvum	pgv:SL003B_1763;	DNA binding [GO:0003677]; DNA-directed RNA polymerase activity [GO:0003899]; transcription, DNA-templated [GO:0006351]	DNA-directed RNA polymerase activity [GO:0003899]; transcription, DNA-templated [GO:0006351]	DNA binding [GO:0003677]; DNA-directed RNA polymerase activity [GO:0003899]		GO:0003677; GO:0003899; GO:0006351
647812469	A0A060HLS1	Ammonia monooxygenase subunit C	amoC4 NVIE_019080	Nitrososphaera viennensis EN76	184			Thaumarchaeota		Nitrososphaerales	Nitrososphaeraceae	Nitrososphaera	Nitrososphaera viennensis		monooxygenase activity [GO:0004497]	monooxygenase activity [GO:0004497]	monooxygenase activity [GO:0004497]		GO:0004497
223894835	B9XFC0	NusA antitermination factor	Cflav_PD4305	Pedosphaera parvula (strain Ellin514)	425			Verrucomicrobia	Verrucomicrobiae	Verrucomicrobiales	Verrucomicrobia subdivision 3	Pedosphaera	Pedosphaera parvula		nucleotide binding [GO:0000166]; regulation of DNA-templated transcription, termination [GO:0031554]; RNA binding [GO:0003723]; sequence-specific DNA binding transcription factor activity [GO:0003700]	regulation of DNA-templated transcription, termination [GO:0031554]; sequence-specific DNA binding transcription factor activity [GO:0003700]	nucleotide binding [GO:0000166]; RNA binding [GO:0003723]; sequence-specific DNA binding transcription factor activity [GO:0003700]		GO:0003723; GO:0000166; GO:0031554; GO:0003700
739527787	A0A091G0P8	Adenylate kinase (AK) (EC 2.7.4.3) (ATP-AMP transphosphorylase) (ATP:AMP phosphotransferase) (Adenylate monophosphate kinase)	adk ER57_10915	Smithella sp. SCADC	224	2.7.4.3		Proteobacteria	Deltaproteobacteria	Syntrophobacterales	Syntrophaceae	Smithella	Smithella sp. SCADC		adenylate kinase activity [GO:0004017]; ATP binding [GO:0005524]; cytoplasm [GO:0005737]; nucleotide biosynthetic process [GO:0009165]	adenylate kinase activity [GO:0004017]; nucleotide biosynthetic process [GO:0009165]	adenylate kinase activity [GO:0004017]; ATP binding [GO:0005524]	cytoplasm [GO:0005737]	GO:0005524; GO:0004017; GO:0005737; GO:0009165
665994936	A0A075MSZ1	SUF system FeS assembly protein, NifU family	NTE_02653	Candidatus Nitrososphaera evergladensis SR1	142			Thaumarchaeota		Nitrososphaerales	Nitrososphaeraceae	Nitrososphaera	Candidatus Nitrososphaera evergladensis		iron ion binding [GO:0005506]; iron-sulfur cluster assembly [GO:0016226]; iron-sulfur cluster binding [GO:0051536]	iron-sulfur cluster assembly [GO:0016226]	iron ion binding [GO:0005506]; iron-sulfur cluster binding [GO:0051536]		GO:0005506; GO:0016226; GO:0051536
700181786	A0A0A0JZ45	Uncharacterized protein	N801_17375	Knoellia aerolata DSM 18566	1569			Actinobacteria	Actinobacteria (high G+C Gram-positive bacteria)	Actinomycetales	Intrasporangiaceae	Knoellia	Knoellia aerolata
575459251	W0RLQ4	Cytochrome c biogenesis protein transmembrane region	J421_2831	Gemmatimonadetes bacterium KBS708	242			Gemmatimonadetes	Gemmatimonadetes				Gemmatimonadetes bacterium KBS708		cytochrome complex assembly [GO:0017004]; integral component of membrane [GO:0016021]; oxidation-reduction process [GO:0055114]	cytochrome complex assembly [GO:0017004]; oxidation-reduction process [GO:0055114]		integral component of membrane [GO:0016021]	GO:0017004; GO:0016021; GO:0055114
647812574	A0A060HM71	Ferritin, Dps family protein	dps3 NVIE_020180	Nitrososphaera viennensis EN76	201			Thaumarchaeota		Nitrososphaerales	Nitrososphaeraceae	Nitrososphaera	Nitrososphaera viennensis		cellular iron ion homeostasis [GO:0006879]; ferric iron binding [GO:0008199]	cellular iron ion homeostasis [GO:0006879]	ferric iron binding [GO:0008199]		GO:0006879; GO:0008199
750680929	A0A075JPG6	Uncharacterized protein	X953_12775	Virgibacillus sp. SK37	71			Firmicutes	Bacilli	Bacillales	Bacillaceae	Virgibacillus	Virgibacillus sp. SK37
595453301	A0A015LZP3	Uncharacterized protein	RirG_182850	Rhizophagus irregularis DAOM 197198w	284			Glomeromycota	Glomeromycetes	Glomerales	Glomeraceae	Rhizophagus	Rhizophagus irregularis
404332341	S4SZD3	RNA polymerase beta'' subunit	rpoC2	Medicago truncatula (Barrel medic) (Medicago tribuloides)	1370			Streptophyta		Fabales	Fabaceae	Medicago (medics)	Medicago truncatula (Barrel medic) (Medicago tribuloides)		DNA binding [GO:0003677]; DNA-directed RNA polymerase activity [GO:0003899]; plastid [GO:0009536]; transcription, DNA-templated [GO:0006351]	DNA-directed RNA polymerase activity [GO:0003899]; transcription, DNA-templated [GO:0006351]	DNA binding [GO:0003677]; DNA-directed RNA polymerase activity [GO:0003899]	plastid [GO:0009536]	GO:0003677; GO:0003899; GO:0009536; GO:0006351
225194092	C0LNM0	Dissimilatory sulfite reductase beta subunit (Fragment)	dsrB	uncultured sulfate-reducing bacterium	238								uncultured sulfate-reducing bacterium		4 iron, 4 sulfur cluster binding [GO:0051539]; electron carrier activity [GO:0009055]; heme binding [GO:0020037]; hydrogensulfite reductase activity [GO:0018551]; sulfur compound metabolic process [GO:0006790]	hydrogensulfite reductase activity [GO:0018551]; sulfur compound metabolic process [GO:0006790]	4 iron, 4 sulfur cluster binding [GO:0051539]; electron carrier activity [GO:0009055]; heme binding [GO:0020037]; hydrogensulfite reductase activity [GO:0018551]		GO:0051539; GO:0009055; GO:0020037; GO:0018551; GO:0006790
570933114	W0FFQ0	Dissimilatory sulfite reductase subunit B (Fragment)	dsrB	uncultured sulfate-reducing bacterium	238								uncultured sulfate-reducing bacterium		4 iron, 4 sulfur cluster binding [GO:0051539]; electron carrier activity [GO:0009055]; heme binding [GO:0020037]; hydrogensulfite reductase activity [GO:0018551]; sulfur compound metabolic process [GO:0006790]	hydrogensulfite reductase activity [GO:0018551]; sulfur compound metabolic process [GO:0006790]	4 iron, 4 sulfur cluster binding [GO:0051539]; electron carrier activity [GO:0009055]; heme binding [GO:0020037]; hydrogensulfite reductase activity [GO:0018551]		GO:0051539; GO:0009055; GO:0020037; GO:0018551; GO:0006790
501045263	A7HCN8	Glyceraldehyde-3-phosphate dehydrogenase (EC 1.2.1.-)	Anae109_2282	Anaeromyxobacter sp. (strain Fw109-5)	333	1.2.1.-		Proteobacteria	Deltaproteobacteria	Myxococcales (fruiting gliding bacteria)	Anaeromyxobacteraceae	Anaeromyxobacter	Anaeromyxobacter sp. (strain Fw109-5)	afw:Anae109_2282;	glucose metabolic process [GO:0006006]; NAD binding [GO:0051287]; NADP binding [GO:0050661]; oxidoreductase activity, acting on the aldehyde or oxo group of donors, NAD or NADP as acceptor [GO:0016620]	glucose metabolic process [GO:0006006]; oxidoreductase activity, acting on the aldehyde or oxo group of donors, NAD or NADP as acceptor [GO:0016620]	NAD binding [GO:0051287]; NADP binding [GO:0050661]; oxidoreductase activity, acting on the aldehyde or oxo group of donors, NAD or NADP as acceptor [GO:0016620]		GO:0051287; GO:0050661; GO:0006006; GO:0016620
259377417	C9EI34	Dissimilatory sulfite reductase alpha subunit (Fragment)	dsrA	Desulfoglaeba alkanexedens	374			Proteobacteria	Deltaproteobacteria	Syntrophobacterales	Syntrophobacteraceae	Desulfoglaeba	Desulfoglaeba alkanexedens		4 iron, 4 sulfur cluster binding [GO:0051539]; heme binding [GO:0020037]; hydrogensulfite reductase activity [GO:0018551]	hydrogensulfite reductase activity [GO:0018551]	4 iron, 4 sulfur cluster binding [GO:0051539]; heme binding [GO:0020037]; hydrogensulfite reductase activity [GO:0018551]		GO:0051539; GO:0020037; GO:0018551
736945177	A0A011PFS1	Lon protease (EC 3.4.21.53) (ATP-dependent protease La)	lon AW08_03476	Candidatus Accumulibacter sp. SK-12	808	3.4.21.53		Proteobacteria	Betaproteobacteria			Candidatus Accumulibacter	Candidatus Accumulibacter sp. SK-12		ATP binding [GO:0005524]; ATP-dependent peptidase activity [GO:0004176]; cellular response to stress [GO:0033554]; cytoplasm [GO:0005737]; misfolded or incompletely synthesized protein catabolic process [GO:0006515]; sequence-specific DNA binding [GO:0043565]; serine-type endopeptidase activity [GO:0004252]	ATP-dependent peptidase activity [GO:0004176]; cellular response to stress [GO:0033554]; misfolded or incompletely synthesized protein catabolic process [GO:0006515]; serine-type endopeptidase activity [GO:0004252]	ATP binding [GO:0005524]; ATP-dependent peptidase activity [GO:0004176]; sequence-specific DNA binding [GO:0043565]; serine-type endopeptidase activity [GO:0004252]	cytoplasm [GO:0005737]	GO:0005524; GO:0004176; GO:0033554; GO:0005737; GO:0006515; GO:0043565; GO:0004252
670403450	A0A096SQF5	Uncharacterized protein	Zm.122440	Zea mays (Maize)	462			Streptophyta	Liliopsida	Poales	Poaceae	Zea	Zea mays (Maize)
470526608	L8HI44	IQGAPrelated protein	ACA1_175620	Acanthamoeba castellanii str. Neff	947					Longamoebia		Acanthamoeba	Acanthamoeba castellanii (Amoeba)	acan:ACA1_175620;	intracellular [GO:0005622]; Ras GTPase activator activity [GO:0005099]; small GTPase mediated signal transduction [GO:0007264]	Ras GTPase activator activity [GO:0005099]; small GTPase mediated signal transduction [GO:0007264]	Ras GTPase activator activity [GO:0005099]	intracellular [GO:0005622]	GO:0005099; GO:0005622; GO:0007264
501564719	B6IYN3	Fructose-1,6-bisphosphate aldolase/sedoheptulose-1,7-bisphosphate aldolase (EC 4.1.2.13)	cbbA RC1_4068	Rhodospirillum centenum (strain ATCC 51521 / SW)	351	4.1.2.13		Proteobacteria	Alphaproteobacteria	Rhodospirillales	Rhodospirillaceae (purple nonsulfur bacteria)	Rhodospirillum	Rhodospirillum centenum (Rhodocista centenaria)	rce:RC1_4068;	fructose-bisphosphate aldolase activity [GO:0004332]; glycolytic process [GO:0006096]; zinc ion binding [GO:0008270]	fructose-bisphosphate aldolase activity [GO:0004332]; glycolytic process [GO:0006096]	fructose-bisphosphate aldolase activity [GO:0004332]; zinc ion binding [GO:0008270]		GO:0004332; GO:0006096; GO:0008270
577752563	Y0KTE3	Cysteine desulfurase IscS (EC 2.8.1.7)	iscS RSP673_11270	Ralstonia solanacearum P673	396	2.8.1.7		Proteobacteria	Betaproteobacteria	Burkholderiales	Burkholderiaceae	Ralstonia	Ralstonia solanacearum (Pseudomonas solanacearum)		cysteine desulfurase activity [GO:0031071]; cysteine metabolic process [GO:0006534]; cytoplasm [GO:0005737]; pyridoxal phosphate binding [GO:0030170]	cysteine desulfurase activity [GO:0031071]; cysteine metabolic process [GO:0006534]	cysteine desulfurase activity [GO:0031071]; pyridoxal phosphate binding [GO:0030170]	cytoplasm [GO:0005737]	GO:0031071; GO:0006534; GO:0005737; GO:0030170
501047506	A7HIS2	GDP-L-fucose synthase (EC 1.1.1.271) (GDP-4-keto-6-deoxy-D-mannose-3,5-epimerase-4-reductase)	fcl Anae109_4440	Anaeromyxobacter sp. (strain Fw109-5)	314	1.1.1.271		Proteobacteria	Deltaproteobacteria	Myxococcales (fruiting gliding bacteria)	Anaeromyxobacteraceae	Anaeromyxobacter	Anaeromyxobacter sp. (strain Fw109-5)	afw:Anae109_4440;	'de novo' GDP-L-fucose biosynthetic process [GO:0042351]; GDP-L-fucose synthase activity [GO:0050577]; isomerase activity [GO:0016853]; NADP+ binding [GO:0070401]	'de novo' GDP-L-fucose biosynthetic process [GO:0042351]; GDP-L-fucose synthase activity [GO:0050577]; isomerase activity [GO:0016853]	GDP-L-fucose synthase activity [GO:0050577]; isomerase activity [GO:0016853]; NADP+ binding [GO:0070401]		GO:0042351; GO:0050577; GO:0070401; GO:0016853
407319450	K0PHL4	Uncharacterized protein	BN406_02009	Sinorhizobium meliloti Rm41	186			Proteobacteria	Alphaproteobacteria	Rhizobiales	Rhizobiaceae	Sinorhizobium	Rhizobium meliloti (Ensifer meliloti) (Sinorhizobium meliloti)	smi:BN406_02009;
735020706	A0A0B3B108	Cell division protein FtsZ-like protein, cell division protein FtsZ (Fragment)	QT10_C0015G0012	archaeon GW2011_AR19	262								archaeon GW2011_AR19
406981786	K2DZ77	Uncharacterized protein	ACD_20C00234G0005	uncultured bacterium	91								uncultured bacterium		chromosome condensation [GO:0030261]; DNA binding [GO:0003677]	chromosome condensation [GO:0030261]	DNA binding [GO:0003677]		GO:0003677; GO:0030261
547839084	R6P3Z7	Histone family protein DNA-binding protein	BN597_01043	Clostridium sp. CAG:306	97			Firmicutes	Clostridia	Clostridiales	Clostridiaceae	Clostridium	Clostridium sp. CAG:306		chromosome condensation [GO:0030261]; DNA binding [GO:0003677]	chromosome condensation [GO:0030261]	DNA binding [GO:0003677]		GO:0003677; GO:0030261
497270510	L9MJ38	N5-carboxyaminoimidazole ribonucleotide synthase (N5-CAIR synthase) (EC 6.3.4.18) (5-(carboxyamino)imidazole ribonucleotide synthetase)	purK ACINWC743_0782	Acinetobacter sp. WC-743	373	6.3.4.18		Proteobacteria	Gammaproteobacteria	Pseudomonadales	Moraxellaceae	Acinetobacter	Acinetobacter sp. WC-743		'de novo' IMP biosynthetic process [GO:0006189]; 5-(carboxyamino)imidazole ribonucleotide synthase activity [GO:0034028]; ATP binding [GO:0005524]; metal ion binding [GO:0046872]; phosphoribosylaminoimidazole carboxylase activity [GO:0004638]	'de novo' IMP biosynthetic process [GO:0006189]; 5-(carboxyamino)imidazole ribonucleotide synthase activity [GO:0034028]; phosphoribosylaminoimidazole carboxylase activity [GO:0004638]	5-(carboxyamino)imidazole ribonucleotide synthase activity [GO:0034028]; ATP binding [GO:0005524]; metal ion binding [GO:0046872]; phosphoribosylaminoimidazole carboxylase activity [GO:0004638]		GO:0006189; GO:0034028; GO:0005524; GO:0046872; GO:0004638
260181324	D0EXD4	Calcium-transporting ATPase (EC 3.6.3.8)		Lumbricus rubellus (Humus earthworm)	1004	3.6.3.8		Annelida		Haplotaxida	Lumbricidae	Lumbricus	Lumbricus rubellus (Humus earthworm)		ATP binding [GO:0005524]; calcium-transporting ATPase activity [GO:0005388]; integral component of membrane [GO:0016021]; metal ion binding [GO:0046872]; sarcoplasmic reticulum membrane [GO:0033017]	calcium-transporting ATPase activity [GO:0005388]	ATP binding [GO:0005524]; calcium-transporting ATPase activity [GO:0005388]; metal ion binding [GO:0046872]	integral component of membrane [GO:0016021]; sarcoplasmic reticulum membrane [GO:0033017]	GO:0005524; GO:0005388; GO:0016021; GO:0046872; GO:0033017
387913824	K4G024	Heat shock protein 70		Callorhynchus milii (Elephant fish) (Australian ghost shark)	634			Chordata	Chondrichthyes	Chimaeriformes (chimaeras)	Callorhinchidae (plownose chimaeras)	Callorhinchus	Callorhynchus milii (Elephant fish) (Australian ghost shark)		ATP binding [GO:0005524]		ATP binding [GO:0005524]		GO:0005524
385299066	I1W2D1	Heat shock protein 70	hsp70	Eulimnogammarus verrucosus	644			Arthropoda	Malacostraca	Amphipoda (beach hoppers, scuds and well shrimps)	Eulimnogammaridae	Eulimnogammarus	Eulimnogammarus verrucosus		ATP binding [GO:0005524]		ATP binding [GO:0005524]		GO:0005524
585092130	W7T1Y8	Molecular chaperone DnaK	KUTG_04375	Kutzneria sp. 744	543			Actinobacteria	Actinobacteria (high G+C Gram-positive bacteria)	Actinomycetales	Pseudonocardiaceae	Kutzneria	Kutzneria sp. 744		ATP binding [GO:0005524]		ATP binding [GO:0005524]		GO:0005524
503014799	D8PI68	Uncharacterized protein	NIDE3265	Candidatus Nitrospira defluvii	65			Nitrospirae	Nitrospira	Nitrospirales	Nitrospiraceae	Nitrospira	Candidatus Nitrospira defluvii	nde:NIDE3265;
501396650	B2T8P7	Glycolate oxidase, subunit GlcD	Bphyt_6392	Burkholderia phytofirmans (strain DSM 17436 / PsJN)	499			Proteobacteria	Betaproteobacteria	Burkholderiales	Burkholderiaceae	Burkholderia	Burkholderia phytofirmans	bpy:Bphyt_6392;	flavin adenine dinucleotide binding [GO:0050660]; glycolate oxidase activity [GO:0008891]; glycolate oxidase complex [GO:0009339]; UDP-N-acetylmuramate dehydrogenase activity [GO:0008762]	glycolate oxidase activity [GO:0008891]; UDP-N-acetylmuramate dehydrogenase activity [GO:0008762]	flavin adenine dinucleotide binding [GO:0050660]; glycolate oxidase activity [GO:0008891]; UDP-N-acetylmuramate dehydrogenase activity [GO:0008762]	glycolate oxidase complex [GO:0009339]	GO:0008762; GO:0050660; GO:0008891; GO:0009339
567931411	W1Z0P3	Cation:proton antiporter	X564_16995	Pseudoalteromonas sp. NW 4327	930			Proteobacteria	Gammaproteobacteria	Alteromonadales	Pseudoalteromonadaceae	Pseudoalteromonas	Pseudoalteromonas sp. NW 4327		ATP synthesis coupled electron transport [GO:0042773]; integral component of membrane [GO:0016021]; NADH dehydrogenase (ubiquinone) activity [GO:0008137]	ATP synthesis coupled electron transport [GO:0042773]; NADH dehydrogenase (ubiquinone) activity [GO:0008137]	NADH dehydrogenase (ubiquinone) activity [GO:0008137]	integral component of membrane [GO:0016021]	GO:0042773; GO:0008137; GO:0016021
740874943	A0A023WS50	Pyruvate dehydrogenase	UIB01_11350	Pseudomonas stutzeri (Pseudomonas perfectomarina)	324			Proteobacteria	Gammaproteobacteria	Pseudomonadales	Pseudomonadaceae	Pseudomonas	Pseudomonas stutzeri (Pseudomonas perfectomarina)		catalytic activity [GO:0003824]	catalytic activity [GO:0003824]	catalytic activity [GO:0003824]		GO:0003824
503015086	D8PJ05	Iron-sulfur cluster insertion protein ErpA	erpA2 NIDE3558	Candidatus Nitrospira defluvii	106			Nitrospirae	Nitrospira	Nitrospirales	Nitrospiraceae	Nitrospira	Candidatus Nitrospira defluvii	nde:NIDE3558;	iron-sulfur cluster assembly [GO:0016226]; iron-sulfur cluster binding [GO:0051536]; structural molecule activity [GO:0005198]	iron-sulfur cluster assembly [GO:0016226]	iron-sulfur cluster binding [GO:0051536]; structural molecule activity [GO:0005198]		GO:0016226; GO:0051536; GO:0005198
530474934	T0KIB5	Uncharacterized protein	CGLO_05017	Colletotrichum gloeosporioides (strain Cg-14) (Anthracnose fungus) (Glomerella cingulata)	264			Ascomycota	Sordariomycetes	Glomerellales	Glomerellaceae	Colletotrichum	Colletotrichum gloeosporioides (Anthracnose fungus) (Glomerella cingulata)
568205206	A4U0B9	Lon protease (EC 3.4.21.53) (ATP-dependent protease La)	lon MGR_2130	Magnetospirillum gryphiswaldense	800	3.4.21.53		Proteobacteria	Alphaproteobacteria	Rhodospirillales	Rhodospirillaceae (purple nonsulfur bacteria)	Magnetospirillum	Magnetospirillum gryphiswaldense		ATP binding [GO:0005524]; ATP-dependent peptidase activity [GO:0004176]; cellular response to stress [GO:0033554]; cytoplasm [GO:0005737]; misfolded or incompletely synthesized protein catabolic process [GO:0006515]; sequence-specific DNA binding [GO:0043565]; serine-type endopeptidase activity [GO:0004252]	ATP-dependent peptidase activity [GO:0004176]; cellular response to stress [GO:0033554]; misfolded or incompletely synthesized protein catabolic process [GO:0006515]; serine-type endopeptidase activity [GO:0004252]	ATP binding [GO:0005524]; ATP-dependent peptidase activity [GO:0004176]; sequence-specific DNA binding [GO:0043565]; serine-type endopeptidase activity [GO:0004252]	cytoplasm [GO:0005737]	GO:0005524; GO:0004176; GO:0033554; GO:0005737; GO:0006515; GO:0043565; GO:0004252
663519590	A0A075H670	Vinylacetyl-CoA Delta-isomerase (AbfD) (EC 4.2.1.120)	abfD	uncultured marine thaumarchaeote KM3_41_H02	506	4.2.1.120		Thaumarchaeota					uncultured marine thaumarchaeote KM3_41_H02		4-hydroxybutanoyl-CoA dehydratase activity [GO:0043721]; acyl-CoA dehydrogenase activity [GO:0003995]; isomerase activity [GO:0016853]	4-hydroxybutanoyl-CoA dehydratase activity [GO:0043721]; acyl-CoA dehydrogenase activity [GO:0003995]; isomerase activity [GO:0016853]	4-hydroxybutanoyl-CoA dehydratase activity [GO:0043721]; acyl-CoA dehydrogenase activity [GO:0003995]; isomerase activity [GO:0016853]		GO:0043721; GO:0003995; GO:0016853
504831578	K0IH39	Putative phosphoribosyl transferase	Ngar_c12030	Nitrososphaera gargensis (strain Ga9.2)	278			Thaumarchaeota		Nitrososphaerales	Nitrososphaeraceae	Nitrososphaera	Candidatus Nitrososphaera gargensis	nga:Ngar_c12030;	transferase activity [GO:0016740]	transferase activity [GO:0016740]	transferase activity [GO:0016740]		GO:0016740
647811007	A0A060HGI5	50S ribosomal protein L3	rpl3p NVIE_005120	Nitrososphaera viennensis EN76	332			Thaumarchaeota		Nitrososphaerales	Nitrososphaeraceae	Nitrososphaera	Nitrososphaera viennensis		ribosome [GO:0005840]; rRNA binding [GO:0019843]; structural constituent of ribosome [GO:0003735]; translation [GO:0006412]	translation [GO:0006412]	rRNA binding [GO:0019843]; structural constituent of ribosome [GO:0003735]	ribosome [GO:0005840]	GO:0019843; GO:0005840; GO:0003735; GO:0006412
154985839	A7U526	Multicopper oxidase protein (Fragment)	ompB	uncultured Geobacteraceae bacterium	243			Proteobacteria	Deltaproteobacteria	Desulfuromonadales	Geobacteraceae		uncultured Geobacteraceae bacterium
503014936	D8PIK5	Dihydroxy-acid dehydratase (DAD) (EC 4.2.1.9)	ilvD NIDE3406	Candidatus Nitrospira defluvii	557	4.2.1.9	PATHWAY: Amino-acid biosynthesis; L-isoleucine biosynthesis; L-isoleucine from 2-oxobutanoate: step 3/4. {ECO:0000256|HAMAP-Rule:MF_00012, ECO:0000256|SAAS:SAAS00023045}.; PATHWAY: Amino-acid biosynthesis; L-valine biosynthesis; L-valine from pyruvate: step 3/4. {ECO:0000256|HAMAP-Rule:MF_00012, ECO:0000256|SAAS:SAAS00023031}.	Nitrospirae	Nitrospira	Nitrospirales	Nitrospiraceae	Nitrospira	Candidatus Nitrospira defluvii	nde:NIDE3406;	4 iron, 4 sulfur cluster binding [GO:0051539]; dihydroxy-acid dehydratase activity [GO:0004160]; isoleucine biosynthetic process [GO:0009097]; metal ion binding [GO:0046872]; valine biosynthetic process [GO:0009099]	dihydroxy-acid dehydratase activity [GO:0004160]; isoleucine biosynthetic process [GO:0009097]; valine biosynthetic process [GO:0009099]	4 iron, 4 sulfur cluster binding [GO:0051539]; dihydroxy-acid dehydratase activity [GO:0004160]; metal ion binding [GO:0046872]		GO:0051539; GO:0004160; GO:0009097; GO:0046872; GO:0009099
11467083	Q37382	NADH-ubiquinone oxidoreductase chain 3 (EC 1.6.5.3) (NADH dehydrogenase subunit 3)	ND3 NAD3	Acanthamoeba castellanii (Amoeba)	118	1.6.5.3				Longamoebia		Acanthamoeba	Acanthamoeba castellanii (Amoeba)		integral component of membrane [GO:0016021]; mitochondrial membrane [GO:0031966]; NADH dehydrogenase (ubiquinone) activity [GO:0008137]; respiratory chain [GO:0070469]	NADH dehydrogenase (ubiquinone) activity [GO:0008137]	NADH dehydrogenase (ubiquinone) activity [GO:0008137]	integral component of membrane [GO:0016021]; mitochondrial membrane [GO:0031966]; respiratory chain [GO:0070469]	GO:0008137; GO:0016021; GO:0031966; GO:0070469
503014217	D8PGI5	Cob(I)yrinic acid a,c-diamide adenosyltransferase (EC 2.5.1.17)	cobO NIDE2666	Candidatus Nitrospira defluvii	198	2.5.1.17		Nitrospirae	Nitrospira	Nitrospirales	Nitrospiraceae	Nitrospira	Candidatus Nitrospira defluvii	nde:NIDE2666;	cob(I)yrinic acid a,c-diamide adenosyltransferase activity [GO:0008817]	cob(I)yrinic acid a,c-diamide adenosyltransferase activity [GO:0008817]	cob(I)yrinic acid a,c-diamide adenosyltransferase activity [GO:0008817]		GO:0008817
443898497	M9MH64	Protein containing adaptin N-terminal region	PANT_18d00090	Pseudozyma antarctica (strain T-34) (Yeast) (Candida antarctica)	1065			Basidiomycota	Ustilaginomycetes	Ustilaginales	Ustilaginaceae	Pseudozyma	Pseudozyma antarctica		ATPase activity [GO:0016887]; ATP binding [GO:0005524]; nucleus [GO:0005634]	ATPase activity [GO:0016887]	ATPase activity [GO:0016887]; ATP binding [GO:0005524]	nucleus [GO:0005634]	GO:0005524; GO:0016887; GO:0005634
502531935	D5MIB9	Orotate phosphoribosyltransferase (Modular protein) (EC 2.4.2.10)	DAMO_0159	Candidatus Methylomirabilis oxyfera	170	2.4.2.10						Candidatus Methylomirabilis	Candidatus Methylomirabilis oxyfera	mox:DAMO_0159;	orotate phosphoribosyltransferase activity [GO:0004588]	orotate phosphoribosyltransferase activity [GO:0004588]	orotate phosphoribosyltransferase activity [GO:0004588]		GO:0004588
505142500	I0K2Z9	Ribonucleoside-diphosphate reductase (EC 1.17.4.1)	FAES_0491	Fibrella aestuarina BUZ 2	825	1.17.4.1	PATHWAY: Genetic information processing; DNA replication. {ECO:0000256|RuleBase:RU003410}.	Bacteroidetes	Cytophagia	Cytophagales	Cytophagaceae	Fibrella	Fibrella aestuarina	fae:FAES_0491;	ATP binding [GO:0005524]; DNA replication [GO:0006260]; ribonucleoside-diphosphate reductase activity, thioredoxin disulfide as acceptor [GO:0004748]	DNA replication [GO:0006260]; ribonucleoside-diphosphate reductase activity, thioredoxin disulfide as acceptor [GO:0004748]	ATP binding [GO:0005524]; ribonucleoside-diphosphate reductase activity, thioredoxin disulfide as acceptor [GO:0004748]		GO:0005524; GO:0006260; GO:0004748
99866734	A0EVI6	Opie2 pol protein		Zea mays (Maize)	1048			Streptophyta	Liliopsida	Poales	Poaceae	Zea	Zea mays (Maize)		DNA integration [GO:0015074]; nucleic acid binding [GO:0003676]	DNA integration [GO:0015074]	nucleic acid binding [GO:0003676]		GO:0015074; GO:0003676
516455036	A0A095H1L4	3-beta hydroxysteroid dehydrogenase/isomerase family protein	DO63_72 DO64_1926 DO71_657 DO72_21 DP45_2260 DP46_2294 DP48_660 DP50_1149 DP51_2654 DP55_1205 DP58_2212 DP59_1629 DP61_1039 DU27_1162 JE55_978	Burkholderia pseudomallei (Pseudomonas pseudomallei)	325			Proteobacteria	Betaproteobacteria	Burkholderiales	Burkholderiaceae	Burkholderia	Burkholderia pseudomallei (Pseudomonas pseudomallei)		isomerase activity [GO:0016853]	isomerase activity [GO:0016853]	isomerase activity [GO:0016853]		GO:0016853
516455036	S5PCH8	3-beta hydroxysteroid dehydrogenase/isomerase family protein	BDL_2648	Burkholderia pseudomallei MSHR305	325			Proteobacteria	Betaproteobacteria	Burkholderiales	Burkholderiaceae	Burkholderia	Burkholderia pseudomallei (Pseudomonas pseudomallei)	bpse:BDL_2648;	coenzyme binding [GO:0050662]; isomerase activity [GO:0016853]	isomerase activity [GO:0016853]	coenzyme binding [GO:0050662]; isomerase activity [GO:0016853]		GO:0050662; GO:0016853
374849542	H5SL28	NADH-quinone oxidoreductase subunit B (EC 1.6.99.5) (NADH dehydrogenase I subunit B) (NDH-1 subunit B)	nuoB HGMM_F01E07C27 HGMM_F44F02C05	uncultured Chloroflexi bacterium	159	1.6.99.5		Chloroflexi					uncultured Chloroflexi bacterium		4 iron, 4 sulfur cluster binding [GO:0051539]; iron ion binding [GO:0005506]; NADH dehydrogenase (ubiquinone) activity [GO:0008137]; plasma membrane [GO:0005886]; quinone binding [GO:0048038]; transport [GO:0006810]	NADH dehydrogenase (ubiquinone) activity [GO:0008137]; transport [GO:0006810]	4 iron, 4 sulfur cluster binding [GO:0051539]; iron ion binding [GO:0005506]; NADH dehydrogenase (ubiquinone) activity [GO:0008137]; quinone binding [GO:0048038]	plasma membrane [GO:0005886]	GO:0051539; GO:0008137; GO:0005506; GO:0005886; GO:0048038; GO:0006810
703969324	A0A0A3CT40	Uncharacterized protein	MEU_00033	Candida albicans P37005	558			Ascomycota	Saccharomycetes	Saccharomycetales (budding yeasts)	Debaryomycetaceae	Candida	Candida albicans (Yeast)
389665490	I5C553	Bacteriophage replication gene A protein (GPA)	A33O_03750	Nitratireductor aquibiodomus RA22	98			Proteobacteria	Alphaproteobacteria	Rhizobiales	Phyllobacteriaceae	Nitratireductor	Nitratireductor aquibiodomus
62732972	Q53PN1	Expressed protein (cDNA clone:J023002N21, full insert sequence)	LOC_Os11g06320 OsJ_33082	Oryza sativa subsp. japonica (Rice)	601			Streptophyta	Liliopsida	Poales	Poaceae	Oryza	Oryza sativa (Rice)
506225026	D5MI16	Elongation factor 4 (EF-4) (EC 3.6.5.n1) (Ribosomal back-translocase LepA)	lepA DAMO_2259	Candidatus Methylomirabilis oxyfera	602	3.6.5.n1						Candidatus Methylomirabilis	Candidatus Methylomirabilis oxyfera	mox:DAMO_2259;	GTPase activity [GO:0003924]; GTP binding [GO:0005525]; plasma membrane [GO:0005886]; positive regulation of translation [GO:0045727]; ribosome binding [GO:0043022]; translation elongation factor activity [GO:0003746]	GTPase activity [GO:0003924]; positive regulation of translation [GO:0045727]; translation elongation factor activity [GO:0003746]	GTPase activity [GO:0003924]; GTP binding [GO:0005525]; ribosome binding [GO:0043022]; translation elongation factor activity [GO:0003746]	plasma membrane [GO:0005886]	GO:0005525; GO:0003924; GO:0005886; GO:0045727; GO:0043022; GO:0003746
527210058	S8D4E4	Uncharacterized protein (Fragment)	M569_00108	Genlisea aurea	72			Streptophyta		Lamiales	Lentibulariaceae	Genlisea	Genlisea aurea		ATP hydrolysis coupled proton transport [GO:0015991]; ATP synthesis coupled proton transport [GO:0015986]; hydrogen ion transmembrane transporter activity [GO:0015078]; integral component of membrane [GO:0016021]; lipid binding [GO:0008289]; proton-transporting ATP synthase complex, coupling factor F(o) [GO:0045263]	ATP hydrolysis coupled proton transport [GO:0015991]; ATP synthesis coupled proton transport [GO:0015986]; hydrogen ion transmembrane transporter activity [GO:0015078]	hydrogen ion transmembrane transporter activity [GO:0015078]; lipid binding [GO:0008289]	integral component of membrane [GO:0016021]; proton-transporting ATP synthase complex, coupling factor F(o) [GO:0045263]	GO:0015991; GO:0015986; GO:0015078; GO:0016021; GO:0008289; GO:0045263
665992441	A0A075MLA5	Ferritin-like protein	NTE_00119	Candidatus Nitrososphaera evergladensis SR1	201			Thaumarchaeota		Nitrososphaerales	Nitrososphaeraceae	Nitrososphaera	Candidatus Nitrososphaera evergladensis		cellular iron ion homeostasis [GO:0006879]; ferric iron binding [GO:0008199]	cellular iron ion homeostasis [GO:0006879]	ferric iron binding [GO:0008199]		GO:0006879; GO:0008199
116224600	Q025L0	Proton-translocating NADH-quinone oxidoreductase, chain M (EC 1.6.99.5)	Acid_2320	Solibacter usitatus (strain Ellin6076)	516	1.6.99.5		Acidobacteria	Solibacteres	Solibacterales	Solibacteraceae	Candidatus Solibacter	Solibacter usitatus	sus:Acid_2320;	ATP synthesis coupled electron transport [GO:0042773]; integral component of membrane [GO:0016021]; NADH dehydrogenase (ubiquinone) activity [GO:0008137]	ATP synthesis coupled electron transport [GO:0042773]; NADH dehydrogenase (ubiquinone) activity [GO:0008137]	NADH dehydrogenase (ubiquinone) activity [GO:0008137]	integral component of membrane [GO:0016021]	GO:0042773; GO:0008137; GO:0016021
477402393	N4L4L0	Peptidase S49 family protein	ECP03052933_5166	Escherichia coli p0305293.3	308			Proteobacteria	Gammaproteobacteria	Enterobacteriales	Enterobacteriaceae	Escherichia	Escherichia coli		peptidase activity [GO:0008233]	peptidase activity [GO:0008233]	peptidase activity [GO:0008233]		GO:0008233
651649443	A0A070D0J3	Uncharacterized protein	BU59_00590	Escherichia coli O69:H11 str. 07-3763	70			Proteobacteria	Gammaproteobacteria	Enterobacteriales	Enterobacteriaceae	Escherichia	Escherichia coli
495561100	B5JYB8	DNA-directed RNA polymerase subunit alpha (RNAP subunit alpha) (EC 2.7.7.6) (RNA polymerase subunit alpha) (Transcriptase subunit alpha)	rpoA GP5015_1372	gamma proteobacterium HTCC5015	330	2.7.7.6		Proteobacteria	Gammaproteobacteria				gamma proteobacterium HTCC5015		DNA binding [GO:0003677]; DNA-directed RNA polymerase activity [GO:0003899]; transcription, DNA-templated [GO:0006351]	DNA-directed RNA polymerase activity [GO:0003899]; transcription, DNA-templated [GO:0006351]	DNA binding [GO:0003677]; DNA-directed RNA polymerase activity [GO:0003899]		GO:0003677; GO:0003899; GO:0006351
493800223	W0DJP3	Alkyl hydroperoxide reductase	THITH_10815	Thioalkalivibrio thiocyanoxidans ARh 4	150			Proteobacteria	Gammaproteobacteria	Chromatiales	Ectothiorhodospiraceae (purple sulfur bacteria)	Thioalkalivibrio	Thioalkalivibrio thiocyanoxidans		peroxiredoxin activity [GO:0051920]	peroxiredoxin activity [GO:0051920]	peroxiredoxin activity [GO:0051920]		GO:0051920
662541944	A0A074YN67	Uncharacterized protein	AUEXF2481DRAFT_36555	Aureobasidium subglaciale EXF-2481	2020			Ascomycota	Dothideomycetes	Dothideales	Aureobasidiaceae	Aureobasidium	Aureobasidium subglaciale		COPII vesicle coating [GO:0048208]; Golgi membrane [GO:0000139]	COPII vesicle coating [GO:0048208]		Golgi membrane [GO:0000139]	GO:0048208; GO:0000139
108709234	Q10IG0	Expressed protein	LOC_Os03g35340	Oryza sativa subsp. japonica (Rice)	2128			Streptophyta	Liliopsida	Poales	Poaceae	Oryza	Oryza sativa (Rice)
440197595	L0MLK1	30S ribosomal protein S15	rpsO pA2Cu2_2	uncultured soil bacterium	89								uncultured soil bacterium		ribosome [GO:0005840]; rRNA binding [GO:0019843]; structural constituent of ribosome [GO:0003735]; translation [GO:0006412]	translation [GO:0006412]	rRNA binding [GO:0019843]; structural constituent of ribosome [GO:0003735]	ribosome [GO:0005840]	GO:0019843; GO:0005840; GO:0003735; GO:0006412
218189914	B8AGH3	Putative uncharacterized protein	OsI_05562	Oryza sativa subsp. indica (Rice)	2184			Streptophyta	Liliopsida	Poales	Poaceae	Oryza	Oryza sativa (Rice)		ATP binding [GO:0005524]; ATP-dependent chromatin remodeling [GO:0043044]; chromatin binding [GO:0003682]; cytosol [GO:0005829]; DNA binding [GO:0003677]; helicase activity [GO:0004386]; nucleus [GO:0005634]; organ boundary specification between lateral organs and the meristem [GO:0010199]; regulation of gene expression, epigenetic [GO:0040029]; regulation of transcription, DNA-templated [GO:0006…	ATP-dependent chromatin remodeling [GO:0043044]; helicase activity [GO:0004386]; organ boundary specification between lateral organs and the meristem [GO:0010199]; regulation of gene expression, epigenetic [GO:0040029]; regulation of transcription, DNA-templated [GO:0006355]; transcription, DNA-templated [GO:0006351]	ATP binding [GO:0005524]; chromatin binding [GO:0003682]; DNA binding [GO:0003677]; helicase activity [GO:0004386]	cytosol [GO:0005829]; nucleus [GO:0005634]	GO:0005524; GO:0043044; GO:0003677; GO:0003682; GO:0005829; GO:0004386; GO:0005634; GO:0010199; GO:0040029; GO:0006355; GO:0006351
573921263	J3L8W9	Uncharacterized protein	OB02G10860	Oryza brachyantha	2201			Streptophyta	Liliopsida	Poales	Poaceae	Oryza	Oryza brachyantha	obr:102702914;	ATP binding [GO:0005524]; ATP-dependent chromatin remodeling [GO:0043044]; chromatin binding [GO:0003682]; cytosol [GO:0005829]; DNA binding [GO:0003677]; helicase activity [GO:0004386]; nucleus [GO:0005634]; organ boundary specification between lateral organs and the meristem [GO:0010199]; regulation of gene expression, epigenetic [GO:0040029]; regulation of transcription, DNA-templated [GO:0006…	ATP-dependent chromatin remodeling [GO:0043044]; helicase activity [GO:0004386]; organ boundary specification between lateral organs and the meristem [GO:0010199]; regulation of gene expression, epigenetic [GO:0040029]; regulation of transcription, DNA-templated [GO:0006355]; transcription, DNA-templated [GO:0006351]	ATP binding [GO:0005524]; chromatin binding [GO:0003682]; DNA binding [GO:0003677]; helicase activity [GO:0004386]	cytosol [GO:0005829]; nucleus [GO:0005634]	GO:0005524; GO:0043044; GO:0003677; GO:0003682; GO:0005829; GO:0004386; GO:0005634; GO:0010199; GO:0040029; GO:0006355; GO:0006351
500017852	A0LIZ8	Peptide chain release factor 1 (RF-1)	prfA Sfum_1713	Syntrophobacter fumaroxidans (strain DSM 10017 / MPOB)	355			Proteobacteria	Deltaproteobacteria	Syntrophobacterales	Syntrophobacteraceae	Syntrophobacter	Syntrophobacter fumaroxidans	sfu:Sfum_1713;	cytoplasm [GO:0005737]; translation release factor activity, codon specific [GO:0016149]	translation release factor activity, codon specific [GO:0016149]	translation release factor activity, codon specific [GO:0016149]	cytoplasm [GO:0005737]	GO:0005737; GO:0016149
500596658	A5UZC1	Extracellular solute-binding protein, family 1	RoseRS_3619	Roseiflexus sp. (strain RS-1)	488			Chloroflexi	Chloroflexia	Chloroflexales	Roseiflexaceae	Roseiflexus	Roseiflexus sp. (strain RS-1)	rrs:RoseRS_3619;
665994312	A0A075MTF6	UPF0147 protein NTE_02015	NTE_02015	Candidatus Nitrososphaera evergladensis SR1	100			Thaumarchaeota		Nitrososphaerales	Nitrososphaeraceae	Nitrososphaera	Candidatus Nitrososphaera evergladensis
504833429	K0IM48	AAA family ATPase, CDC48 subfamily protein (EC 3.6.4.6)	Ngar_c30810	Nitrososphaera gargensis (strain Ga9.2)	721	3.6.4.6		Thaumarchaeota		Nitrososphaerales	Nitrososphaeraceae	Nitrososphaera	Candidatus Nitrososphaera gargensis	nga:Ngar_c30810;	ATP binding [GO:0005524]; hydrolase activity [GO:0016787]	hydrolase activity [GO:0016787]	ATP binding [GO:0005524]; hydrolase activity [GO:0016787]		GO:0005524; GO:0016787
647812906	A0A060HU21	AAA family ATPase, CDC48 subfamily protein (EC 3.6.4.6)	cdc48-6 NVIE_023470	Nitrososphaera viennensis EN76	722	3.6.4.6		Thaumarchaeota		Nitrososphaerales	Nitrososphaeraceae	Nitrososphaera	Nitrososphaera viennensis		ATP binding [GO:0005524]; hydrolase activity [GO:0016787]	hydrolase activity [GO:0016787]	ATP binding [GO:0005524]; hydrolase activity [GO:0016787]		GO:0005524; GO:0016787
291585527	D5CQG4	Dihydroorotase (DHOase) (EC 3.5.2.3)	pyrC Slit_2960	Sideroxydans lithotrophicus (strain ES-1)	347	3.5.2.3	PATHWAY: Pyrimidine metabolism; UMP biosynthesis via de novo pathway; (S)-dihydroorotate from bicarbonate: step 3/3. {ECO:0000256|RuleBase:RU003440, ECO:0000256|SAAS:SAAS00087988}.; PATHWAY: Pyrimidine metabolism; UMP biosynthesis via de novo pathway; (S)-dihydroorotate from bicarbonate: step 3/3. {ECO:0000256|HAMAP-Rule:MF_00219}.	Proteobacteria	Betaproteobacteria	Gallionellales	Gallionellaceae	Sideroxydans	Sideroxydans lithotrophicus	slt:Slit_2960;	'de novo' UMP biosynthetic process [GO:0044205]; dihydroorotase activity [GO:0004151]; pyrimidine nucleobase biosynthetic process [GO:0019856]; zinc ion binding [GO:0008270]	'de novo' UMP biosynthetic process [GO:0044205]; dihydroorotase activity [GO:0004151]; pyrimidine nucleobase biosynthetic process [GO:0019856]	dihydroorotase activity [GO:0004151]; zinc ion binding [GO:0008270]		GO:0044205; GO:0004151; GO:0019856; GO:0008270
501345498	B1ZRF7	Methylenetetrahydrofolate reductase (EC 1.5.1.20)	Oter_4335	Opitutus terrae (strain DSM 11246 / PB90-1)	538	1.5.1.20		Verrucomicrobia	Opitutae	Opitutales	Opitutaceae	Opitutus	Opitutus terrae	ote:Oter_4335;	methionine metabolic process [GO:0006555]; methylenetetrahydrofolate reductase (NAD(P)H) activity [GO:0004489]	methionine metabolic process [GO:0006555]; methylenetetrahydrofolate reductase (NAD(P)H) activity [GO:0004489]	methylenetetrahydrofolate reductase (NAD(P)H) activity [GO:0004489]		GO:0006555; GO:0004489
703962489	A0A0A3C8W9	Uncharacterized protein	MEO_01650	Candida albicans P94015	179			Ascomycota	Saccharomycetes	Saccharomycetales (budding yeasts)	Debaryomycetaceae	Candida	Candida albicans (Yeast)
703955333	A0A0A3BJ42	Uncharacterized protein	MEO_05702	Candida albicans P94015	554			Ascomycota	Saccharomycetes	Saccharomycetales (budding yeasts)	Debaryomycetaceae	Candida	Candida albicans (Yeast)
238879847	C4YLK4	Uncharacterized protein	CAWG_01722	Candida albicans (strain WO-1) (Yeast)	554			Ascomycota	Saccharomycetes	Saccharomycetales (budding yeasts)	Debaryomycetaceae	Candida	Candida albicans (Yeast)
413948112	K7UWB6	Uncharacterized protein	ZEAMMB73_852820	Zea mays (Maize)	594			Streptophyta	Liliopsida	Poales	Poaceae	Zea	Zea mays (Maize)
32967424	Q7YZK6	Beta-tubulin (Fragment)		Aphrocallistes vastus (Cloud sponge) (Aphrocallistes whiteavesianus)	392			Porifera (sponges)	Hexactinellida	Hexactinosida	Aphrocallistidae	Aphrocallistes	Aphrocallistes vastus (Cloud sponge) (Aphrocallistes whiteavesianus)		GTPase activity [GO:0003924]; GTP binding [GO:0005525]; GTP catabolic process [GO:0006184]; microtubule [GO:0005874]; microtubule-based process [GO:0007017]; protein polymerization [GO:0051258]; structural constituent of cytoskeleton [GO:0005200]	GTPase activity [GO:0003924]; GTP catabolic process [GO:0006184]; microtubule-based process [GO:0007017]; protein polymerization [GO:0051258]	GTPase activity [GO:0003924]; GTP binding [GO:0005525]; structural constituent of cytoskeleton [GO:0005200]	microtubule [GO:0005874]	GO:0005525; GO:0006184; GO:0003924; GO:0005874; GO:0007017; GO:0051258; GO:0005200
740097303	A0A091AMK6	Uncharacterized protein	JU82_03605	Sulfuricurvum sp. MLSB	188			Proteobacteria	Epsilonproteobacteria	Campylobacterales	Helicobacteraceae	Sulfuricurvum	Sulfuricurvum sp. MLSB
115457062	Q7XS62	OSJNBa0019G23.5 protein (Os04g0165300 protein) (cDNA clone:006-307-G01, full insert sequence) (cDNA clone:J013099G21, full insert sequence)	OSJNBa0019G23.5 Os04g0165300	Oryza sativa subsp. japonica (Rice)	258			Streptophyta	Liliopsida	Poales	Poaceae	Oryza	Oryza sativa (Rice)	osa:4335044;
739127542	A0A066ZY90	1-deoxy-D-xylulose-5-phosphate synthase (EC 2.2.1.7) (1-deoxyxylulose-5-phosphate synthase)	dxs BV82_4979	Pseudomonas sp. P482	632	2.2.1.7	PATHWAY: Metabolic intermediate biosynthesis; 1-deoxy-D-xylulose 5-phosphate biosynthesis; 1-deoxy-D-xylulose 5-phosphate from D-glyceraldehyde 3-phosphate and pyruvate: step 1/1. {ECO:0000256|SAAS:SAAS00085918}.	Proteobacteria	Gammaproteobacteria	Pseudomonadales	Pseudomonadaceae	Pseudomonas	Pseudomonas sp. P482		1-deoxy-D-xylulose-5-phosphate synthase activity [GO:0008661]; magnesium ion binding [GO:0000287]; terpenoid biosynthetic process [GO:0016114]; thiamine biosynthetic process [GO:0009228]; thiamine pyrophosphate binding [GO:0030976]	1-deoxy-D-xylulose-5-phosphate synthase activity [GO:0008661]; terpenoid biosynthetic process [GO:0016114]; thiamine biosynthetic process [GO:0009228]	1-deoxy-D-xylulose-5-phosphate synthase activity [GO:0008661]; magnesium ion binding [GO:0000287]; thiamine pyrophosphate binding [GO:0030976]		GO:0008661; GO:0000287; GO:0016114; GO:0009228; GO:0030976
599569860	A0A017TEY6	Uncharacterized protein	CAP_6831	Chondromyces apiculatus DSM 436	488			Proteobacteria	Deltaproteobacteria	Myxococcales (fruiting gliding bacteria)	Polyangiaceae	Chondromyces	Chondromyces apiculatus
739362598	X5JY78	Trehalose synthase (EC 5.4.99.16)	RintRC_3402	Richelia intracellularis	1122	5.4.99.16		Cyanobacteria		Nostocales	Nostocaceae	Richelia	Richelia intracellularis		carbohydrate metabolic process [GO:0005975]; cation binding [GO:0043169]; maltose alpha-D-glucosyltransferase activity [GO:0047471]	carbohydrate metabolic process [GO:0005975]; maltose alpha-D-glucosyltransferase activity [GO:0047471]	cation binding [GO:0043169]; maltose alpha-D-glucosyltransferase activity [GO:0047471]		GO:0005975; GO:0043169; GO:0047471
740101487	A0A091B2A6	Uncharacterized protein	JU82_11265	Sulfuricurvum sp. MLSB	293			Proteobacteria	Epsilonproteobacteria	Campylobacterales	Helicobacteraceae	Sulfuricurvum	Sulfuricurvum sp. MLSB
506427727	B8FIY5	Putative serine protein kinase, PrkA	Dalk_2684	Desulfatibacillum alkenivorans (strain AK-01)	688			Proteobacteria	Deltaproteobacteria	Desulfobacterales	Desulfobacteraceae	Desulfatibacillum	Desulfatibacillum alkenivorans	dal:Dalk_2684;	kinase activity [GO:0016301]	kinase activity [GO:0016301]	kinase activity [GO:0016301]		GO:0016301
686203775	A0A090ABE4	Sulfite reductase, dissimilatory-type subunit alpha	THII_0611	Thioploca ingrica	421			Proteobacteria	Gammaproteobacteria	Thiotrichales	Thiotrichaceae	Thioploca	Thioploca ingrica
503140783	E3FMM2	FHA domain protein	STAUR_2817	Stigmatella aurantiaca (strain DW4/3-1)	315			Proteobacteria	Deltaproteobacteria	Myxococcales (fruiting gliding bacteria)	Cystobacteraceae	Stigmatella	Stigmatella aurantiaca	sur:STAUR_2817;
588056172	A0A009YNV7	Diaminobutyrate--2-oxoglutarate aminotransferase (EC 2.6.1.76)	dat J500_0118	Acinetobacter baumannii 479375	433	2.6.1.76		Proteobacteria	Gammaproteobacteria	Pseudomonadales	Moraxellaceae	Acinetobacter	Acinetobacter baumannii		biosynthetic process [GO:0009058]; diaminobutyrate-2-oxoglutarate transaminase activity [GO:0045303]; pyridoxal phosphate binding [GO:0030170]	biosynthetic process [GO:0009058]; diaminobutyrate-2-oxoglutarate transaminase activity [GO:0045303]	diaminobutyrate-2-oxoglutarate transaminase activity [GO:0045303]; pyridoxal phosphate binding [GO:0030170]		GO:0009058; GO:0045303; GO:0030170
4379025	O95662	KpnI repetitive sequence (T-betaG41) 3kb downstream of beta-globin protein (Fragment)		Homo sapiens (Human)	194			Chordata	Mammalia	Primates	Hominidae (great apes)	Homo	Homo sapiens (Human)
488714977	U2S573	Serine protein kinase (PrkA protein), P-loop containing	A176_05367	Myxococcus sp. (contaminant ex DSM 436)	687			Proteobacteria	Deltaproteobacteria	Myxococcales (fruiting gliding bacteria)	Myxococcaceae	Myxococcus	Myxococcus sp. (contaminant ex DSM 436)		kinase activity [GO:0016301]	kinase activity [GO:0016301]	kinase activity [GO:0016301]		GO:0016301
151302328	A6YCY0	AprB (Fragment)	aprB	Desulfomonile tiedjei (strain ATCC 49306 / DSM 6799 / DCB-1)	108			Proteobacteria	Deltaproteobacteria	Syntrophobacterales	Syntrophaceae	Desulfomonile	Desulfomonile tiedjei		4 iron, 4 sulfur cluster binding [GO:0051539]; metal ion binding [GO:0046872]		4 iron, 4 sulfur cluster binding [GO:0051539]; metal ion binding [GO:0046872]		GO:0051539; GO:0046872
490647331	Q39YS6	Histone-like protein	hup-1 Gmet_0355	Geobacter metallireducens (strain GS-15 / ATCC 53774 / DSM 7210)	94			Proteobacteria	Deltaproteobacteria	Desulfuromonadales	Geobacteraceae	Geobacter	Geobacter metallireducens	gme:Gmet_0355;	chromosome condensation [GO:0030261]; DNA binding [GO:0003677]	chromosome condensation [GO:0030261]	DNA binding [GO:0003677]		GO:0003677; GO:0030261
748751968	A0A097EQH3	50S ribosomal protein L16	rplP LO80_07480	Francisella sp. FSC1006	137			Proteobacteria	Gammaproteobacteria	Thiotrichales	Francisellaceae	Francisella	Francisella sp. FSC1006		ribosome [GO:0005840]; rRNA binding [GO:0019843]; translation [GO:0006412]	translation [GO:0006412]	rRNA binding [GO:0019843]	ribosome [GO:0005840]	GO:0019843; GO:0005840; GO:0006412
738231839	A0A081FZD8	Metalloprotease, insulinase family	ADIMK_2020	Marinobacterium sp. AK27	972			Proteobacteria	Gammaproteobacteria	Alteromonadales	Alteromonadaceae	Marinobacterium	Marinobacterium sp. AK27		metal ion binding [GO:0046872]; metallopeptidase activity [GO:0008237]	metallopeptidase activity [GO:0008237]	metal ion binding [GO:0046872]; metallopeptidase activity [GO:0008237]		GO:0046872; GO:0008237
374851711	H5SL46	Peptide/nickel transport system ATP-binding protein	HGMM_F17E05C23 HGMM_F44F02C23	uncultured Chloroflexi bacterium	319			Chloroflexi					uncultured Chloroflexi bacterium		ATPase activity [GO:0016887]; ATP binding [GO:0005524]; membrane [GO:0016020]; peptide transporter activity [GO:0015197]	ATPase activity [GO:0016887]; peptide transporter activity [GO:0015197]	ATPase activity [GO:0016887]; ATP binding [GO:0005524]; peptide transporter activity [GO:0015197]	membrane [GO:0016020]	GO:0005524; GO:0016887; GO:0016020; GO:0015197
189192641	B2VY36	40S ribosomal protein S0	rps0 PTRG_02326	Pyrenophora tritici-repentis (strain Pt-1C-BFP) (Wheat tan spot fungus) (Drechslera tritici-repentis)	300			Ascomycota	Dothideomycetes	Pleosporales	Pleosporaceae	Pyrenophora	Pyrenophora tritici-repentis		cytosolic small ribosomal subunit [GO:0022627]; ribosomal small subunit assembly [GO:0000028]; structural constituent of ribosome [GO:0003735]; translation [GO:0006412]	ribosomal small subunit assembly [GO:0000028]; translation [GO:0006412]	structural constituent of ribosome [GO:0003735]	cytosolic small ribosomal subunit [GO:0022627]	GO:0022627; GO:0000028; GO:0003735; GO:0006412
628194601	W6YEW5	40S ribosomal protein S0	RPS0 COCCADRAFT_88814	Bipolaris zeicola 26-R-13	299			Ascomycota	Dothideomycetes	Pleosporales	Pleosporaceae	Bipolaris	Cochliobolus carbonum (Bipolaris zeicola)	bze:COCCADRAFT_88814;	cytosolic small ribosomal subunit [GO:0022627]; ribosomal small subunit assembly [GO:0000028]; structural constituent of ribosome [GO:0003735]; translation [GO:0006412]	ribosomal small subunit assembly [GO:0000028]; translation [GO:0006412]	structural constituent of ribosome [GO:0003735]	cytosolic small ribosomal subunit [GO:0022627]	GO:0022627; GO:0000028; GO:0003735; GO:0006412
502793429	D5CLB8	Uncharacterized protein	Slit_0264	Sideroxydans lithotrophicus (strain ES-1)	439			Proteobacteria	Betaproteobacteria	Gallionellales	Gallionellaceae	Sideroxydans	Sideroxydans lithotrophicus	slt:Slit_0264;
3273718	O74209	Pol polyprotein (Fragment)	pol	Candida albicans (Yeast)	1576			Ascomycota	Saccharomycetes	Saccharomycetales (budding yeasts)	Debaryomycetaceae	Candida	Candida albicans (Yeast)		DNA integration [GO:0015074]; nucleic acid binding [GO:0003676]	DNA integration [GO:0015074]	nucleic acid binding [GO:0003676]		GO:0015074; GO:0003676
503324170	E8N0P0	Putative alpha-galactosidase (EC 3.2.1.22)	ANT_04010	Anaerolinea thermophila (strain DSM 14523 / JCM 11388 / NBRC 100420 / UNI-1)	443	3.2.1.22		Chloroflexi	Anaerolineae	Anaerolineales	Anaerolineaceae	Anaerolinea	Anaerolinea thermophila	atm:ANT_04010;	carbohydrate metabolic process [GO:0005975]; oxidoreductase activity, acting on the CH-OH group of donors, NAD or NADP as acceptor [GO:0016616]; raffinose alpha-galactosidase activity [GO:0052692]	carbohydrate metabolic process [GO:0005975]; oxidoreductase activity, acting on the CH-OH group of donors, NAD or NADP as acceptor [GO:0016616]; raffinose alpha-galactosidase activity [GO:0052692]	oxidoreductase activity, acting on the CH-OH group of donors, NAD or NADP as acceptor [GO:0016616]; raffinose alpha-galactosidase activity [GO:0052692]		GO:0005975; GO:0016616; GO:0052692
727069085	A0A0B0HB31	Pyruvate phosphate dikinase (EC 2.7.9.1)	JV46_09500	Solemya velum gill symbiont	925	2.7.9.1		Proteobacteria	Gammaproteobacteria				Solemya velum gill symbiont
269790438	D1CCR4	Cobalamin B12-binding domain protein	Tter_1673	Thermobaculum terrenum (strain ATCC BAA-798 / YNP1)	153							Thermobaculum	Thermobaculum terrenum	ttr:Tter_1673;	cobalamin binding [GO:0031419]; isomerase activity [GO:0016853]; metal ion binding [GO:0046872]	isomerase activity [GO:0016853]	cobalamin binding [GO:0031419]; isomerase activity [GO:0016853]; metal ion binding [GO:0046872]		GO:0031419; GO:0016853; GO:0046872
502940613	D7CNA2	Delta-aminolevulinic acid dehydratase (EC 4.2.1.24)	Slip_1424	Syntrophothermus lipocalidus (strain DSM 12680 / TGB-C1)	324	4.2.1.24		Firmicutes	Clostridia	Clostridiales	Syntrophomonadaceae	Syntrophothermus	Syntrophothermus lipocalidus	slp:Slip_1424;	metal ion binding [GO:0046872]; porphobilinogen synthase activity [GO:0004655]; porphyrin-containing compound biosynthetic process [GO:0006779]	porphobilinogen synthase activity [GO:0004655]; porphyrin-containing compound biosynthetic process [GO:0006779]	metal ion binding [GO:0046872]; porphobilinogen synthase activity [GO:0004655]		GO:0046872; GO:0004655; GO:0006779
503324793	E8N3P9	30S ribosomal protein S11	rpsK ANT_10290	Anaerolinea thermophila (strain DSM 14523 / JCM 11388 / NBRC 100420 / UNI-1)	134			Chloroflexi	Anaerolineae	Anaerolineales	Anaerolineaceae	Anaerolinea	Anaerolinea thermophila	atm:ANT_10290;	ribosome [GO:0005840]; rRNA binding [GO:0019843]; structural constituent of ribosome [GO:0003735]; translation [GO:0006412]	translation [GO:0006412]	rRNA binding [GO:0019843]; structural constituent of ribosome [GO:0003735]	ribosome [GO:0005840]	GO:0019843; GO:0005840; GO:0003735; GO:0006412
238880006	C4YM13	Uncharacterized protein	CAWG_01888	Candida albicans (strain WO-1) (Yeast)	223			Ascomycota	Saccharomycetes	Saccharomycetales (budding yeasts)	Debaryomycetaceae	Candida	Candida albicans (Yeast)
746568745	A0A0B1YAM3	Cold-shock protein	PI87_15605	Ralstonia sp. A12	67			Proteobacteria	Betaproteobacteria	Burkholderiales	Burkholderiaceae	Ralstonia	Ralstonia sp. A12
226091068	C1ABA7	Glutaryl-CoA dehydrogenase (EC 1.3.8.6)	gcdH GAU_2471	Gemmatimonas aurantiaca (strain T-27 / DSM 14586 / JCM 11422 / NBRC 100505)	402	1.3.8.6		Gemmatimonadetes	Gemmatimonadetes	Gemmatimonadales	Gemmatimonadaceae	Gemmatimonas	Gemmatimonas aurantiaca	gau:GAU_2471;	acyl-CoA dehydrogenase activity [GO:0003995]; flavin adenine dinucleotide binding [GO:0050660]	acyl-CoA dehydrogenase activity [GO:0003995]	acyl-CoA dehydrogenase activity [GO:0003995]; flavin adenine dinucleotide binding [GO:0050660]		GO:0003995; GO:0050660
406887580	K1YAE3	Uncharacterized protein	ACD_75C02389G0004	uncultured bacterium	52								uncultured bacterium		integral component of membrane [GO:0016021]			integral component of membrane [GO:0016021]	GO:0016021
501396865	B2T929	Xylose isomerase (EC 5.3.1.5)	xylA Bphyt_6633	Burkholderia phytofirmans (strain DSM 17436 / PsJN)	440	5.3.1.5		Proteobacteria	Betaproteobacteria	Burkholderiales	Burkholderiaceae	Burkholderia	Burkholderia phytofirmans	bpy:Bphyt_6633;	cytoplasm [GO:0005737]; D-xylose metabolic process [GO:0042732]; magnesium ion binding [GO:0000287]; pentose-phosphate shunt [GO:0006098]; xylose isomerase activity [GO:0009045]	D-xylose metabolic process [GO:0042732]; pentose-phosphate shunt [GO:0006098]; xylose isomerase activity [GO:0009045]	magnesium ion binding [GO:0000287]; xylose isomerase activity [GO:0009045]	cytoplasm [GO:0005737]	GO:0042732; GO:0005737; GO:0000287; GO:0006098; GO:0009045
575422063	W4M8T4	Uncharacterized protein	ETSY2_19420	Candidatus Entotheonella sp. TSY2	257			Proteobacteria	Deltaproteobacteria			Candidatus Entotheonella	Candidatus Entotheonella sp. TSY2		catalytic activity [GO:0003824]; metal ion binding [GO:0046872]	catalytic activity [GO:0003824]	catalytic activity [GO:0003824]; metal ion binding [GO:0046872]		GO:0003824; GO:0046872
575406578	W4L8A8	Uncharacterized protein	ETSY1_38530	Candidatus Entotheonella sp. TSY1	257			Proteobacteria	Deltaproteobacteria			Candidatus Entotheonella	Candidatus Entotheonella sp. TSY1		catalytic activity [GO:0003824]; metal ion binding [GO:0046872]	catalytic activity [GO:0003824]	catalytic activity [GO:0003824]; metal ion binding [GO:0046872]		GO:0003824; GO:0046872
38346494	Q7XVZ2	OSJNBa0020I02.8 protein	OSJNBa0020I02.8	Oryza sativa subsp. japonica (Rice)	684			Streptophyta	Liliopsida	Poales	Poaceae	Oryza	Oryza sativa (Rice)		nuclear-transcribed mRNA catabolic process [GO:0000956]; protein N-linked glycosylation [GO:0006487]	nuclear-transcribed mRNA catabolic process [GO:0000956]; protein N-linked glycosylation [GO:0006487]			GO:0000956; GO:0006487
663472953	A0A081V469	ATP-dependent Clp protease ATP-binding subunit ClpX	clpX HR51_31590	Burkholderia cepacia (Pseudomonas cepacia)	423			Proteobacteria	Betaproteobacteria	Burkholderiales	Burkholderiaceae	Burkholderia	Burkholderia cepacia (Pseudomonas cepacia)		ATP binding [GO:0005524]; peptidase activity [GO:0008233]; protein folding [GO:0006457]; zinc ion binding [GO:0008270]	peptidase activity [GO:0008233]; protein folding [GO:0006457]	ATP binding [GO:0005524]; peptidase activity [GO:0008233]; zinc ion binding [GO:0008270]		GO:0005524; GO:0008233; GO:0006457; GO:0008270
218194625	B8ASH2	Putative uncharacterized protein	OsI_15436	Oryza sativa subsp. indica (Rice)	1778			Streptophyta	Liliopsida	Poales	Poaceae	Oryza	Oryza sativa (Rice)
703958791	A0A0A3CHX8	Stress-induced-phosphoprotein 1	MEO_04071	Candida albicans P94015	589			Ascomycota	Saccharomycetes	Saccharomycetales (budding yeasts)	Debaryomycetaceae	Candida	Candida albicans (Yeast)
503867354	G2LKK3	Aconitate hydratase (Aconitase) (EC 4.2.1.3)	Cabther_B0612	Chloracidobacterium thermophilum (strain B)	912	4.2.1.3		Acidobacteria				Candidatus Chloracidobacterium	Candidatus Chloracidobacterium thermophilum	ctm:Cabther_B0612;	aconitate hydratase activity [GO:0003994]	aconitate hydratase activity [GO:0003994]	aconitate hydratase activity [GO:0003994]		GO:0003994
499739312	B8JF43	Cold-shock DNA-binding domain protein	A2cp1_1049	Anaeromyxobacter dehalogenans (strain 2CP-1 / ATCC BAA-258)	67			Proteobacteria	Deltaproteobacteria	Myxococcales (fruiting gliding bacteria)	Anaeromyxobacteraceae	Anaeromyxobacter	Anaeromyxobacter dehalogenans	acp:A2cp1_1049;	cytoplasm [GO:0005737]; DNA binding [GO:0003677]; regulation of transcription, DNA-templated [GO:0006355]; transcription, DNA-templated [GO:0006351]	regulation of transcription, DNA-templated [GO:0006355]; transcription, DNA-templated [GO:0006351]	DNA binding [GO:0003677]	cytoplasm [GO:0005737]	GO:0003677; GO:0005737; GO:0006355; GO:0006351
494661385	F7RVS3	Saccharopine dehydrogenase-like oxidoreductase	A28LD_0344	Idiomarina sp. A28L	400			Proteobacteria	Gammaproteobacteria	Alteromonadales	Idiomarinaceae	Idiomarina	Idiomarina sp. A28L		oxidoreductase activity [GO:0016491]	oxidoreductase activity [GO:0016491]	oxidoreductase activity [GO:0016491]		GO:0016491
68474596	Q5AAH5	Phosphoenolpyruvate carboxykinase [ATP] (Uncharacterized protein)	PCK1 CaO19.7514 I503_05448 W5Q_05484	Candida albicans (strain SC5314 / ATCC MYA-2876) (Yeast)	553			Ascomycota	Saccharomycetes	Saccharomycetales (budding yeasts)	Debaryomycetaceae	Candida	Candida albicans (Yeast)	cal:CaO19.7514;	ATP binding [GO:0005524]; gluconeogenesis [GO:0006094]; phosphoenolpyruvate carboxykinase (ATP) activity [GO:0004612]	gluconeogenesis [GO:0006094]; phosphoenolpyruvate carboxykinase (ATP) activity [GO:0004612]	ATP binding [GO:0005524]; phosphoenolpyruvate carboxykinase (ATP) activity [GO:0004612]		GO:0005524; GO:0006094; GO:0004612
504618128	I4BBU8	Type II secretion system protein E (GspE)	Turpa_4122	Turneriella parva (strain ATCC BAA-1111 / DSM 21527 / NCTC 11395 / H) (Leptospira parva)	565			Spirochaetes	Spirochaetia	Spirochaetales	Leptospiraceae	Turneriella	Turneriella parva	tpx:Turpa_4122;	ATP binding [GO:0005524]; protein secretion by the type II secretion system [GO:0015628]; protein transporter activity [GO:0008565]; type II protein secretion system complex [GO:0015627]	protein secretion by the type II secretion system [GO:0015628]; protein transporter activity [GO:0008565]	ATP binding [GO:0005524]; protein transporter activity [GO:0008565]	type II protein secretion system complex [GO:0015627]	GO:0005524; GO:0015628; GO:0008565; GO:0015627
3859711	Q5A744	Protein SDS23	SDS23 SDS24 Ca41C10.01c CaO19.12584 CaO19.5118	Candida albicans (strain SC5314 / ATCC MYA-2876) (Yeast)	628			Ascomycota	Saccharomycetes	Saccharomycetales (budding yeasts)	Debaryomycetaceae	Candida	Candida albicans (Yeast)	cal:CaO19.12584;cal:CaO19.5118;	cytoplasm [GO:0005737]; nucleus [GO:0005634]			cytoplasm [GO:0005737]; nucleus [GO:0005634]	GO:0005737; GO:0005634
502794203	D5CQP5	Oligoribonuclease (EC 3.1.-.-)	orn Slit_1043	Sideroxydans lithotrophicus (strain ES-1)	181	3.1.-.-		Proteobacteria	Betaproteobacteria	Gallionellales	Gallionellaceae	Sideroxydans	Sideroxydans lithotrophicus	slt:Slit_1043;	cytoplasm [GO:0005737]; exoribonuclease activity, producing 5'-phosphomonoesters [GO:0016896]; nucleic acid binding [GO:0003676]	exoribonuclease activity, producing 5'-phosphomonoesters [GO:0016896]	exoribonuclease activity, producing 5'-phosphomonoesters [GO:0016896]; nucleic acid binding [GO:0003676]	cytoplasm [GO:0005737]	GO:0005737; GO:0016896; GO:0003676
503056961	D9SXA2	Elongation factor Tu (EF-Tu)	tuf Clocel_3735 Clocel_3749	Clostridium cellulovorans (strain ATCC 35296 / DSM 3052 / OCM 3 / 743B)	397			Firmicutes	Clostridia	Clostridiales	Clostridiaceae	Clostridium	Clostridium cellulovorans	ccb:Clocel_3735;ccb:Clocel_3749;	cytoplasm [GO:0005737]; GTPase activity [GO:0003924]; GTP binding [GO:0005525]; translation elongation factor activity [GO:0003746]	GTPase activity [GO:0003924]; translation elongation factor activity [GO:0003746]	GTPase activity [GO:0003924]; GTP binding [GO:0005525]; translation elongation factor activity [GO:0003746]	cytoplasm [GO:0005737]	GO:0005525; GO:0003924; GO:0005737; GO:0003746
499872385	Q8L160	Elongation factor Tu (EF-Tu)	tufA tuf	Myxococcus xanthus	396			Proteobacteria	Deltaproteobacteria	Myxococcales (fruiting gliding bacteria)	Myxococcaceae	Myxococcus	Myxococcus xanthus		cytoplasm [GO:0005737]; GTPase activity [GO:0003924]; GTP binding [GO:0005525]; translation elongation factor activity [GO:0003746]	GTPase activity [GO:0003924]; translation elongation factor activity [GO:0003746]	GTPase activity [GO:0003924]; GTP binding [GO:0005525]; translation elongation factor activity [GO:0003746]	cytoplasm [GO:0005737]	GO:0005525; GO:0003924; GO:0005737; GO:0003746
501519800	B4UE16	Pyridoxal-5'-phosphate-dependent protein beta subunit	AnaeK_3763	Anaeromyxobacter sp. (strain K)	459			Proteobacteria	Deltaproteobacteria	Myxococcales (fruiting gliding bacteria)	Anaeromyxobacteraceae	Anaeromyxobacter	Anaeromyxobacter sp. (strain K)	ank:AnaeK_3763;	cysteine biosynthetic process from serine [GO:0006535]	cysteine biosynthetic process from serine [GO:0006535]			GO:0006535
460402532	K4CQ21	Uncharacterized protein	Solyc09g005310.2	Solanum lycopersicum (Tomato) (Lycopersicon esculentum)	509			Streptophyta		Solanales	Solanaceae	Solanum	Solanum lycopersicum (Tomato) (Lycopersicon esculentum)	sly:101253118;	integral component of membrane [GO:0016021]			integral component of membrane [GO:0016021]	GO:0016021
499739015	Q2INT3	Transcription termination factor Rho (EC 3.6.4.-) (ATP-dependent helicase Rho)	rho Adeh_0690	Anaeromyxobacter dehalogenans (strain 2CP-C)	437	3.6.4.-		Proteobacteria	Deltaproteobacteria	Myxococcales (fruiting gliding bacteria)	Anaeromyxobacteraceae	Anaeromyxobacter	Anaeromyxobacter dehalogenans	ade:Adeh_0690;	ATP binding [GO:0005524]; DNA-templated transcription, termination [GO:0006353]; helicase activity [GO:0004386]; regulation of transcription, DNA-templated [GO:0006355]; RNA binding [GO:0003723]; RNA-dependent ATPase activity [GO:0008186]	DNA-templated transcription, termination [GO:0006353]; helicase activity [GO:0004386]; regulation of transcription, DNA-templated [GO:0006355]; RNA-dependent ATPase activity [GO:0008186]	ATP binding [GO:0005524]; helicase activity [GO:0004386]; RNA binding [GO:0003723]; RNA-dependent ATPase activity [GO:0008186]		GO:0005524; GO:0006353; GO:0003723; GO:0008186; GO:0004386; GO:0006355
503896794	G4RBZ1	3-oxoacyl-(Acyl-carrier protein) reductase	KKY_1622	Pelagibacterium halotolerans (strain JCM 15775 / CGMCC 1.7692 / B2)	259			Proteobacteria	Alphaproteobacteria	Rhizobiales	Hyphomicrobiaceae	Pelagibacterium	Pelagibacterium halotolerans	phl:KKY_1622;	oxidoreductase activity [GO:0016491]	oxidoreductase activity [GO:0016491]	oxidoreductase activity [GO:0016491]		GO:0016491
194758082	B3MIN7	GF11069	Dana\GF11069 Dana_GF11069 GF11069	Drosophila ananassae (Fruit fly)	580			Arthropoda	Insecta	Diptera	Drosophilidae (pomace flies)	Drosophila (fruit flies)	Drosophila ananassae (Fruit fly)	dan:Dana_GF11069;	ligase activity [GO:0016874]	ligase activity [GO:0016874]	ligase activity [GO:0016874]		GO:0016874
672392809	A0A081BRF7	Extracellular solute-binding protein family 5	U14_05265	bacterium UASB14	604								bacterium UASB14
665994132	A0A075MSX4	50S ribosomal protein L22	rpl22 NTE_01832	Candidatus Nitrososphaera evergladensis SR1	157			Thaumarchaeota		Nitrososphaerales	Nitrososphaeraceae	Nitrososphaera	Candidatus Nitrososphaera evergladensis		large ribosomal subunit [GO:0015934]; rRNA binding [GO:0019843]; structural constituent of ribosome [GO:0003735]; translation [GO:0006412]	translation [GO:0006412]	rRNA binding [GO:0019843]; structural constituent of ribosome [GO:0003735]	large ribosomal subunit [GO:0015934]	GO:0015934; GO:0019843; GO:0003735; GO:0006412
700173093	A0A0A0JA99	Uncharacterized protein	N798_05235	Knoellia flava TL1	1571			Actinobacteria	Actinobacteria (high G+C Gram-positive bacteria)	Actinomycetales	Intrasporangiaceae	Knoellia	Knoellia flava
218196125	B8AY75	Putative uncharacterized protein	OsI_18521	Oryza sativa subsp. indica (Rice)	635			Streptophyta	Liliopsida	Poales	Poaceae	Oryza	Oryza sativa (Rice)		membrane [GO:0016020]; phosphorelay sensor kinase activity [GO:0000155]	phosphorelay sensor kinase activity [GO:0000155]	phosphorelay sensor kinase activity [GO:0000155]	membrane [GO:0016020]	GO:0016020; GO:0000155
293333872	C0P833	Uncharacterized protein	AY110479	Zea mays (Maize)	807			Streptophyta	Liliopsida	Poales	Poaceae	Zea	Zea mays (Maize)	zma:100382466;	lipid metabolic process [GO:0006629]	lipid metabolic process [GO:0006629]			GO:0006629
226090386	C1A406	30S ribosomal protein S1	rpsA GAU_1789	Gemmatimonas aurantiaca (strain T-27 / DSM 14586 / JCM 11422 / NBRC 100505)	585			Gemmatimonadetes	Gemmatimonadetes	Gemmatimonadales	Gemmatimonadaceae	Gemmatimonas	Gemmatimonas aurantiaca	gau:GAU_1789;	ribosome [GO:0005840]; RNA binding [GO:0003723]; structural constituent of ribosome [GO:0003735]; translation [GO:0006412]	translation [GO:0006412]	RNA binding [GO:0003723]; structural constituent of ribosome [GO:0003735]	ribosome [GO:0005840]	GO:0003723; GO:0005840; GO:0003735; GO:0006412
505071247	L0DXV9	Glutamate synthase [NADPH] large chain (EC 1.4.1.13)	TVNIR_1549	Thioalkalivibrio nitratireducens (strain DSM 14787 / UNIQEM 213 / ALEN2)	1546	1.4.1.13		Proteobacteria	Gammaproteobacteria	Chromatiales	Ectothiorhodospiraceae (purple sulfur bacteria)	Thioalkalivibrio	Thioalkalivibrio nitratireducens	tni:TVNIR_1549;	glutamate biosynthetic process [GO:0006537]; glutamate synthase (NADPH) activity [GO:0004355]	glutamate biosynthetic process [GO:0006537]; glutamate synthase (NADPH) activity [GO:0004355]	glutamate synthase (NADPH) activity [GO:0004355]		GO:0006537; GO:0004355
238881361	C4YGW7	Predicted protein	CAWG_03304	Candida albicans (strain WO-1) (Yeast)	319			Ascomycota	Saccharomycetes	Saccharomycetales (budding yeasts)	Debaryomycetaceae	Candida	Candida albicans (Yeast)		DNA binding [GO:0003677]; nucleus [GO:0005634]; regulation of transcription, DNA-templated [GO:0006355]	regulation of transcription, DNA-templated [GO:0006355]	DNA binding [GO:0003677]	nucleus [GO:0005634]	GO:0003677; GO:0005634; GO:0006355
512185885	R5B0T6	Phenylalanine--tRNA ligase alpha subunit (EC 6.1.1.20) (Phenylalanyl-tRNA synthetase alpha subunit)	pheS BN456_01257	Prevotella sp. CAG:1031	341	6.1.1.20		Bacteroidetes	Bacteroidia	Bacteroidales	Prevotellaceae	Prevotella	Prevotella sp. CAG:1031		ATP binding [GO:0005524]; cytoplasm [GO:0005737]; magnesium ion binding [GO:0000287]; phenylalanine-tRNA ligase activity [GO:0004826]; phenylalanyl-tRNA aminoacylation [GO:0006432]; tRNA binding [GO:0000049]	phenylalanine-tRNA ligase activity [GO:0004826]; phenylalanyl-tRNA aminoacylation [GO:0006432]	ATP binding [GO:0005524]; magnesium ion binding [GO:0000287]; phenylalanine-tRNA ligase activity [GO:0004826]; tRNA binding [GO:0000049]	cytoplasm [GO:0005737]	GO:0005524; GO:0005737; GO:0000287; GO:0004826; GO:0006432; GO:0000049
506247782	C7RUY5	L-lactate transport	CAP2UW1_3107	Accumulibacter phosphatis (strain UW-1)	603			Proteobacteria	Betaproteobacteria			Candidatus Accumulibacter	Candidatus Accumulibacter phosphatis	app:CAP2UW1_3107;	integral component of plasma membrane [GO:0005887]; lactate transmembrane transporter activity [GO:0015129]	lactate transmembrane transporter activity [GO:0015129]	lactate transmembrane transporter activity [GO:0015129]	integral component of plasma membrane [GO:0005887]	GO:0005887; GO:0015129
502794900	D5CSP2	30S ribosomal protein S6	rpsF Slit_1747	Sideroxydans lithotrophicus (strain ES-1)	128			Proteobacteria	Betaproteobacteria	Gallionellales	Gallionellaceae	Sideroxydans	Sideroxydans lithotrophicus	slt:Slit_1747;	ribosome [GO:0005840]; rRNA binding [GO:0019843]; structural constituent of ribosome [GO:0003735]; translation [GO:0006412]	translation [GO:0006412]	rRNA binding [GO:0019843]; structural constituent of ribosome [GO:0003735]	ribosome [GO:0005840]	GO:0019843; GO:0005840; GO:0003735; GO:0006412
168830557	B1P881	Translation elongation factor 2 (Fragment)		Andalucia incarcerata	760							Andalucia	Andalucia incarcerata		GTPase activity [GO:0003924]; GTP binding [GO:0005525]; translation elongation factor activity [GO:0003746]	GTPase activity [GO:0003924]; translation elongation factor activity [GO:0003746]	GTPase activity [GO:0003924]; GTP binding [GO:0005525]; translation elongation factor activity [GO:0003746]		GO:0005525; GO:0003924; GO:0003746
575459997	W0RJ37	30S ribosomal protein S4	rpsD J421_3577	Gemmatimonadetes bacterium KBS708	211			Gemmatimonadetes	Gemmatimonadetes				Gemmatimonadetes bacterium KBS708		rRNA binding [GO:0019843]; small ribosomal subunit [GO:0015935]; structural constituent of ribosome [GO:0003735]; translation [GO:0006412]	translation [GO:0006412]	rRNA binding [GO:0019843]; structural constituent of ribosome [GO:0003735]	small ribosomal subunit [GO:0015935]	GO:0019843; GO:0015935; GO:0003735; GO:0006412
29466028	Q84D99	Nitric oxide reductase (Fragment)	norB	uncultured bacterium	200								uncultured bacterium		aerobic respiration [GO:0009060]; cytochrome-c oxidase activity [GO:0004129]; heme binding [GO:0020037]; integral component of membrane [GO:0016021]; iron ion binding [GO:0005506]	aerobic respiration [GO:0009060]; cytochrome-c oxidase activity [GO:0004129]	cytochrome-c oxidase activity [GO:0004129]; heme binding [GO:0020037]; iron ion binding [GO:0005506]	integral component of membrane [GO:0016021]	GO:0009060; GO:0004129; GO:0020037; GO:0016021; GO:0005506
500591744	A5UQP6	ABC transporter related	RoseRS_0525	Roseiflexus sp. (strain RS-1)	367			Chloroflexi	Chloroflexia	Chloroflexales	Roseiflexaceae	Roseiflexus	Roseiflexus sp. (strain RS-1)	rrs:RoseRS_0525;	ATPase activity [GO:0016887]; ATP binding [GO:0005524]; ATP-binding cassette (ABC) transporter complex [GO:0043190]; hydrolase activity, acting on acid anhydrides, catalyzing transmembrane movement of substances [GO:0016820]	ATPase activity [GO:0016887]; hydrolase activity, acting on acid anhydrides, catalyzing transmembrane movement of substances [GO:0016820]	ATPase activity [GO:0016887]; ATP binding [GO:0005524]; hydrolase activity, acting on acid anhydrides, catalyzing transmembrane movement of substances [GO:0016820]	ATP-binding cassette (ABC) transporter complex [GO:0043190]	GO:0005524; GO:0043190; GO:0016887; GO:0016820
506224168	D5MFB3	DNA-binding protein HU (DNA-binding protein II) (HB)	hup DAMO_1382	Candidatus Methylomirabilis oxyfera	93							Candidatus Methylomirabilis	Candidatus Methylomirabilis oxyfera	mox:DAMO_1382;	chromosome condensation [GO:0030261]; DNA binding [GO:0003677]	chromosome condensation [GO:0030261]	DNA binding [GO:0003677]		GO:0003677; GO:0030261
505930096	E8WQR0	3-isopropylmalate dehydratase large subunit (EC 4.2.1.33) (Alpha-IPM isomerase) (Isopropylmalate isomerase)	leuC GM18_2603	Geobacter sp. (strain M18)	427	4.2.1.33	PATHWAY: Amino-acid biosynthesis; L-leucine biosynthesis; L-leucine from 3-methyl-2-oxobutanoate: step 2/4. {ECO:0000256|HAMAP-Rule:MF_01027}.	Proteobacteria	Deltaproteobacteria	Desulfuromonadales	Geobacteraceae	Geobacter	Geobacter sp. (strain M18)	geb:GM18_2603;	3-isopropylmalate dehydratase activity [GO:0003861]; 4 iron, 4 sulfur cluster binding [GO:0051539]; leucine biosynthetic process [GO:0009098]; metal ion binding [GO:0046872]	3-isopropylmalate dehydratase activity [GO:0003861]; leucine biosynthetic process [GO:0009098]	3-isopropylmalate dehydratase activity [GO:0003861]; 4 iron, 4 sulfur cluster binding [GO:0051539]; metal ion binding [GO:0046872]		GO:0003861; GO:0051539; GO:0009098; GO:0046872
152030762	A7HII4	Histone family protein DNA-binding protein	Anae109_4352	Anaeromyxobacter sp. (strain Fw109-5)	123			Proteobacteria	Deltaproteobacteria	Myxococcales (fruiting gliding bacteria)	Anaeromyxobacteraceae	Anaeromyxobacter	Anaeromyxobacter sp. (strain Fw109-5)	afw:Anae109_4352;	DNA binding [GO:0003677]		DNA binding [GO:0003677]		GO:0003677
499742515	B4UIW6	Histone family protein DNA-binding protein	AnaeK_4335	Anaeromyxobacter sp. (strain K)	95			Proteobacteria	Deltaproteobacteria	Myxococcales (fruiting gliding bacteria)	Anaeromyxobacteraceae	Anaeromyxobacter	Anaeromyxobacter sp. (strain K)	ank:AnaeK_4335;	DNA binding [GO:0003677]		DNA binding [GO:0003677]		GO:0003677
242276206	E2CTI6	Polyprotein		Coix lacryma-jobi (Job's tears)	966			Streptophyta	Liliopsida	Poales	Poaceae	Coix	Coix lacryma-jobi (Job's tears)		nucleic acid binding [GO:0003676]; zinc ion binding [GO:0008270]		nucleic acid binding [GO:0003676]; zinc ion binding [GO:0008270]		GO:0003676; GO:0008270
218198873	B8B2H0	Putative uncharacterized protein	OsI_24436	Oryza sativa subsp. indica (Rice)	556			Streptophyta	Liliopsida	Poales	Poaceae	Oryza	Oryza sativa (Rice)		calcium ion binding [GO:0005509]; integral component of membrane [GO:0016021]; phosphatidylglycerol biosynthetic process [GO:0006655]; plasmalogen synthase activity [GO:0050200]	phosphatidylglycerol biosynthetic process [GO:0006655]; plasmalogen synthase activity [GO:0050200]	calcium ion binding [GO:0005509]; plasmalogen synthase activity [GO:0050200]	integral component of membrane [GO:0016021]	GO:0005509; GO:0016021; GO:0006655; GO:0050200
406962337	K2CST8	Uncharacterized protein (Fragment)	ACD_34C00373G0001	uncultured bacterium	232								uncultured bacterium		DNA binding [GO:0003677]; DNA-directed RNA polymerase activity [GO:0003899]; ribonucleoside binding [GO:0032549]; transcription, DNA-templated [GO:0006351]	DNA-directed RNA polymerase activity [GO:0003899]; transcription, DNA-templated [GO:0006351]	DNA binding [GO:0003677]; DNA-directed RNA polymerase activity [GO:0003899]; ribonucleoside binding [GO:0032549]		GO:0003677; GO:0003899; GO:0032549; GO:0006351
223896801	B9X9U0	Two component transcriptional regulator, LuxR family	Cflav_PD5876	Pedosphaera parvula (strain Ellin514)	236			Verrucomicrobia	Verrucomicrobiae	Verrucomicrobiales	Verrucomicrobia subdivision 3	Pedosphaera	Pedosphaera parvula		DNA binding [GO:0003677]; phosphorelay signal transduction system [GO:0000160]; sequence-specific DNA binding transcription factor activity [GO:0003700]; transcription, DNA-templated [GO:0006351]	phosphorelay signal transduction system [GO:0000160]; sequence-specific DNA binding transcription factor activity [GO:0003700]; transcription, DNA-templated [GO:0006351]	DNA binding [GO:0003677]; sequence-specific DNA binding transcription factor activity [GO:0003700]		GO:0003677; GO:0000160; GO:0003700; GO:0006351
499900873	Q11G10	Heat shock protein Hsp20	Meso_2276	Chelativorans sp. (strain BNC1)	175			Proteobacteria	Alphaproteobacteria	Rhizobiales	Phyllobacteriaceae	Chelativorans	Chelativorans sp. (strain BNC1)	mes:Meso_2276;
313184319	E4Z8Q9	Putative COBL7 (COBRA-LIKE 7)		Malus domestica (Apple) (Pyrus malus)	1135			Streptophyta		Rosales	Rosaceae	Malus	Malus domestica (Apple) (Pyrus malus)		anchored component of membrane [GO:0031225]; cell growth [GO:0016049]; cellulose microfibril organization [GO:0010215]	cell growth [GO:0016049]; cellulose microfibril organization [GO:0010215]		anchored component of membrane [GO:0031225]	GO:0031225; GO:0016049; GO:0010215
400131575	I7J3I6	T4.14 protein	T4.14	Malus x robusta	224			Streptophyta		Rosales	Rosaceae	Malus	Malus x robusta
496242276	G2IW70	DNA-directed RNA polymerase subunit alpha (RNAP subunit alpha) (EC 2.7.7.6) (RNA polymerase subunit alpha) (Transcriptase subunit alpha)	rpoA NH8B_0384	Pseudogulbenkiania sp. (strain NH8B)	327	2.7.7.6		Proteobacteria	Betaproteobacteria	Neisseriales	Chromobacteriaceae	Pseudogulbenkiania	Pseudogulbenkiania sp. (strain NH8B)	pse:NH8B_0384;	DNA binding [GO:0003677]; DNA-directed RNA polymerase activity [GO:0003899]; transcription, DNA-templated [GO:0006351]	DNA-directed RNA polymerase activity [GO:0003899]; transcription, DNA-templated [GO:0006351]	DNA binding [GO:0003677]; DNA-directed RNA polymerase activity [GO:0003899]		GO:0003677; GO:0003899; GO:0006351
241950397	B9WA01	Dihydrolipoamide dehydrogenase (E3)-binding protein (E3BP) of the mitochondrial pyruvate dehydrogenase (PDH) complex, putative	CD36_12820	Candida dubliniensis (strain CD36 / ATCC MYA-646 / CBS 7987 / NCPF 3949 / NRRL Y-17841) (Yeast)	417			Ascomycota	Saccharomycetes	Saccharomycetales (budding yeasts)	Debaryomycetaceae	Candida	Candida dubliniensis (Yeast)	cdu:CD36_12820;	transferase activity, transferring acyl groups [GO:0016746]	transferase activity, transferring acyl groups [GO:0016746]	transferase activity, transferring acyl groups [GO:0016746]		GO:0016746
703968387	A0A0A3CT61	Uncharacterized protein	MEU_01342	Candida albicans P37005	417			Ascomycota	Saccharomycetes	Saccharomycetales (budding yeasts)	Debaryomycetaceae	Candida	Candida albicans (Yeast)
502794956	D5CSU8	Trigger factor (TF) (EC 5.2.1.8) (PPIase)	tig Slit_1805	Sideroxydans lithotrophicus (strain ES-1)	434	5.2.1.8		Proteobacteria	Betaproteobacteria	Gallionellales	Gallionellaceae	Sideroxydans	Sideroxydans lithotrophicus	slt:Slit_1805;	cell cycle [GO:0007049]; cell division [GO:0051301]; cytoplasm [GO:0005737]; peptidyl-prolyl cis-trans isomerase activity [GO:0003755]; protein folding [GO:0006457]; protein transport [GO:0015031]	cell cycle [GO:0007049]; cell division [GO:0051301]; peptidyl-prolyl cis-trans isomerase activity [GO:0003755]; protein folding [GO:0006457]; protein transport [GO:0015031]	peptidyl-prolyl cis-trans isomerase activity [GO:0003755]	cytoplasm [GO:0005737]	GO:0007049; GO:0051301; GO:0005737; GO:0003755; GO:0006457; GO:0015031
591289927	A0A075DJF8	Hypothetical chloroplast RF15	ycf15	Echinochloa crus-galli var. crus-galli	56			Streptophyta	Liliopsida	Poales	Poaceae	Echinochloa	Echinochloa crus-galli (Barnyard grass) (Panicum crus-galli)		chloroplast [GO:0009507]			chloroplast [GO:0009507]	GO:0009507
91695850	Q12FL3	ATP-dependent zinc metalloprotease FtsH (EC 3.4.24.-)	ftsH Bpro_0723	Polaromonas sp. (strain JS666 / ATCC BAA-500)	609	3.4.24.-		Proteobacteria	Betaproteobacteria	Burkholderiales	Comamonadaceae	Polaromonas	Polaromonas sp. (strain JS666 / ATCC BAA-500)	pol:Bpro_0723;	ATPase activity [GO:0016887]; ATP binding [GO:0005524]; integral component of membrane [GO:0016021]; metalloendopeptidase activity [GO:0004222]; plasma membrane [GO:0005886]; protein catabolic process [GO:0030163]; zinc ion binding [GO:0008270]	ATPase activity [GO:0016887]; metalloendopeptidase activity [GO:0004222]; protein catabolic process [GO:0030163]	ATPase activity [GO:0016887]; ATP binding [GO:0005524]; metalloendopeptidase activity [GO:0004222]; zinc ion binding [GO:0008270]	integral component of membrane [GO:0016021]; plasma membrane [GO:0005886]	GO:0005524; GO:0016887; GO:0016021; GO:0004222; GO:0005886; GO:0030163; GO:0008270
703961250	A0A0A3CQ00	Uncharacterized protein	MEU_03884	Candida albicans P37005	997			Ascomycota	Saccharomycetes	Saccharomycetales (budding yeasts)	Debaryomycetaceae	Candida	Candida albicans (Yeast)
557393311	V4IG77	Acetyl-CoA synthetase	N839_05745	uncultured Desulfofustis sp. PB-SRB1	678			Proteobacteria	Deltaproteobacteria	Desulfobacterales	Desulfobulbaceae	Desulfofustis	uncultured Desulfofustis sp. PB-SRB1		acetate-CoA ligase activity [GO:0003987]; acetyl-CoA biosynthetic process from acetate [GO:0019427]; AMP binding [GO:0016208]	acetate-CoA ligase activity [GO:0003987]; acetyl-CoA biosynthetic process from acetate [GO:0019427]	acetate-CoA ligase activity [GO:0003987]; AMP binding [GO:0016208]		GO:0016208; GO:0003987; GO:0019427
506224433	D5MG31	Chaperone	clpB DAMO_1654	Candidatus Methylomirabilis oxyfera	810							Candidatus Methylomirabilis	Candidatus Methylomirabilis oxyfera	mox:DAMO_1654;	ATP binding [GO:0005524]; protein metabolic process [GO:0019538]	protein metabolic process [GO:0019538]	ATP binding [GO:0005524]		GO:0005524; GO:0019538
754578962	A0A0A8WU27	50S ribosomal protein L31	rpmE OR1_01831	Geobacter sp. OR-1	65			Proteobacteria	Deltaproteobacteria	Desulfuromonadales	Geobacteraceae	Geobacter	Geobacter sp. OR-1
504832266	K0IBZ0	DNA/RNA-binding protein Alba	albA2 albA Ngar_c18990	Nitrososphaera gargensis (strain Ga9.2)	108			Thaumarchaeota		Nitrososphaerales	Nitrososphaeraceae	Nitrososphaera	Candidatus Nitrososphaera gargensis	nga:Ngar_c18990;	chromosome [GO:0005694]; cytoplasm [GO:0005737]; double-stranded DNA binding [GO:0003690]; RNA binding [GO:0003723]		double-stranded DNA binding [GO:0003690]; RNA binding [GO:0003723]	chromosome [GO:0005694]; cytoplasm [GO:0005737]	GO:0003723; GO:0005694; GO:0005737; GO:0003690
505264674	H0Q4T6	Uncharacterized protein	AZKH_p0116	Azoarcus sp. KH32C	134			Proteobacteria	Betaproteobacteria	Rhodocyclales	Rhodocyclaceae	Azoarcus	Azoarcus sp. KH32C	aza:AZKH_p0116;
570731452	W0DVJ8	60 kDa chaperonin (GroEL protein) (Protein Cpn60)	groEL groL MARPU_01130	Marichromatium purpuratum 984	547			Proteobacteria	Gammaproteobacteria	Chromatiales	Chromatiaceae	Marichromatium	Marichromatium purpuratum (Chromatium purpuratum)		ATP binding [GO:0005524]; cytoplasm [GO:0005737]; protein refolding [GO:0042026]	protein refolding [GO:0042026]	ATP binding [GO:0005524]	cytoplasm [GO:0005737]	GO:0005524; GO:0005737; GO:0042026
238879314	C4YF66	Putative uncharacterized protein	CAWG_01178	Candida albicans (strain WO-1) (Yeast)	823			Ascomycota	Saccharomycetes	Saccharomycetales (budding yeasts)	Debaryomycetaceae	Candida	Candida albicans (Yeast)		ubiquitin-dependent protein catabolic process [GO:0006511]; ubiquitinyl hydrolase activity [GO:0036459]	ubiquitin-dependent protein catabolic process [GO:0006511]; ubiquitinyl hydrolase activity [GO:0036459]	ubiquitinyl hydrolase activity [GO:0036459]		GO:0006511; GO:0036459
703969477	A0A0A3CW92	Ubiquitin carboxyl-terminal hydrolase 16	MEU_00190	Candida albicans P37005	824			Ascomycota	Saccharomycetes	Saccharomycetales (budding yeasts)	Debaryomycetaceae	Candida	Candida albicans (Yeast)
115366090	Q08X87	Probable potassium transport system protein kup	kup STIAU_3257	Stigmatella aurantiaca (strain DW4/3-1)	656			Proteobacteria	Deltaproteobacteria	Myxococcales (fruiting gliding bacteria)	Cystobacteraceae	Stigmatella	Stigmatella aurantiaca		integral component of membrane [GO:0016021]; plasma membrane [GO:0005886]; potassium ion transmembrane transporter activity [GO:0015079]	potassium ion transmembrane transporter activity [GO:0015079]	potassium ion transmembrane transporter activity [GO:0015079]	integral component of membrane [GO:0016021]; plasma membrane [GO:0005886]	GO:0016021; GO:0005886; GO:0015079
576320232	W6U3X3	Ribonucleoside-diphosphate reductase (EC 1.17.4.1)	N824_06975	Pedobacter sp. V48	800	1.17.4.1	PATHWAY: Genetic information processing; DNA replication. {ECO:0000256|RuleBase:RU003410}.	Bacteroidetes	Sphingobacteriia	Sphingobacteriales	Sphingobacteriaceae	Pedobacter	Pedobacter sp. V48		ATP binding [GO:0005524]; DNA replication [GO:0006260]; ribonucleoside-diphosphate reductase activity, thioredoxin disulfide as acceptor [GO:0004748]	DNA replication [GO:0006260]; ribonucleoside-diphosphate reductase activity, thioredoxin disulfide as acceptor [GO:0004748]	ATP binding [GO:0005524]; ribonucleoside-diphosphate reductase activity, thioredoxin disulfide as acceptor [GO:0004748]		GO:0005524; GO:0006260; GO:0004748
703980479	A0A0A3DPS4	Uncharacterized protein	MG5_03016 MG5_03017	Candida albicans P57072	741			Ascomycota	Saccharomycetes	Saccharomycetales (budding yeasts)	Debaryomycetaceae	Candida	Candida albicans (Yeast)
33113964	Q7XBD8	Putative retrotransposon RIRE1 poly protein	Z013I05_10	Zea mays (Maize)	1309			Streptophyta	Liliopsida	Poales	Poaceae	Zea	Zea mays (Maize)		DNA integration [GO:0015074]; nucleic acid binding [GO:0003676]; zinc ion binding [GO:0008270]	DNA integration [GO:0015074]	nucleic acid binding [GO:0003676]; zinc ion binding [GO:0008270]		GO:0015074; GO:0003676; GO:0008270
583250860	Z4WVI3	Transporter, major facilitator domain protein	HMPREF0636_0371	Porphyromonas catoniae ATCC 51270	519			Bacteroidetes	Bacteroidia	Bacteroidales	Porphyromonadaceae	Porphyromonas	Porphyromonas catoniae		integral component of membrane [GO:0016021]; oligopeptide transport [GO:0006857]; transporter activity [GO:0005215]	oligopeptide transport [GO:0006857]; transporter activity [GO:0005215]	transporter activity [GO:0005215]	integral component of membrane [GO:0016021]	GO:0016021; GO:0006857; GO:0005215
51854274	Q688X4	Polyprotein	OJ1781_H11.2	Oryza sativa subsp. japonica (Rice)	1286			Streptophyta	Liliopsida	Poales	Poaceae	Oryza	Oryza sativa (Rice)		DNA integration [GO:0015074]; nucleic acid binding [GO:0003676]; zinc ion binding [GO:0008270]	DNA integration [GO:0015074]	nucleic acid binding [GO:0003676]; zinc ion binding [GO:0008270]		GO:0015074; GO:0003676; GO:0008270
676774757	A0A091I2J3	Uncharacterized protein (Fragment)	N300_14041	Calypte anna (Anna's hummingbird) (Archilochus anna)	246			Chordata	Aves	Trochiliformes	Trochilidae (hummingbirds)	Calypte	Calypte anna (Anna's hummingbird) (Archilochus anna)
691424301	A0A089YJZ0	Formyltetrahydrofolate synthetase (Fragment)	fhs	uncultured soil bacterium	347								uncultured soil bacterium
46390555	Q6Z5P1	Putative dynamin homolog	P0684F11.15	Oryza sativa subsp. japonica (Rice)	918			Streptophyta	Liliopsida	Poales	Poaceae	Oryza	Oryza sativa (Rice)		GTPase activity [GO:0003924]; GTP binding [GO:0005525]	GTPase activity [GO:0003924]	GTPase activity [GO:0003924]; GTP binding [GO:0005525]		GO:0005525; GO:0003924
292494362	D4QDA6	Uncharacterized protein		Oryza rufipogon (Brownbeard rice) (Asian wild rice)	138			Streptophyta	Liliopsida	Poales	Poaceae	Oryza	Oryza rufipogon (Brownbeard rice) (Asian wild rice)		mitochondrion [GO:0005739]			mitochondrion [GO:0005739]	GO:0005739
750680801	A0A075JQL9	Signal peptidase I	X953_12040	Virgibacillus sp. SK37	186			Firmicutes	Bacilli	Bacillales	Bacillaceae	Virgibacillus	Virgibacillus sp. SK37		integral component of membrane [GO:0016021]; serine-type peptidase activity [GO:0008236]	serine-type peptidase activity [GO:0008236]	serine-type peptidase activity [GO:0008236]	integral component of membrane [GO:0016021]	GO:0016021; GO:0008236
502794954	D5CSU6	ATP-dependent Clp protease ATP-binding subunit ClpX	clpX Slit_1803	Sideroxydans lithotrophicus (strain ES-1)	418			Proteobacteria	Betaproteobacteria	Gallionellales	Gallionellaceae	Sideroxydans	Sideroxydans lithotrophicus	slt:Slit_1803;	ATP binding [GO:0005524]; peptidase activity [GO:0008233]; protein folding [GO:0006457]; zinc ion binding [GO:0008270]	peptidase activity [GO:0008233]; protein folding [GO:0006457]	ATP binding [GO:0005524]; peptidase activity [GO:0008233]; zinc ion binding [GO:0008270]		GO:0005524; GO:0008233; GO:0006457; GO:0008270
736390725	W4LVR6	Uncharacterized protein	ETSY1_05765	Candidatus Entotheonella sp. TSY1	359			Proteobacteria	Deltaproteobacteria			Candidatus Entotheonella	Candidatus Entotheonella sp. TSY1		catalytic activity [GO:0003824]	catalytic activity [GO:0003824]	catalytic activity [GO:0003824]		GO:0003824
589620408	A0A011QQI3	Heat shock protein F84.1	clpB_1 AW12_01236	Candidatus Accumulibacter sp. BA-94	216			Proteobacteria	Betaproteobacteria			Candidatus Accumulibacter	Candidatus Accumulibacter sp. BA-94		ATP binding [GO:0005524]		ATP binding [GO:0005524]		GO:0005524
547218995	R5LSP3	FlaB2	BN758_01570	Brachyspira sp. CAG:700	286			Spirochaetes	Spirochaetia	Spirochaetales	Brachyspiraceae	Brachyspira	Brachyspira sp. CAG:700		bacterial-type flagellum-dependent cell motility [GO:0071973]; bacterial-type flagellum filament [GO:0009420]; structural molecule activity [GO:0005198]	bacterial-type flagellum-dependent cell motility [GO:0071973]	structural molecule activity [GO:0005198]	bacterial-type flagellum filament [GO:0009420]	GO:0009420; GO:0071973; GO:0005198
238883678	C4YK87	NAD-specific glutamate dehydrogenase	CAWG_05884	Candida albicans (strain WO-1) (Yeast)	1056			Ascomycota	Saccharomycetes	Saccharomycetales (budding yeasts)	Debaryomycetaceae	Candida	Candida albicans (Yeast)		glutamate catabolic process to 2-oxoglutarate [GO:0019551]; glutamate dehydrogenase (NAD+) activity [GO:0004352]	glutamate catabolic process to 2-oxoglutarate [GO:0019551]; glutamate dehydrogenase (NAD+) activity [GO:0004352]	glutamate dehydrogenase (NAD+) activity [GO:0004352]		GO:0019551; GO:0004352
68479967	Q5A2S3	Uncharacterized protein	GDH2 CaO19.2192	Candida albicans (strain SC5314 / ATCC MYA-2876) (Yeast)	1056			Ascomycota	Saccharomycetes	Saccharomycetales (budding yeasts)	Debaryomycetaceae	Candida	Candida albicans (Yeast)	cal:CaO19.2192;	glutamate catabolic process to 2-oxoglutarate [GO:0019551]; glutamate dehydrogenase (NAD+) activity [GO:0004352]	glutamate catabolic process to 2-oxoglutarate [GO:0019551]; glutamate dehydrogenase (NAD+) activity [GO:0004352]	glutamate dehydrogenase (NAD+) activity [GO:0004352]		GO:0019551; GO:0004352
703965404	A0A0A3CH64	26S proteasome regulatory subunit N4	MEO_00421	Candida albicans P94015	538			Ascomycota	Saccharomycetes	Saccharomycetales (budding yeasts)	Debaryomycetaceae	Candida	Candida albicans (Yeast)
400203309	J4PKA6	ABC transporter, ATP-binding protein YjiK	yjjK ACINWCA157_2789	Acinetobacter radioresistens WC-A-157	540			Proteobacteria	Gammaproteobacteria	Pseudomonadales	Moraxellaceae	Acinetobacter	Acinetobacter radioresistens		ATPase activity [GO:0016887]; ATP binding [GO:0005524]	ATPase activity [GO:0016887]	ATPase activity [GO:0016887]; ATP binding [GO:0005524]		GO:0005524; GO:0016887
85722781	Q2LUG3	Transcriptional regulator containing GAF, AAA-type ATPase, and DNA binding domains	SYN_01090	Syntrophus aciditrophicus (strain SB)	535			Proteobacteria	Deltaproteobacteria	Syntrophobacterales	Syntrophaceae	Syntrophus	Syntrophus aciditrophicus	sat:SYN_01090;	ATP binding [GO:0005524]; phosphorelay sensor kinase activity [GO:0000155]; regulation of transcription, DNA-templated [GO:0006355]; sequence-specific DNA binding [GO:0043565]; transcription, DNA-templated [GO:0006351]	phosphorelay sensor kinase activity [GO:0000155]; regulation of transcription, DNA-templated [GO:0006355]; transcription, DNA-templated [GO:0006351]	ATP binding [GO:0005524]; phosphorelay sensor kinase activity [GO:0000155]; sequence-specific DNA binding [GO:0043565]		GO:0005524; GO:0000155; GO:0006355; GO:0043565; GO:0006351
497420444	F7QGN7	Glycerol-3-phosphate ABC transporter	CSIRO_0844	Bradyrhizobiaceae bacterium SG-6C	441			Proteobacteria	Alphaproteobacteria	Rhizobiales	Bradyrhizobiaceae		Bradyrhizobiaceae bacterium SG-6C		ATP-binding cassette (ABC) transporter complex, substrate-binding subunit-containing [GO:0055052]; glycerol-3-phosphate transport [GO:0015794]; glycerophosphodiester transport [GO:0001407]; outer membrane-bounded periplasmic space [GO:0030288]	glycerol-3-phosphate transport [GO:0015794]; glycerophosphodiester transport [GO:0001407]		ATP-binding cassette (ABC) transporter complex, substrate-binding subunit-containing [GO:0055052]; outer membrane-bounded periplasmic space [GO:0030288]	GO:0055052; GO:0015794; GO:0001407; GO:0030288
501317074	B1Y5R6	ABC transporter-related protein	Lcho_3708	Leptothrix cholodnii (strain ATCC 51168 / LMG 8142 / SP-6) (Leptothrix discophora (strain SP-6))	254			Proteobacteria	Betaproteobacteria	Burkholderiales		Leptothrix	Leptothrix cholodnii	lch:Lcho_3708;	ATPase activity [GO:0016887]; ATP binding [GO:0005524]	ATPase activity [GO:0016887]	ATPase activity [GO:0016887]; ATP binding [GO:0005524]		GO:0005524; GO:0016887
599565150	A0A017T1Z5	Transcription termination/antitermination protein NusG	nusG CAP_5625	Chondromyces apiculatus DSM 436	189			Proteobacteria	Deltaproteobacteria	Myxococcales (fruiting gliding bacteria)	Polyangiaceae	Chondromyces	Chondromyces apiculatus		DNA-templated transcription, elongation [GO:0006354]; DNA-templated transcription, termination [GO:0006353]; regulation of DNA-templated transcription, elongation [GO:0032784]; transcription antitermination [GO:0031564]	DNA-templated transcription, elongation [GO:0006354]; DNA-templated transcription, termination [GO:0006353]; regulation of DNA-templated transcription, elongation [GO:0032784]; transcription antitermination [GO:0031564]			GO:0006354; GO:0006353; GO:0032784; GO:0031564
340375066	I1FXB5	Uncharacterized protein	LOC100641631	Amphimedon queenslandica (Sponge)	468			Porifera (sponges)	Demospongiae	Haplosclerida	Niphatidae	Amphimedon	Amphimedon queenslandica (Sponge)	aqu:100641631;	NAD binding [GO:0051287]; oxidoreductase activity, acting on NAD(P)H [GO:0016651]; quinone binding [GO:0048038]	oxidoreductase activity, acting on NAD(P)H [GO:0016651]	NAD binding [GO:0051287]; oxidoreductase activity, acting on NAD(P)H [GO:0016651]; quinone binding [GO:0048038]		GO:0051287; GO:0016651; GO:0048038
503743227	F7V3L0	ATP-dependent Clp protease proteolytic subunit (EC 3.4.21.92) (Endopeptidase Clp)	clpP CXIVA_13730	Clostridium sp. (strain SY8519)	194	3.4.21.92		Firmicutes	Clostridia	Clostridiales	Clostridiaceae	Clostridium	Clostridium sp. (strain SY8519)	cls:CXIVA_13730;	cytoplasm [GO:0005737]; serine-type endopeptidase activity [GO:0004252]	serine-type endopeptidase activity [GO:0004252]	serine-type endopeptidase activity [GO:0004252]	cytoplasm [GO:0005737]	GO:0005737; GO:0004252
736942225	A0A011NPX0	Leucine-specific-binding protein	livK AW08_02599	Candidatus Accumulibacter sp. SK-12	420			Proteobacteria	Betaproteobacteria			Candidatus Accumulibacter	Candidatus Accumulibacter sp. SK-12		amino acid transport [GO:0006865]; outer membrane-bounded periplasmic space [GO:0030288]	amino acid transport [GO:0006865]		outer membrane-bounded periplasmic space [GO:0030288]	GO:0006865; GO:0030288
490841306	N8SAM4	Ribose-phosphate pyrophosphokinase (RPPK) (EC 2.7.6.1) (5-phospho-D-ribosyl alpha-1-diphosphate) (Phosphoribosyl diphosphate synthase) (Phosphoribosyl pyrophosphate synthase)	prs F985_03722	Acinetobacter sp. NIPH 973	316	2.7.6.1		Proteobacteria	Gammaproteobacteria	Pseudomonadales	Moraxellaceae	Acinetobacter	Acinetobacter sp. NIPH 973		5-phosphoribose 1-diphosphate biosynthetic process [GO:0006015]; ATP binding [GO:0005524]; cytoplasm [GO:0005737]; kinase activity [GO:0016301]; magnesium ion binding [GO:0000287]; nucleotide biosynthetic process [GO:0009165]; ribonucleoside monophosphate biosynthetic process [GO:0009156]; ribose phosphate diphosphokinase activity [GO:0004749]	5-phosphoribose 1-diphosphate biosynthetic process [GO:0006015]; kinase activity [GO:0016301]; nucleotide biosynthetic process [GO:0009165]; ribonucleoside monophosphate biosynthetic process [GO:0009156]; ribose phosphate diphosphokinase activity [GO:0004749]	ATP binding [GO:0005524]; kinase activity [GO:0016301]; magnesium ion binding [GO:0000287]; ribose phosphate diphosphokinase activity [GO:0004749]	cytoplasm [GO:0005737]	GO:0006015; GO:0005524; GO:0005737; GO:0016301; GO:0000287; GO:0009165; GO:0009156; GO:0004749
19920165	Q8S6F8	ATP synthase subunit alpha	OSJNBb0075K12.32 OSJNAb0075K12.16 LOC_Os10g21240	Oryza sativa subsp. japonica (Rice)	507			Streptophyta	Liliopsida	Poales	Poaceae	Oryza	Oryza sativa (Rice)		ATP binding [GO:0005524]; ATP hydrolysis coupled proton transport [GO:0015991]; ATP synthesis coupled proton transport [GO:0015986]; proton-transporting ATPase activity, rotational mechanism [GO:0046961]; proton-transporting ATP synthase activity, rotational mechanism [GO:0046933]; proton-transporting ATP synthase complex, catalytic core F(1) [GO:0045261]	ATP hydrolysis coupled proton transport [GO:0015991]; ATP synthesis coupled proton transport [GO:0015986]; proton-transporting ATPase activity, rotational mechanism [GO:0046961]; proton-transporting ATP synthase activity, rotational mechanism [GO:0046933]	ATP binding [GO:0005524]; proton-transporting ATPase activity, rotational mechanism [GO:0046961]; proton-transporting ATP synthase activity, rotational mechanism [GO:0046933]	proton-transporting ATP synthase complex, catalytic core F(1) [GO:0045261]	GO:0005524; GO:0015991; GO:0015986; GO:0046933; GO:0045261; GO:0046961
499930070	Q117A6	Uncharacterized protein	Tery_1046	Trichodesmium erythraeum (strain IMS101)	117			Cyanobacteria		Oscillatoriales		Trichodesmium	Trichodesmium erythraeum	ter:Tery_1046;
68473322	Q5AC11	Uncharacterized protein	CaO19.12985 CaO19.5539 I503_04827 orf19.5539	Candida albicans (strain SC5314 / ATCC MYA-2876) (Yeast)	280			Ascomycota	Saccharomycetes	Saccharomycetales (budding yeasts)	Debaryomycetaceae	Candida	Candida albicans (Yeast)	cal:CaO19.12985;cal:CaO19.5539;
504949451	K9QLP1	Uncharacterized protein	Nos7524_0164	Nostoc sp. (strain ATCC 29411 / PCC 7524)	116			Cyanobacteria		Nostocales	Nostocaceae	Nostoc	Nostoc sp. (strain ATCC 29411 / PCC 7524)	nop:Nos7524_0164;
446876201	C3TDT7	Ferric-rhodotorulic acid transporter (Outer membrane receptor for ferric iron uptake)	DC22_13145 DC24_16985 ECs1480 GS37_01780 GS39_12955 GS40_17250	Escherichia coli	729			Proteobacteria	Gammaproteobacteria	Enterobacteriales	Enterobacteriaceae	Escherichia	Escherichia coli		cell outer membrane [GO:0009279]; iron ion binding [GO:0005506]; receptor activity [GO:0004872]; siderophore transport [GO:0015891]	siderophore transport [GO:0015891]	iron ion binding [GO:0005506]; receptor activity [GO:0004872]	cell outer membrane [GO:0009279]	GO:0009279; GO:0005506; GO:0004872; GO:0015891
494943205	A8TK67	Gluconolactonase	BAL199_18073	alpha proteobacterium BAL199	371			Proteobacteria	Alphaproteobacteria				alpha proteobacterium BAL199
125526902	A2WSS0	Putative uncharacterized protein	OsI_02914	Oryza sativa subsp. indica (Rice)	814			Streptophyta	Liliopsida	Poales	Poaceae	Oryza	Oryza sativa (Rice)		ATP binding [GO:0005524]		ATP binding [GO:0005524]		GO:0005524
503506539	F4GUK1	ATP-dependent zinc metalloprotease FtsH (EC 3.4.24.-)	ftsH PT7_0111	Pusillimonas sp. (strain T7-7)	631	3.4.24.-		Proteobacteria	Betaproteobacteria	Burkholderiales	Alcaligenaceae	Pusillimonas	Pusillimonas sp. (strain T7-7)	put:PT7_0111;	ATPase activity [GO:0016887]; ATP binding [GO:0005524]; cell division [GO:0051301]; integral component of membrane [GO:0016021]; metalloendopeptidase activity [GO:0004222]; plasma membrane [GO:0005886]; protein catabolic process [GO:0030163]; zinc ion binding [GO:0008270]	ATPase activity [GO:0016887]; cell division [GO:0051301]; metalloendopeptidase activity [GO:0004222]; protein catabolic process [GO:0030163]	ATPase activity [GO:0016887]; ATP binding [GO:0005524]; metalloendopeptidase activity [GO:0004222]; zinc ion binding [GO:0008270]	integral component of membrane [GO:0016021]; plasma membrane [GO:0005886]	GO:0005524; GO:0016887; GO:0051301; GO:0016021; GO:0004222; GO:0005886; GO:0030163; GO:0008270
676395517	F0YKP2	Putative uncharacterized protein (Fragment)	AURANDRAFT_9512	Aureococcus anophagefferens (Harmful bloom alga)	54				Pelagophyceae	Pelagomonadales		Aureococcus	Aureococcus anophagefferens (Harmful bloom alga)
291585128	D5CN89	NADH/Ubiquinone/plastoquinone (Complex I)	Slit_2561	Sideroxydans lithotrophicus (strain ES-1)	485			Proteobacteria	Betaproteobacteria	Gallionellales	Gallionellaceae	Sideroxydans	Sideroxydans lithotrophicus	slt:Slit_2561;	ATP synthesis coupled electron transport [GO:0042773]; integral component of membrane [GO:0016021]; NADH dehydrogenase (ubiquinone) activity [GO:0008137]	ATP synthesis coupled electron transport [GO:0042773]; NADH dehydrogenase (ubiquinone) activity [GO:0008137]	NADH dehydrogenase (ubiquinone) activity [GO:0008137]	integral component of membrane [GO:0016021]	GO:0042773; GO:0008137; GO:0016021
496496495	S6AI27	NADH/ubiquinone/plastoquinone (EC 1.-.-.-)	SCD_n02025	Sulfuricella denitrificans skB26	482	1.-.-.-		Proteobacteria	Betaproteobacteria	Sulfuricellales	Sulfuricellaceae	Sulfuricella	Sulfuricella denitrificans	sdr:SCD_n02025;	ATP synthesis coupled electron transport [GO:0042773]; integral component of membrane [GO:0016021]; NADH dehydrogenase (ubiquinone) activity [GO:0008137]	ATP synthesis coupled electron transport [GO:0042773]; NADH dehydrogenase (ubiquinone) activity [GO:0008137]	NADH dehydrogenase (ubiquinone) activity [GO:0008137]	integral component of membrane [GO:0016021]	GO:0042773; GO:0008137; GO:0016021
736391218	W4LUQ7	Uncharacterized protein	ETSY1_06745	Candidatus Entotheonella sp. TSY1	264			Proteobacteria	Deltaproteobacteria			Candidatus Entotheonella	Candidatus Entotheonella sp. TSY1		oxidoreductase activity [GO:0016491]	oxidoreductase activity [GO:0016491]	oxidoreductase activity [GO:0016491]		GO:0016491
262089242	D4N6X8	Putative iron-sulfur cluster assembly accessory protein	29d5orf16	uncultured crenarchaeote 29d5	116			Crenarchaeota					uncultured crenarchaeote 29d5		iron-sulfur cluster assembly [GO:0016226]; iron-sulfur cluster binding [GO:0051536]; structural molecule activity [GO:0005198]	iron-sulfur cluster assembly [GO:0016226]	iron-sulfur cluster binding [GO:0051536]; structural molecule activity [GO:0005198]		GO:0016226; GO:0051536; GO:0005198
504776613	K0B768	Iron-sulfur cluster assembly accessory protein	NKOR_07345	Candidatus Nitrosopumilus koreensis AR1	116			Thaumarchaeota		Nitrosopumilales	Nitrosopumilaceae	Nitrosopumilus	Candidatus Nitrosopumilus koreensis	nkr:NKOR_07345;	iron-sulfur cluster assembly [GO:0016226]; iron-sulfur cluster binding [GO:0051536]; structural molecule activity [GO:0005198]	iron-sulfur cluster assembly [GO:0016226]	iron-sulfur cluster binding [GO:0051536]; structural molecule activity [GO:0005198]		GO:0016226; GO:0051536; GO:0005198
193087317	B3QSU9	Molydopterin dinucleotide-binding region	Ctha_0121	Chloroherpeton thalassium (strain ATCC 35110 / GB-78)	1010			Chlorobi	Chlorobia	Chlorobiales	Chlorobiaceae	Chloroherpeton	Chloroherpeton thalassium	cts:Ctha_0121;	iron-sulfur cluster binding [GO:0051536]; molybdenum ion binding [GO:0030151]; oxidoreductase activity [GO:0016491]	oxidoreductase activity [GO:0016491]	iron-sulfur cluster binding [GO:0051536]; molybdenum ion binding [GO:0030151]; oxidoreductase activity [GO:0016491]		GO:0051536; GO:0030151; GO:0016491
501343866	B1ZUZ6	Aconitate hydratase 1	Oter_2685	Opitutus terrae (strain DSM 11246 / PB90-1)	947			Verrucomicrobia	Opitutae	Opitutales	Opitutaceae	Opitutus	Opitutus terrae	ote:Oter_2685;	lyase activity [GO:0016829]	lyase activity [GO:0016829]	lyase activity [GO:0016829]		GO:0016829
665995548	A0A075MVY8	V-type ATP synthase alpha chain (EC 3.6.3.14) (V-ATPase subunit A)	atpA NTE_03279	Candidatus Nitrososphaera evergladensis SR1	600	3.6.3.14		Thaumarchaeota		Nitrososphaerales	Nitrososphaeraceae	Nitrososphaera	Candidatus Nitrososphaera evergladensis		ATP binding [GO:0005524]; ATP hydrolysis coupled proton transport [GO:0015991]; plasma membrane ATP synthesis coupled proton transport [GO:0042777]; proton-transporting ATP synthase activity, rotational mechanism [GO:0046933]; proton-transporting two-sector ATPase complex, catalytic domain [GO:0033178]	ATP hydrolysis coupled proton transport [GO:0015991]; plasma membrane ATP synthesis coupled proton transport [GO:0042777]; proton-transporting ATP synthase activity, rotational mechanism [GO:0046933]	ATP binding [GO:0005524]; proton-transporting ATP synthase activity, rotational mechanism [GO:0046933]	proton-transporting two-sector ATPase complex, catalytic domain [GO:0033178]	GO:0005524; GO:0015991; GO:0042777; GO:0046933; GO:0033178
504669226	I6ZS88	Acetylornithine aminotransferase (ACOAT) (EC 2.6.1.11)	argD MROS_1660	Melioribacter roseus (strain JCM 17771 / P3M-2)	400	2.6.1.11	PATHWAY: Amino-acid biosynthesis; L-arginine biosynthesis; N(2)-acetyl-L-ornithine from L-glutamate: step 4/4. {ECO:0000256|HAMAP-Rule:MF_01107}.	Ignavibacteriae	Ignavibacteria	Ignavibacteriales	Melioribacteraceae	Melioribacter	Melioribacter roseus	mro:MROS_1660;	arginine biosynthetic process [GO:0006526]; cytoplasm [GO:0005737]; N2-acetyl-L-ornithine:2-oxoglutarate 5-aminotransferase activity [GO:0003992]; pyridoxal phosphate binding [GO:0030170]	arginine biosynthetic process [GO:0006526]; N2-acetyl-L-ornithine:2-oxoglutarate 5-aminotransferase activity [GO:0003992]	N2-acetyl-L-ornithine:2-oxoglutarate 5-aminotransferase activity [GO:0003992]; pyridoxal phosphate binding [GO:0030170]	cytoplasm [GO:0005737]	GO:0003992; GO:0006526; GO:0005737; GO:0030170
242034333	C5X0F7	Putative uncharacterized protein Sb01g020840	Sb01g020840 SORBIDRAFT_01g020840	Sorghum bicolor (Sorghum) (Sorghum vulgare)	727			Streptophyta	Liliopsida	Poales	Poaceae	Sorghum	Sorghum bicolor (Sorghum) (Sorghum vulgare)	sbi:SORBI_01g020840;	nucleic acid binding [GO:0003676]		nucleic acid binding [GO:0003676]		GO:0003676
504831000	K0I8F1	Urease subunit alpha (EC 3.5.1.5)	ureC Ngar_c06130	Nitrososphaera gargensis (strain Ga9.2)	575	3.5.1.5		Thaumarchaeota		Nitrososphaerales	Nitrososphaeraceae	Nitrososphaera	Candidatus Nitrososphaera gargensis	nga:Ngar_c06130;	nickel cation binding [GO:0016151]; nitrogen compound metabolic process [GO:0006807]; urease activity [GO:0009039]	nitrogen compound metabolic process [GO:0006807]; urease activity [GO:0009039]	nickel cation binding [GO:0016151]; urease activity [GO:0009039]		GO:0016151; GO:0006807; GO:0009039
502591509	D0LJE1	DNA-directed RNA polymerase subunit beta (RNAP subunit beta) (EC 2.7.7.6) (RNA polymerase subunit beta) (Transcriptase subunit beta)	rpoB Hoch_4016	Haliangium ochraceum (strain DSM 14365 / JCM 11303 / SMP-2)	1403	2.7.7.6		Proteobacteria	Deltaproteobacteria	Myxococcales (fruiting gliding bacteria)	Kofleriaceae	Haliangium	Haliangium ochraceum	hoh:Hoch_4016;	DNA binding [GO:0003677]; DNA-directed RNA polymerase activity [GO:0003899]; ribonucleoside binding [GO:0032549]; transcription, DNA-templated [GO:0006351]	DNA-directed RNA polymerase activity [GO:0003899]; transcription, DNA-templated [GO:0006351]	DNA binding [GO:0003677]; DNA-directed RNA polymerase activity [GO:0003899]; ribonucleoside binding [GO:0032549]		GO:0003677; GO:0003899; GO:0032549; GO:0006351
506295457	C6VY91	Methylmalonyl-CoA mutase, large subunit (EC 5.4.99.2)	Dfer_5804	Dyadobacter fermentans (strain ATCC 700827 / DSM 18053 / NS114)	972	5.4.99.2		Bacteroidetes	Cytophagia	Cytophagales	Cytophagaceae	Dyadobacter	Dyadobacter fermentans	dfe:Dfer_5804;	cobalamin binding [GO:0031419]; metal ion binding [GO:0046872]; methylmalonyl-CoA mutase activity [GO:0004494]	methylmalonyl-CoA mutase activity [GO:0004494]	cobalamin binding [GO:0031419]; metal ion binding [GO:0046872]; methylmalonyl-CoA mutase activity [GO:0004494]		GO:0031419; GO:0046872; GO:0004494
125557585	A2YJ60	Putative uncharacterized protein	OsI_25266	Oryza sativa subsp. indica (Rice)	302			Streptophyta	Liliopsida	Poales	Poaceae	Oryza	Oryza sativa (Rice)		ADP binding [GO:0043531]		ADP binding [GO:0043531]		GO:0043531
413944726	A0A096U9P8	Uncharacterized protein	Zm.62002	Zea mays (Maize)	161			Streptophyta	Liliopsida	Poales	Poaceae	Zea	Zea mays (Maize)
500471352	A5GAB9	Dihydrolipoyl dehydrogenase (EC 1.8.1.4)	Gura_1264	Geobacter uraniireducens (strain Rf4) (Geobacter uraniumreducens)	472	1.8.1.4		Proteobacteria	Deltaproteobacteria	Desulfuromonadales	Geobacteraceae	Geobacter	Geobacter uraniireducens	gur:Gura_1264;	cell redox homeostasis [GO:0045454]; detoxification of mercury ion [GO:0050787]; dihydrolipoyl dehydrogenase activity [GO:0004148]; flavin adenine dinucleotide binding [GO:0050660]; mercury (II) reductase activity [GO:0016152]; mercury ion binding [GO:0045340]; NADP binding [GO:0050661]	cell redox homeostasis [GO:0045454]; detoxification of mercury ion [GO:0050787]; dihydrolipoyl dehydrogenase activity [GO:0004148]; mercury (II) reductase activity [GO:0016152]	dihydrolipoyl dehydrogenase activity [GO:0004148]; flavin adenine dinucleotide binding [GO:0050660]; mercury (II) reductase activity [GO:0016152]; mercury ion binding [GO:0045340]; NADP binding [GO:0050661]		GO:0050661; GO:0045454; GO:0050787; GO:0004148; GO:0050660; GO:0016152; GO:0045340
736784039	A0A0A6DNQ2	60 kDa chaperonin (GroEL protein) (Protein Cpn60)	groEL groL NC77_24315	Janthinobacterium lividum	549			Proteobacteria	Betaproteobacteria	Burkholderiales	Oxalobacteraceae	Janthinobacterium	Janthinobacterium lividum
405551390	K1KXQ8	Uncharacterized protein	B879_04163	Cecembia lonarensis LW9	133			Bacteroidetes	Cytophagia	Cytophagales	Cyclobacteriaceae	Cecembia	Cecembia lonarensis		DNA binding [GO:0003677]		DNA binding [GO:0003677]		GO:0003677
703956351	A0A0A3BLZ0	Uncharacterized protein	MEU_05475	Candida albicans P37005	392			Ascomycota	Saccharomycetes	Saccharomycetales (budding yeasts)	Debaryomycetaceae	Candida	Candida albicans (Yeast)
238883209	C4YTA6	Uncharacterized protein	CAWG_05392	Candida albicans (strain WO-1) (Yeast)	439			Ascomycota	Saccharomycetes	Saccharomycetales (budding yeasts)	Debaryomycetaceae	Candida	Candida albicans (Yeast)
23928443	Q8GTL8	Putative gag-pol	ZMRS072.13	Zea mays (Maize)	1313			Streptophyta	Liliopsida	Poales	Poaceae	Zea	Zea mays (Maize)		DNA integration [GO:0015074]; nucleic acid binding [GO:0003676]; RNA-DNA hybrid ribonuclease activity [GO:0004523]	DNA integration [GO:0015074]; RNA-DNA hybrid ribonuclease activity [GO:0004523]	nucleic acid binding [GO:0003676]; RNA-DNA hybrid ribonuclease activity [GO:0004523]		GO:0015074; GO:0004523; GO:0003676
575417977	W4LXZ1	Uncharacterized protein	ETSY1_02355	Candidatus Entotheonella sp. TSY1	85			Proteobacteria	Deltaproteobacteria			Candidatus Entotheonella	Candidatus Entotheonella sp. TSY1
703958365	A0A0A3BSR5	6-phosphofructokinase subunit alpha	MEO_04362	Candida albicans P94015	987			Ascomycota	Saccharomycetes	Saccharomycetales (budding yeasts)	Debaryomycetaceae	Candida	Candida albicans (Yeast)
736391735	W4LT04	Uncharacterized protein	ETSY1_08355	Candidatus Entotheonella sp. TSY1	327			Proteobacteria	Deltaproteobacteria			Candidatus Entotheonella	Candidatus Entotheonella sp. TSY1
503586750	G0A268	ATP-dependent Clp protease ATP-binding subunit ClpX	clpX Metme_4261	Methylomonas methanica (strain MC09)	424			Proteobacteria	Gammaproteobacteria	Methylococcales	Methylococcaceae	Methylomonas	Methylomonas methanica	mmt:Metme_4261;	ATP binding [GO:0005524]; peptidase activity [GO:0008233]; protein folding [GO:0006457]; zinc ion binding [GO:0008270]	peptidase activity [GO:0008233]; protein folding [GO:0006457]	ATP binding [GO:0005524]; peptidase activity [GO:0008233]; zinc ion binding [GO:0008270]		GO:0005524; GO:0008233; GO:0006457; GO:0008270
518205311	A0A024Q466	50S ribosomal protein L6	rplF_1 rplF BN993_06861	Virgibacillus halodenitrificans (Bacillus halodenitrificans)	179			Firmicutes	Bacilli	Bacillales	Bacillaceae	Virgibacillus	Virgibacillus halodenitrificans (Bacillus halodenitrificans)		ribosome [GO:0005840]; rRNA binding [GO:0019843]; structural constituent of ribosome [GO:0003735]; translation [GO:0006412]	translation [GO:0006412]	rRNA binding [GO:0019843]; structural constituent of ribosome [GO:0003735]	ribosome [GO:0005840]	GO:0019843; GO:0005840; GO:0003735; GO:0006412
163869630	A9YLN2	Actin (Fragment)		Rhodnius prolixus (Triatomid bug)	101			Arthropoda	Insecta	Hemiptera	Reduviidae (assassin bugs)	Rhodnius	Rhodnius prolixus (Triatomid bug)
669100495	A0A075DW03	NADH-quinone oxidoreductase subunit N (EC 1.6.99.5) (NADH dehydrogenase I subunit N) (NDH-1 subunit N)	ndhB nuoN	Paris verticillata	510	1.6.99.5		Streptophyta	Liliopsida	Liliales	Melanthiaceae	Paris	Paris verticillata		ATP synthesis coupled electron transport [GO:0042773]; integral component of membrane [GO:0016021]; NADH dehydrogenase (ubiquinone) activity [GO:0008137]; plasma membrane [GO:0005886]; plastid [GO:0009536]; quinone binding [GO:0048038]; transport [GO:0006810]	ATP synthesis coupled electron transport [GO:0042773]; NADH dehydrogenase (ubiquinone) activity [GO:0008137]; transport [GO:0006810]	NADH dehydrogenase (ubiquinone) activity [GO:0008137]; quinone binding [GO:0048038]	integral component of membrane [GO:0016021]; plasma membrane [GO:0005886]; plastid [GO:0009536]	GO:0042773; GO:0008137; GO:0016021; GO:0005886; GO:0009536; GO:0048038; GO:0006810
737869202	A0A099JH37	Aminopeptidase Y	GY21_07820	Cryobacterium roopkundense	512			Actinobacteria	Actinobacteria (high G+C Gram-positive bacteria)	Actinomycetales	Microbacteriaceae	Cryobacterium	Cryobacterium roopkundense		aminopeptidase activity [GO:0004177]	aminopeptidase activity [GO:0004177]	aminopeptidase activity [GO:0004177]		GO:0004177
501259937	B1I5T1	Adenylylsulfate reductase, beta subunit	Daud_1886	Desulforudis audaxviator (strain MP104C)	145			Firmicutes	Clostridia	Clostridiales	Peptococcaceae	Candidatus Desulforudis	Candidatus Desulforudis audaxviator	dau:Daud_1886;	iron-sulfur cluster binding [GO:0051536]		iron-sulfur cluster binding [GO:0051536]		GO:0051536
620703781	A0A038ID05	Putative N-acetyltransferase YedL	AZ22_5162	Bordetella bronchiseptica 980-2	48			Proteobacteria	Betaproteobacteria	Burkholderiales	Alcaligenaceae	Bordetella	Bordetella bronchiseptica (Alcaligenes bronchisepticus)		transferase activity [GO:0016740]	transferase activity [GO:0016740]	transferase activity [GO:0016740]		GO:0016740
585244288	W7VTA4	BNR/Asp-box repeat protein	MCBG_00953	Micromonospora sp. M42	371			Actinobacteria	Actinobacteria (high G+C Gram-positive bacteria)	Actinomycetales	Micromonosporaceae	Micromonospora	Micromonospora sp. M42
296013073	D5SQ60	Polyketide-type polyunsaturated fatty acid synthase PfaA	Plim_0462	Planctomyces limnophilus (strain ATCC 43296 / DSM 3776 / IFAM 1008 / 290)	2414			Planctomycetes	Planctomycetia	Planctomycetales	Planctomycetaceae	Planctomyces	Planctomyces limnophilus	plm:Plim_0462;	transferase activity [GO:0016740]	transferase activity [GO:0016740]	transferase activity [GO:0016740]		GO:0016740
568803270	W2UL86	Phosphomethylpyrimidine synthase (EC 4.1.99.17) (Hydroxymethylpyrimidine phosphate synthase) (Thiamine biosynthesis protein ThiC)	thiC P278_26870	Zhouia amylolytica AD3	582	4.1.99.17	PATHWAY: Cofactor biosynthesis; thiamine diphosphate biosynthesis. {ECO:0000256|HAMAP-Rule:MF_00089, ECO:0000256|SAAS:SAAS00007798}.	Bacteroidetes	Flavobacteriia	Flavobacteriales	Flavobacteriaceae	Zhouia	Zhouia amylolytica		4 iron, 4 sulfur cluster binding [GO:0051539]; lyase activity [GO:0016829]; thiamine biosynthetic process [GO:0009228]; thiamine diphosphate biosynthetic process [GO:0009229]; zinc ion binding [GO:0008270]	lyase activity [GO:0016829]; thiamine biosynthetic process [GO:0009228]; thiamine diphosphate biosynthetic process [GO:0009229]	4 iron, 4 sulfur cluster binding [GO:0051539]; lyase activity [GO:0016829]; zinc ion binding [GO:0008270]		GO:0051539; GO:0016829; GO:0009228; GO:0009229; GO:0008270
151302401	A6YD27	AprA	aprA	Thermodesulfovibrio sp. (ex DSM 12270)	299			Nitrospirae	Nitrospira	Nitrospirales	Nitrospiraceae	Thermodesulfovibrio	Thermodesulfovibrio sp. (ex DSM 12270)
501750888	B8JCA8	AMP-dependent synthetase and ligase	A2cp1_2510	Anaeromyxobacter dehalogenans (strain 2CP-1 / ATCC BAA-258)	1549			Proteobacteria	Deltaproteobacteria	Myxococcales (fruiting gliding bacteria)	Anaeromyxobacteraceae	Anaeromyxobacter	Anaeromyxobacter dehalogenans	acp:A2cp1_2510;	ligase activity [GO:0016874]; N-acetyltransferase activity [GO:0008080]	ligase activity [GO:0016874]; N-acetyltransferase activity [GO:0008080]	ligase activity [GO:0016874]; N-acetyltransferase activity [GO:0008080]		GO:0008080; GO:0016874
575413017	W4LKN5	Uncharacterized protein	ETSY2_42460	Candidatus Entotheonella sp. TSY2	264			Proteobacteria	Deltaproteobacteria			Candidatus Entotheonella	Candidatus Entotheonella sp. TSY2
108707656	Q10MS4	40S ribosomal protein S7, putative, expressed	LOC_Os03g18580 OsJ_10496	Oryza sativa subsp. japonica (Rice)	192			Streptophyta	Liliopsida	Poales	Poaceae	Oryza	Oryza sativa (Rice)		ribosome [GO:0005840]; structural constituent of ribosome [GO:0003735]; translation [GO:0006412]	translation [GO:0006412]	structural constituent of ribosome [GO:0003735]	ribosome [GO:0005840]	GO:0005840; GO:0003735; GO:0006412
573919196	J3LCC1	Uncharacterized protein	OB02G22880	Oryza brachyantha	192			Streptophyta	Liliopsida	Poales	Poaceae	Oryza	Oryza brachyantha	obr:102716565;	ribosome [GO:0005840]; structural constituent of ribosome [GO:0003735]; translation [GO:0006412]	translation [GO:0006412]	structural constituent of ribosome [GO:0003735]	ribosome [GO:0005840]	GO:0005840; GO:0003735; GO:0006412
568203922	A4U4C6	50S ribosomal protein L11	rplK MGR_3801	Magnetospirillum gryphiswaldense	142			Proteobacteria	Alphaproteobacteria	Rhodospirillales	Rhodospirillaceae (purple nonsulfur bacteria)	Magnetospirillum	Magnetospirillum gryphiswaldense		large ribosomal subunit rRNA binding [GO:0070180]; ribosome [GO:0005840]; structural constituent of ribosome [GO:0003735]; translation [GO:0006412]	translation [GO:0006412]	large ribosomal subunit rRNA binding [GO:0070180]; structural constituent of ribosome [GO:0003735]	ribosome [GO:0005840]	GO:0070180; GO:0005840; GO:0003735; GO:0006412
68470803	Q5AG37	Potential fungal zinc cluster transcription factor	CaO19.4342 orf19.4342	Candida albicans (strain SC5314 / ATCC MYA-2876) (Yeast)	356			Ascomycota	Saccharomycetes	Saccharomycetales (budding yeasts)	Debaryomycetaceae	Candida	Candida albicans (Yeast)	cal:CaO19.4342;	nucleus [GO:0005634]; sequence-specific DNA binding RNA polymerase II transcription factor activity [GO:0000981]; zinc ion binding [GO:0008270]	sequence-specific DNA binding RNA polymerase II transcription factor activity [GO:0000981]	sequence-specific DNA binding RNA polymerase II transcription factor activity [GO:0000981]; zinc ion binding [GO:0008270]	nucleus [GO:0005634]	GO:0005634; GO:0000981; GO:0008270
503011643	D8P7E7	Chromosomal replication initiator protein DnaA	dnaA NIDE0001	Candidatus Nitrospira defluvii	446			Nitrospirae	Nitrospira	Nitrospirales	Nitrospiraceae	Nitrospira	Candidatus Nitrospira defluvii	nde:NIDE0001;	ATP binding [GO:0005524]; cytoplasm [GO:0005737]; DNA replication initiation [GO:0006270]; DNA replication origin binding [GO:0003688]; regulation of DNA replication [GO:0006275]	DNA replication initiation [GO:0006270]; regulation of DNA replication [GO:0006275]	ATP binding [GO:0005524]; DNA replication origin binding [GO:0003688]	cytoplasm [GO:0005737]	GO:0005524; GO:0006270; GO:0003688; GO:0005737; GO:0006275
319995079	E8N5Y6	NADH-quinone oxidoreductase subunit B (EC 1.6.99.5) (NADH dehydrogenase I subunit B) (NDH-1 subunit B)	nuoB ANT_18240	Anaerolinea thermophila (strain DSM 14523 / JCM 11388 / NBRC 100420 / UNI-1)	217	1.6.99.5		Chloroflexi	Anaerolineae	Anaerolineales	Anaerolineaceae	Anaerolinea	Anaerolinea thermophila	atm:ANT_18240;	4 iron, 4 sulfur cluster binding [GO:0051539]; iron ion binding [GO:0005506]; NADH dehydrogenase (ubiquinone) activity [GO:0008137]; plasma membrane [GO:0005886]; quinone binding [GO:0048038]; transport [GO:0006810]	NADH dehydrogenase (ubiquinone) activity [GO:0008137]; transport [GO:0006810]	4 iron, 4 sulfur cluster binding [GO:0051539]; iron ion binding [GO:0005506]; NADH dehydrogenase (ubiquinone) activity [GO:0008137]; quinone binding [GO:0048038]	plasma membrane [GO:0005886]	GO:0051539; GO:0008137; GO:0005506; GO:0005886; GO:0048038; GO:0006810
506435571	B7KDZ4	Catalase (EC 1.11.1.6)	PCC7424_3293	Cyanothece sp. (strain PCC 7424) (Synechococcus sp. (strain ATCC 29155))	326	1.11.1.6		Cyanobacteria		Chroococcales		Cyanothece	Cyanothece sp. (strain PCC 7424) (Synechococcus sp. (strain ATCC 29155))	cyc:PCC7424_3293;	catalase activity [GO:0004096]	catalase activity [GO:0004096]	catalase activity [GO:0004096]		GO:0004096
564215726	V7NLK0	60 kDa chaperonin	groEL O981_24040	Mycobacterium avium 10-5560	399			Actinobacteria	Actinobacteria (high G+C Gram-positive bacteria)	Actinomycetales	Mycobacteriaceae	Mycobacterium	Mycobacterium avium		ATP binding [GO:0005524]; cytoplasm [GO:0005737]; protein refolding [GO:0042026]	protein refolding [GO:0042026]	ATP binding [GO:0005524]	cytoplasm [GO:0005737]	GO:0005524; GO:0005737; GO:0042026
114695	P25075	ATP synthase subunit beta (EC 3.6.3.14) (ATP synthase F1 sector subunit beta) (F-ATPase subunit beta)	atpD	Bacillus firmus	467	3.6.3.14		Firmicutes	Bacilli	Bacillales	Bacillaceae	Bacillus	Bacillus firmus		ATP binding [GO:0005524]; ATP hydrolysis coupled proton transport [GO:0015991]; plasma membrane [GO:0005886]; plasma membrane ATP synthesis coupled proton transport [GO:0042777]; proton-transporting ATP synthase activity, rotational mechanism [GO:0046933]; proton-transporting ATP synthase complex, catalytic core F(1) [GO:0045261]	ATP hydrolysis coupled proton transport [GO:0015991]; plasma membrane ATP synthesis coupled proton transport [GO:0042777]; proton-transporting ATP synthase activity, rotational mechanism [GO:0046933]	ATP binding [GO:0005524]; proton-transporting ATP synthase activity, rotational mechanism [GO:0046933]	plasma membrane [GO:0005886]; proton-transporting ATP synthase complex, catalytic core F(1) [GO:0045261]	GO:0005524; GO:0015991; GO:0005886; GO:0042777; GO:0046933; GO:0045261
685403019	J3NSR1	Glyceraldehyde-3-phosphate dehydrogenase	GGTG_04310	Gaeumannomyces graminis var. tritici (strain R3-111a-1) (Wheat and barley take-all root rot fungus)	336			Ascomycota	Sordariomycetes	Magnaporthales	Magnaporthaceae	Gaeumannomyces	Gaeumannomyces graminis		glucose metabolic process [GO:0006006]; glyceraldehyde-3-phosphate dehydrogenase (NAD+) (phosphorylating) activity [GO:0004365]; glycolytic process [GO:0006096]; NAD binding [GO:0051287]; NADP binding [GO:0050661]	glucose metabolic process [GO:0006006]; glyceraldehyde-3-phosphate dehydrogenase (NAD+) (phosphorylating) activity [GO:0004365]; glycolytic process [GO:0006096]	glyceraldehyde-3-phosphate dehydrogenase (NAD+) (phosphorylating) activity [GO:0004365]; NAD binding [GO:0051287]; NADP binding [GO:0050661]		GO:0051287; GO:0050661; GO:0006006; GO:0004365; GO:0006096
557866486	V5DQI8	Bilirubin oxidase (EC 1.3.3.5)	MGMO_129c00010	Methyloglobulus morosus KoM1	833	1.3.3.5		Proteobacteria	Gammaproteobacteria	Methylococcales	Methylococcaceae	Methyloglobulus	Methyloglobulus morosus		bilirubin oxidase activity [GO:0047705]; copper ion binding [GO:0005507]	bilirubin oxidase activity [GO:0047705]	bilirubin oxidase activity [GO:0047705]; copper ion binding [GO:0005507]		GO:0047705; GO:0005507
39545744	Q7XND1	OSJNBb0034I13.8 protein	OSJNBb0034I13.8	Oryza sativa subsp. japonica (Rice)	203			Streptophyta	Liliopsida	Poales	Poaceae	Oryza	Oryza sativa (Rice)
518206159	A0A024PP52	Peptidyl-tRNA hydrolase (PTH) (EC 3.1.1.29)	pth_1 pth BN993_01432	Virgibacillus halodenitrificans (Bacillus halodenitrificans)	186	3.1.1.29		Firmicutes	Bacilli	Bacillales	Bacillaceae	Virgibacillus	Virgibacillus halodenitrificans (Bacillus halodenitrificans)		aminoacyl-tRNA hydrolase activity [GO:0004045]; cytoplasm [GO:0005737]; translation [GO:0006412]	aminoacyl-tRNA hydrolase activity [GO:0004045]; translation [GO:0006412]	aminoacyl-tRNA hydrolase activity [GO:0004045]	cytoplasm [GO:0005737]	GO:0004045; GO:0005737; GO:0006412
750679012	A0A075JKX2	Peptidyl-tRNA hydrolase (PTH) (EC 3.1.1.29)	pth X953_00360	Virgibacillus sp. SK37	186	3.1.1.29		Firmicutes	Bacilli	Bacillales	Bacillaceae	Virgibacillus	Virgibacillus sp. SK37		aminoacyl-tRNA hydrolase activity [GO:0004045]; cytoplasm [GO:0005737]; translation [GO:0006412]	aminoacyl-tRNA hydrolase activity [GO:0004045]; translation [GO:0006412]	aminoacyl-tRNA hydrolase activity [GO:0004045]	cytoplasm [GO:0005737]	GO:0004045; GO:0005737; GO:0006412
125535584	A2ZHI8	Putative uncharacterized protein	OsI_37268	Oryza sativa subsp. indica (Rice)	224			Streptophyta	Liliopsida	Poales	Poaceae	Oryza	Oryza sativa (Rice)
20149282	Q8RVN0	Class II chitinase (Fragment)	CHT-3	Malus domestica (Apple) (Pyrus malus)	181			Streptophyta		Rosales	Rosaceae	Malus	Malus domestica (Apple) (Pyrus malus)		cell wall macromolecule catabolic process [GO:0016998]; chitinase activity [GO:0004568]; chitin catabolic process [GO:0006032]	cell wall macromolecule catabolic process [GO:0016998]; chitinase activity [GO:0004568]; chitin catabolic process [GO:0006032]	chitinase activity [GO:0004568]		GO:0016998; GO:0006032; GO:0004568
497234945	H5WJA7	Acyl-CoA-binding protein	BurJ1DRAFT_1189	Burkholderiales bacterium JOSHI_001	84			Proteobacteria	Betaproteobacteria	Burkholderiales			Burkholderiales bacterium JOSHI_001		fatty-acyl-CoA binding [GO:0000062]		fatty-acyl-CoA binding [GO:0000062]		GO:0000062
241951842	B9WC24	Heat shock protein	CD36_21650	Candida dubliniensis (strain CD36 / ATCC MYA-646 / CBS 7987 / NCPF 3949 / NRRL Y-17841) (Yeast)	648			Ascomycota	Saccharomycetes	Saccharomycetales (budding yeasts)	Debaryomycetaceae	Candida	Candida dubliniensis (Yeast)	cdu:CD36_21650;	ATP binding [GO:0005524]; protein folding [GO:0006457]	protein folding [GO:0006457]	ATP binding [GO:0005524]		GO:0005524; GO:0006457
703962955	A0A0A3C5A9	Hsp77-like protein	MEO_02130	Candida albicans P94015	648			Ascomycota	Saccharomycetes	Saccharomycetales (budding yeasts)	Debaryomycetaceae	Candida	Candida albicans (Yeast)
504399915	G7WNZ2	Hypothetical secreted protein, NosD and DUF11 family	Mhar_1469	Methanosaeta harundinacea (strain 6Ac)	4560			Euryarchaeota	Methanomicrobia	Methanosarcinales	Methanosaetaceae	Methanosaeta	Methanosaeta harundinacea	mhi:Mhar_1469;	extrachromosomal circular DNA [GO:0005727]			extrachromosomal circular DNA [GO:0005727]	GO:0005727
501193398	A9GWL3	DksA1 protein	dksA1 sce3786	Sorangium cellulosum (strain So ce56) (Polyangium cellulosum (strain So ce56))	120			Proteobacteria	Deltaproteobacteria	Myxococcales (fruiting gliding bacteria)	Polyangiaceae	Sorangium	Sorangium cellulosum (Polyangium cellulosum)	scl:sce3786;	zinc ion binding [GO:0008270]		zinc ion binding [GO:0008270]		GO:0008270
497237662	H5WIR8	Iron-sulfur cluster assembly transcription factor IscR	BurJ1DRAFT_3629	Burkholderiales bacterium JOSHI_001	178			Proteobacteria	Betaproteobacteria	Burkholderiales			Burkholderiales bacterium JOSHI_001		double-stranded DNA binding [GO:0003690]; sequence-specific DNA binding transcription factor activity [GO:0003700]	sequence-specific DNA binding transcription factor activity [GO:0003700]	double-stranded DNA binding [GO:0003690]; sequence-specific DNA binding transcription factor activity [GO:0003700]		GO:0003690; GO:0003700
703976398	A0A0A3DYY9	Uncharacterized protein	MG3_05028	Candida albicans P78048	439			Ascomycota	Saccharomycetes	Saccharomycetales (budding yeasts)	Debaryomycetaceae	Candida	Candida albicans (Yeast)
42557707	Q702E2	Putative uncharacterized protein		uncultured crenarchaeote	102			Crenarchaeota					uncultured crenarchaeote
297170964	E7C3F6	Putative uncharacterized protein (Fragment)		uncultured Planctomycetales bacterium HF0130_29M04	188			Planctomycetes	Planctomycetia	Planctomycetales			uncultured Planctomycetales bacterium HF0130_29M04
499201805	Q9K805	Small acid-soluble spore protein	BH3202	Bacillus halodurans (strain ATCC BAA-125 / DSM 18197 / FERM 7344 / JCM 9153 / C-125)	68			Firmicutes	Bacilli	Bacillales	Bacillaceae	Bacillus	Bacillus halodurans	bha:BH3202;	DNA topological change [GO:0006265]; double-stranded DNA binding [GO:0003690]	DNA topological change [GO:0006265]	double-stranded DNA binding [GO:0003690]		GO:0006265; GO:0003690
502794220	D5CQR2	Ribosomal RNA large subunit methyltransferase E (EC 2.1.1.166) (23S rRNA Um2552 methyltransferase) (rRNA (uridine-2'-O-)-methyltransferase)	rlmE ftsJ rrmJ Slit_1060	Sideroxydans lithotrophicus (strain ES-1)	206	2.1.1.166		Proteobacteria	Betaproteobacteria	Gallionellales	Gallionellaceae	Sideroxydans	Sideroxydans lithotrophicus	slt:Slit_1060;	cytoplasm [GO:0005737]; rRNA (uridine-2'-O-)-methyltransferase activity [GO:0008650]	rRNA (uridine-2'-O-)-methyltransferase activity [GO:0008650]	rRNA (uridine-2'-O-)-methyltransferase activity [GO:0008650]	cytoplasm [GO:0005737]	GO:0005737; GO:0008650
503192668	E3J3B7	Elongation factor G (EF-G)	fusA FraEuI1c_6230	Frankia sp. (strain EuI1c)	697			Actinobacteria	Actinobacteria (high G+C Gram-positive bacteria)	Actinomycetales	Frankiaceae	Frankia	Frankia sp. (strain EuI1c)	fri:FraEuI1c_6230;	cytoplasm [GO:0005737]; GTPase activity [GO:0003924]; GTP binding [GO:0005525]; translation elongation factor activity [GO:0003746]	GTPase activity [GO:0003924]; translation elongation factor activity [GO:0003746]	GTPase activity [GO:0003924]; GTP binding [GO:0005525]; translation elongation factor activity [GO:0003746]	cytoplasm [GO:0005737]	GO:0005525; GO:0003924; GO:0005737; GO:0003746
422314475	K7YJI9	Nitrous oxide reductase (Fragment)	nosZ	uncultured bacterium	244								uncultured bacterium		copper ion binding [GO:0005507]; cytochrome-c oxidase activity [GO:0004129]; membrane [GO:0016020]	cytochrome-c oxidase activity [GO:0004129]	copper ion binding [GO:0005507]; cytochrome-c oxidase activity [GO:0004129]	membrane [GO:0016020]	GO:0005507; GO:0004129; GO:0016020
116223270	Q02AE3	Heat shock protein 70	Acid_0981	Solibacter usitatus (strain Ellin6076)	893			Acidobacteria	Solibacteres	Solibacterales	Solibacteraceae	Candidatus Solibacter	Solibacter usitatus	sus:Acid_0981;	ATP binding [GO:0005524]		ATP binding [GO:0005524]		GO:0005524
657396897	G7IKE0	Elongation factor Tu	MTR_2g021300	Medicago truncatula (Barrel medic) (Medicago tribuloides)	436			Streptophyta		Fabales	Fabaceae	Medicago (medics)	Medicago truncatula (Barrel medic) (Medicago tribuloides)		GTPase activity [GO:0003924]; GTP binding [GO:0005525]; intracellular [GO:0005622]; translation elongation factor activity [GO:0003746]	GTPase activity [GO:0003924]; translation elongation factor activity [GO:0003746]	GTPase activity [GO:0003924]; GTP binding [GO:0005525]; translation elongation factor activity [GO:0003746]	intracellular [GO:0005622]	GO:0005525; GO:0003924; GO:0005622; GO:0003746
736394541	W4LM79	Uncharacterized protein	ETSY1_16575	Candidatus Entotheonella sp. TSY1	389			Proteobacteria	Deltaproteobacteria			Candidatus Entotheonella	Candidatus Entotheonella sp. TSY1		5-methyltetrahydropteroyltriglutamate-homocysteine S-methyltransferase activity [GO:0003871]; methionine biosynthetic process [GO:0009086]; zinc ion binding [GO:0008270]	5-methyltetrahydropteroyltriglutamate-homocysteine S-methyltransferase activity [GO:0003871]; methionine biosynthetic process [GO:0009086]	5-methyltetrahydropteroyltriglutamate-homocysteine S-methyltransferase activity [GO:0003871]; zinc ion binding [GO:0008270]		GO:0003871; GO:0009086; GO:0008270
413948634	K7V1P5	Uncharacterized protein (Fragment)	ZEAMMB73_626241	Zea mays (Maize)	1099			Streptophyta	Liliopsida	Poales	Poaceae	Zea	Zea mays (Maize)		zinc ion binding [GO:0008270]		zinc ion binding [GO:0008270]		GO:0008270
503989086	G8TP51	Two component transcriptional regulator, winged helix family	Niako_6947	Niastella koreensis (strain DSM 17620 / KACC 11465 / GR20-10)	233			Bacteroidetes	Sphingobacteriia	Sphingobacteriales	Chitinophagaceae	Niastella	Niastella koreensis	nko:Niako_6947;	DNA binding [GO:0003677]; phosphorelay signal transduction system [GO:0000160]; regulation of transcription, DNA-templated [GO:0006355]; transcription, DNA-templated [GO:0006351]	phosphorelay signal transduction system [GO:0000160]; regulation of transcription, DNA-templated [GO:0006355]; transcription, DNA-templated [GO:0006351]	DNA binding [GO:0003677]		GO:0003677; GO:0000160; GO:0006355; GO:0006351
740673963	A0A077C0Q5	60 kDa chaperonin (GroEL protein) (Protein Cpn60)	groEL groL IM40_01500	Candidatus Caedibacter acanthamoebae	553			Proteobacteria	Alphaproteobacteria	Rickettsiales		Caedibacter	Candidatus Caedibacter acanthamoebae		ATP binding [GO:0005524]; cytoplasm [GO:0005737]; protein refolding [GO:0042026]	protein refolding [GO:0042026]	ATP binding [GO:0005524]	cytoplasm [GO:0005737]	GO:0005524; GO:0005737; GO:0042026
395618140	S4SGD1	Beta-actin (Fragment)		Puntius binotatus (spotted barb)	160			Chordata	Actinopteri	Cypriniformes	Cyprinidae	Puntius	Puntius binotatus (spotted barb)
195541866	B8R8R2	Putative 3-hydroxybutyryl-CoA dehydrogenase		uncultured bacterium 888	324								uncultured bacterium 888		outer membrane-bounded periplasmic space [GO:0030288]; transport [GO:0006810]	transport [GO:0006810]		outer membrane-bounded periplasmic space [GO:0030288]	GO:0030288; GO:0006810
501215984	A9WHM3	Extracellular solute-binding protein family 1	Caur_3152	Chloroflexus aurantiacus (strain ATCC 29366 / DSM 635 / J-10-fl)	434			Chloroflexi	Chloroflexia	Chloroflexales	Chloroflexaceae (filamentous anoxygenic phototrophic bacteria)	Chloroflexus	Chloroflexus aurantiacus	cau:Caur_3152;	maltose transmembrane transporter activity [GO:0005363]	maltose transmembrane transporter activity [GO:0005363]	maltose transmembrane transporter activity [GO:0005363]		GO:0005363
495381827	A0P5M7	K(+)-insensitive pyrophosphate-energized proton pump (EC 3.6.1.1) (Membrane-bound proton-translocating pyrophosphatase) (Pyrophosphate-energized inorganic pyrophosphatase)	hppA MB2181_02150	Methylophilales bacterium HTCC2181	680	3.6.1.1		Proteobacteria	Betaproteobacteria	Methylophilales			Methylophilales bacterium HTCC2181		hydrogen-translocating pyrophosphatase activity [GO:0009678]; inorganic diphosphatase activity [GO:0004427]; integral component of plasma membrane [GO:0005887]; magnesium ion binding [GO:0000287]; proton transport [GO:0015992]	hydrogen-translocating pyrophosphatase activity [GO:0009678]; inorganic diphosphatase activity [GO:0004427]; proton transport [GO:0015992]	hydrogen-translocating pyrophosphatase activity [GO:0009678]; inorganic diphosphatase activity [GO:0004427]; magnesium ion binding [GO:0000287]	integral component of plasma membrane [GO:0005887]	GO:0009678; GO:0004427; GO:0005887; GO:0000287; GO:0015992
502943464	D7CQU1	ATPase, P-type (Transporting), HAD superfamily, subfamily IC	Trad_1961	Truepera radiovictrix (strain DSM 17093 / CIP 108686 / LMG 22925 / RQ-24)	926			Deinococcus-Thermus	Deinococci	Deinococcales	Trueperaceae	Truepera	Truepera radiovictrix	tra:Trad_1961;	ATP binding [GO:0005524]; hydrolase activity [GO:0016787]; integral component of membrane [GO:0016021]; metal ion binding [GO:0046872]	hydrolase activity [GO:0016787]	ATP binding [GO:0005524]; hydrolase activity [GO:0016787]; metal ion binding [GO:0046872]	integral component of membrane [GO:0016021]	GO:0005524; GO:0016787; GO:0016021; GO:0046872
703956851	A0A0A3BUY2	Uncharacterized protein	MEO_05149	Candida albicans P94015	1541			Ascomycota	Saccharomycetes	Saccharomycetales (budding yeasts)	Debaryomycetaceae	Candida	Candida albicans (Yeast)
647812014	A0A060HK93	Urease subunit alpha (EC 3.5.1.5)	ureC1 NVIE_014740	Nitrososphaera viennensis EN76	575	3.5.1.5		Thaumarchaeota		Nitrososphaerales	Nitrososphaeraceae	Nitrososphaera	Nitrososphaera viennensis		nickel cation binding [GO:0016151]; nitrogen compound metabolic process [GO:0006807]; urease activity [GO:0009039]	nitrogen compound metabolic process [GO:0006807]; urease activity [GO:0009039]	nickel cation binding [GO:0016151]; urease activity [GO:0009039]		GO:0016151; GO:0006807; GO:0009039
703960932	A0A0A3BZT3	Transcriptional regulatory protein LEU3	MEU_04168	Candida albicans P37005	984			Ascomycota	Saccharomycetes	Saccharomycetales (budding yeasts)	Debaryomycetaceae	Candida	Candida albicans (Yeast)
575459188	W0RJ03	DNA-directed RNA polymerase subunit beta' (RNAP subunit beta') (EC 2.7.7.6) (RNA polymerase subunit beta') (Transcriptase subunit beta')	rpoC J421_2768	Gemmatimonadetes bacterium KBS708	1437	2.7.7.6		Gemmatimonadetes	Gemmatimonadetes				Gemmatimonadetes bacterium KBS708		DNA binding [GO:0003677]; DNA-directed RNA polymerase activity [GO:0003899]; transcription, DNA-templated [GO:0006351]	DNA-directed RNA polymerase activity [GO:0003899]; transcription, DNA-templated [GO:0006351]	DNA binding [GO:0003677]; DNA-directed RNA polymerase activity [GO:0003899]		GO:0003677; GO:0003899; GO:0006351
647813001	A0A060HUC0	Protoheme IX farnesyltransferase (EC 2.5.1.-) (Heme B farnesyltransferase) (Heme O synthase)	ctaB-2 ctaB NVIE_024370	Nitrososphaera viennensis EN76	283	2.5.1.-	PATHWAY: Porphyrin-containing compound metabolism; heme O biosynthesis; heme O from protoheme: step 1/1. {ECO:0000256|HAMAP-Rule:MF_00154}.	Thaumarchaeota		Nitrososphaerales	Nitrososphaeraceae	Nitrososphaera	Nitrososphaera viennensis		heme O biosynthetic process [GO:0048034]; integral component of membrane [GO:0016021]; plasma membrane [GO:0005886]; protoheme IX farnesyltransferase activity [GO:0008495]	heme O biosynthetic process [GO:0048034]; protoheme IX farnesyltransferase activity [GO:0008495]	protoheme IX farnesyltransferase activity [GO:0008495]	integral component of membrane [GO:0016021]; plasma membrane [GO:0005886]	GO:0048034; GO:0016021; GO:0005886; GO:0008495
488711991	U2U5E5	Cold-shock protein CspE	A176_05592	Myxococcus sp. (contaminant ex DSM 436)	68			Proteobacteria	Deltaproteobacteria	Myxococcales (fruiting gliding bacteria)	Myxococcaceae	Myxococcus	Myxococcus sp. (contaminant ex DSM 436)		cytoplasm [GO:0005737]; DNA binding [GO:0003677]; regulation of transcription, DNA-templated [GO:0006355]; transcription, DNA-templated [GO:0006351]	regulation of transcription, DNA-templated [GO:0006355]; transcription, DNA-templated [GO:0006351]	DNA binding [GO:0003677]	cytoplasm [GO:0005737]	GO:0003677; GO:0005737; GO:0006355; GO:0006351
115474129	Q6Z4P2	Probable apyrase 2 (OsAPY2) (EC 3.6.1.5) (ATP-diphosphatase) (ATP-diphosphohydrolase) (Adenosine diphosphatase) (ADPase)	APY2 Os07g0682800 LOC_Os07g48430 OsJ_25612 OSJNBa0060O17.4	Oryza sativa subsp. japonica (Rice)	467	3.6.1.5		Streptophyta	Liliopsida	Poales	Poaceae	Oryza	Oryza sativa (Rice)	osa:4344315;	ATP binding [GO:0005524]; hydrolase activity [GO:0016787]; integral component of membrane [GO:0016021]	hydrolase activity [GO:0016787]	ATP binding [GO:0005524]; hydrolase activity [GO:0016787]	integral component of membrane [GO:0016021]	GO:0005524; GO:0016787; GO:0016021
497239102	H5WSG6	Putative uncharacterized protein	BurJ1DRAFT_4689	Burkholderiales bacterium JOSHI_001	2084			Proteobacteria	Betaproteobacteria	Burkholderiales			Burkholderiales bacterium JOSHI_001		copper ion binding [GO:0005507]		copper ion binding [GO:0005507]		GO:0005507
115483626	Q0IVE5	Os10g0575800 protein (Fragment)	Os10g0575800	Oryza sativa subsp. japonica (Rice)	909			Streptophyta	Liliopsida	Poales	Poaceae	Oryza	Oryza sativa (Rice)	osa:4349490;
66820524	Q553U6	Putative actin-22	act22 DDB_G0275023	Dictyostelium discoideum (Slime mold)	376					Dictyosteliida (dictyostelid cellular slime molds)		Dictyostelium	Dictyostelium discoideum (Slime mold)	ddi:DDB_G0275023;	actin cytoskeleton [GO:0015629]; ATP binding [GO:0005524]; cell morphogenesis [GO:0000902]; cell pole [GO:0060187]; early phagosome [GO:0032009]; myosin binding [GO:0017022]; phagocytic cup [GO:0001891]; phagocytic vesicle [GO:0045335]; phagocytosis [GO:0006909]; phagolysosome [GO:0032010]; structural constituent of cytoskeleton [GO:0005200]	cell morphogenesis [GO:0000902]; phagocytosis [GO:0006909]	ATP binding [GO:0005524]; myosin binding [GO:0017022]; structural constituent of cytoskeleton [GO:0005200]	actin cytoskeleton [GO:0015629]; cell pole [GO:0060187]; early phagosome [GO:0032009]; phagocytic cup [GO:0001891]; phagocytic vesicle [GO:0045335]; phagolysosome [GO:0032010]	GO:0005524; GO:0015629; GO:0000902; GO:0060187; GO:0032009; GO:0017022; GO:0001891; GO:0045335; GO:0006909; GO:0032010; GO:0005200
167859712	B0Z6G6	Actin (Fragment)		Telaepolella tubasferens	263							Telaepolella	Telaepolella tubasferens
471777839	M4WME6	60 kDa chaperonin (Fragment)	cpn60	uncultured bacterium	186								uncultured bacterium		ATP binding [GO:0005524]; cellular protein metabolic process [GO:0044267]	cellular protein metabolic process [GO:0044267]	ATP binding [GO:0005524]		GO:0005524; GO:0044267
703110937	W9RAR5	Putative phosphoribosylformylglycinamidine synthase	L484_025164	Morus notabilis	1413			Streptophyta		Rosales	Moraceae	Morus (mulberries)	Morus notabilis		'de novo' IMP biosynthetic process [GO:0006189]; phosphoribosylformylglycinamidine synthase activity [GO:0004642]	'de novo' IMP biosynthetic process [GO:0006189]; phosphoribosylformylglycinamidine synthase activity [GO:0004642]	phosphoribosylformylglycinamidine synthase activity [GO:0004642]		GO:0006189; GO:0004642
596025486	M5X2T4	Uncharacterized protein	PRUPE_ppa016848mg	Prunus persica (Peach) (Amygdalus persica)	373			Streptophyta		Rosales	Rosaceae	Prunus	Prunus persica (Peach) (Amygdalus persica)	pper:PRUPE_ppa016848mg;	nucleus [GO:0005634]; protein targeting to vacuole [GO:0006623]; ubiquitin-dependent protein catabolic process [GO:0006511]; vacuole [GO:0005773]; vesicle-mediated transport [GO:0016192]	protein targeting to vacuole [GO:0006623]; ubiquitin-dependent protein catabolic process [GO:0006511]; vesicle-mediated transport [GO:0016192]		nucleus [GO:0005634]; vacuole [GO:0005773]	GO:0005634; GO:0006623; GO:0006511; GO:0005773; GO:0016192
737282176	A0A031LVQ6	Membrane protein	CL42_04380	Acinetobacter sp. Ver3	350			Proteobacteria	Gammaproteobacteria	Pseudomonadales	Moraxellaceae	Acinetobacter	Acinetobacter sp. Ver3		cell outer membrane [GO:0009279]; integral component of membrane [GO:0016021]			cell outer membrane [GO:0009279]; integral component of membrane [GO:0016021]	GO:0009279; GO:0016021
218184663	B8BH91	Midasin	OsI_33882	Oryza sativa subsp. indica (Rice)	5024			Streptophyta	Liliopsida	Poales	Poaceae	Oryza	Oryza sativa (Rice)		ATPase activity [GO:0016887]; ATP binding [GO:0005524]; ATP catabolic process [GO:0006200]; nucleus [GO:0005634]; protein complex assembly [GO:0006461]	ATPase activity [GO:0016887]; ATP catabolic process [GO:0006200]; protein complex assembly [GO:0006461]	ATPase activity [GO:0016887]; ATP binding [GO:0005524]	nucleus [GO:0005634]	GO:0005524; GO:0006200; GO:0016887; GO:0005634; GO:0006461
406895912	K1YC03	Uncharacterized protein	ACD_75C00081G0003	uncultured bacterium	479								uncultured bacterium
58578631	Q5EM49	Cytochrome c oxidase subunit 1 (EC 1.9.3.1)	cox1	Mortierella verticillata	534	1.9.3.1	PATHWAY: Energy metabolism; oxidative phosphorylation. {ECO:0000256|RuleBase:RU000369}.			Mortierellales	Mortierellaceae	Mortierella	Mortierella verticillata		aerobic respiration [GO:0009060]; cytochrome-c oxidase activity [GO:0004129]; heme binding [GO:0020037]; integral component of membrane [GO:0016021]; iron ion binding [GO:0005506]; mitochondrial inner membrane [GO:0005743]; oxidative phosphorylation [GO:0006119]; respiratory chain [GO:0070469]	aerobic respiration [GO:0009060]; cytochrome-c oxidase activity [GO:0004129]; oxidative phosphorylation [GO:0006119]	cytochrome-c oxidase activity [GO:0004129]; heme binding [GO:0020037]; iron ion binding [GO:0005506]	integral component of membrane [GO:0016021]; mitochondrial inner membrane [GO:0005743]; respiratory chain [GO:0070469]	GO:0009060; GO:0004129; GO:0020037; GO:0016021; GO:0005506; GO:0005743; GO:0006119; GO:0070469
672855191	A0A086VL68	Cytochrome c oxidase subunit 1 (EC 1.9.3.1)	MVEG_20005	Mortierella verticillata NRRL 6337	485	1.9.3.1	PATHWAY: Energy metabolism; oxidative phosphorylation. {ECO:0000256|RuleBase:RU000369}.			Mortierellales	Mortierellaceae	Mortierella	Mortierella verticillata		aerobic respiration [GO:0009060]; cytochrome-c oxidase activity [GO:0004129]; heme binding [GO:0020037]; integral component of membrane [GO:0016021]; iron ion binding [GO:0005506]; mitochondrial inner membrane [GO:0005743]; respiratory chain [GO:0070469]	aerobic respiration [GO:0009060]; cytochrome-c oxidase activity [GO:0004129]	cytochrome-c oxidase activity [GO:0004129]; heme binding [GO:0020037]; iron ion binding [GO:0005506]	integral component of membrane [GO:0016021]; mitochondrial inner membrane [GO:0005743]; respiratory chain [GO:0070469]	GO:0009060; GO:0004129; GO:0020037; GO:0016021; GO:0005506; GO:0005743; GO:0070469
505070630	L0DSK1	Phosphate import ATP-binding protein PstB (EC 3.6.3.27) (ABC phosphate transporter) (Phosphate-transporting ATPase)	pstB2 [H] pstB TVNIR_0899	Thioalkalivibrio nitratireducens (strain DSM 14787 / UNIQEM 213 / ALEN2)	285	3.6.3.27		Proteobacteria	Gammaproteobacteria	Chromatiales	Ectothiorhodospiraceae (purple sulfur bacteria)	Thioalkalivibrio	Thioalkalivibrio nitratireducens	tni:TVNIR_0899;	ATP binding [GO:0005524]; ATP-binding cassette (ABC) transporter complex [GO:0043190]; inorganic phosphate transmembrane transporter activity [GO:0005315]; phosphate ion transmembrane-transporting ATPase activity [GO:0015415]	inorganic phosphate transmembrane transporter activity [GO:0005315]; phosphate ion transmembrane-transporting ATPase activity [GO:0015415]	ATP binding [GO:0005524]; inorganic phosphate transmembrane transporter activity [GO:0005315]; phosphate ion transmembrane-transporting ATPase activity [GO:0015415]	ATP-binding cassette (ABC) transporter complex [GO:0043190]	GO:0005524; GO:0043190; GO:0005315; GO:0015415
27461587	Q8HFC5	ATP synthase subunit alpha (Fragment)	atp1	Juncus sp. JID-2002	411			Streptophyta	Liliopsida	Poales	Juncaceae	Juncus (rushes)	Juncus sp. JID-2002		ATP binding [GO:0005524]; ATP hydrolysis coupled proton transport [GO:0015991]; ATP synthesis coupled proton transport [GO:0015986]; mitochondrion [GO:0005739]; proton-transporting ATPase activity, rotational mechanism [GO:0046961]; proton-transporting ATP synthase activity, rotational mechanism [GO:0046933]; proton-transporting ATP synthase complex, catalytic core F(1) [GO:0045261]	ATP hydrolysis coupled proton transport [GO:0015991]; ATP synthesis coupled proton transport [GO:0015986]; proton-transporting ATPase activity, rotational mechanism [GO:0046961]; proton-transporting ATP synthase activity, rotational mechanism [GO:0046933]	ATP binding [GO:0005524]; proton-transporting ATPase activity, rotational mechanism [GO:0046961]; proton-transporting ATP synthase activity, rotational mechanism [GO:0046933]	mitochondrion [GO:0005739]; proton-transporting ATP synthase complex, catalytic core F(1) [GO:0045261]	GO:0005524; GO:0015991; GO:0015986; GO:0005739; GO:0046933; GO:0045261; GO:0046961
27461615	Q8HFB1	ATP synthase subunit alpha (Fragment)	atp1	Orectanthe sceptrum	414			Streptophyta	Liliopsida	Poales	Xyridaceae	Orectanthe	Orectanthe sceptrum		ATP binding [GO:0005524]; ATP hydrolysis coupled proton transport [GO:0015991]; ATP synthesis coupled proton transport [GO:0015986]; mitochondrion [GO:0005739]; proton-transporting ATPase activity, rotational mechanism [GO:0046961]; proton-transporting ATP synthase activity, rotational mechanism [GO:0046933]; proton-transporting ATP synthase complex, catalytic core F(1) [GO:0045261]	ATP hydrolysis coupled proton transport [GO:0015991]; ATP synthesis coupled proton transport [GO:0015986]; proton-transporting ATPase activity, rotational mechanism [GO:0046961]; proton-transporting ATP synthase activity, rotational mechanism [GO:0046933]	ATP binding [GO:0005524]; proton-transporting ATPase activity, rotational mechanism [GO:0046961]; proton-transporting ATP synthase activity, rotational mechanism [GO:0046933]	mitochondrion [GO:0005739]; proton-transporting ATP synthase complex, catalytic core F(1) [GO:0045261]	GO:0005524; GO:0015991; GO:0015986; GO:0005739; GO:0046933; GO:0045261; GO:0046961
595840666	M5W7G9	Uncharacterized protein	PRUPE_ppa001925mg	Prunus persica (Peach) (Amygdalus persica)	740			Streptophyta		Rosales	Rosaceae	Prunus	Prunus persica (Peach) (Amygdalus persica)	pper:PRUPE_ppa001925mg;	ATP binding [GO:0005524]; cytoplasm [GO:0005737]; glutamate-tRNA ligase activity [GO:0004818]; glutamyl-tRNA aminoacylation [GO:0006424]	glutamate-tRNA ligase activity [GO:0004818]; glutamyl-tRNA aminoacylation [GO:0006424]	ATP binding [GO:0005524]; glutamate-tRNA ligase activity [GO:0004818]	cytoplasm [GO:0005737]	GO:0005524; GO:0005737; GO:0004818; GO:0006424
737946249	A0A084FMN1	CTP synthase (EC 6.3.4.2) (CTP synthetase) (UTP--ammonia ligase)	pyrG CEDDRAFT_02199	Frankia sp. CeD	608	6.3.4.2	PATHWAY: Pyrimidine metabolism; CTP biosynthesis via de novo pathway; CTP from UDP: step 2/2. {ECO:0000256|HAMAP-Rule:MF_01227, ECO:0000256|SAAS:SAAS00037318}.	Actinobacteria	Actinobacteria (high G+C Gram-positive bacteria)	Actinomycetales	Frankiaceae	Frankia	Frankia sp. CeD		ATP binding [GO:0005524]; CTP synthase activity [GO:0003883]; glutamine metabolic process [GO:0006541]; pyrimidine nucleotide biosynthetic process [GO:0006221]	CTP synthase activity [GO:0003883]; glutamine metabolic process [GO:0006541]; pyrimidine nucleotide biosynthetic process [GO:0006221]	ATP binding [GO:0005524]; CTP synthase activity [GO:0003883]		GO:0005524; GO:0003883; GO:0006541; GO:0006221
740454725	A0A094PGI8	CTP synthase (EC 6.3.4.2) (CTP synthetase) (UTP--ammonia ligase)	pyrG GM46_6110	actinobacterium acAcidi	546	6.3.4.2	PATHWAY: Pyrimidine metabolism; CTP biosynthesis via de novo pathway; CTP from UDP: step 2/2. {ECO:0000256|HAMAP-Rule:MF_01227}.	Actinobacteria	Actinobacteria (high G+C Gram-positive bacteria)				actinobacterium acAcidi		ATP binding [GO:0005524]; CTP synthase activity [GO:0003883]; glutamine metabolic process [GO:0006541]; pyrimidine nucleotide biosynthetic process [GO:0006221]	CTP synthase activity [GO:0003883]; glutamine metabolic process [GO:0006541]; pyrimidine nucleotide biosynthetic process [GO:0006221]	ATP binding [GO:0005524]; CTP synthase activity [GO:0003883]		GO:0005524; GO:0003883; GO:0006541; GO:0006221
631781777	A0A024HMH2	RNA polymerase-binding transcription factor DksA	dksA PKB_4940	Pseudomonas knackmussii B13	147			Proteobacteria	Gammaproteobacteria	Pseudomonadales	Pseudomonadaceae	Pseudomonas	Pseudomonas sp. (strain B13)		cytoplasm [GO:0005737]; regulation of gene expression [GO:0010468]; zinc ion binding [GO:0008270]	regulation of gene expression [GO:0010468]	zinc ion binding [GO:0008270]	cytoplasm [GO:0005737]	GO:0005737; GO:0010468; GO:0008270
503986868	G8TNM4	30S ribosomal protein S7	rpsG Niako_4694	Niastella koreensis (strain DSM 17620 / KACC 11465 / GR20-10)	155			Bacteroidetes	Sphingobacteriia	Sphingobacteriales	Chitinophagaceae	Niastella	Niastella koreensis	nko:Niako_4694;	rRNA binding [GO:0019843]; small ribosomal subunit [GO:0015935]; structural constituent of ribosome [GO:0003735]; translation [GO:0006412]; tRNA binding [GO:0000049]	translation [GO:0006412]	rRNA binding [GO:0019843]; structural constituent of ribosome [GO:0003735]; tRNA binding [GO:0000049]	small ribosomal subunit [GO:0015935]	GO:0019843; GO:0015935; GO:0003735; GO:0000049; GO:0006412
575425865	W4MHC6	Uncharacterized protein	ETSY2_01475	Candidatus Entotheonella sp. TSY2	390			Proteobacteria	Deltaproteobacteria			Candidatus Entotheonella	Candidatus Entotheonella sp. TSY2		oxidoreductase activity, acting on paired donors, with incorporation or reduction of molecular oxygen [GO:0016705]	oxidoreductase activity, acting on paired donors, with incorporation or reduction of molecular oxygen [GO:0016705]	oxidoreductase activity, acting on paired donors, with incorporation or reduction of molecular oxygen [GO:0016705]		GO:0016705
497376067	A0A088UA66	ATP synthase subunit alpha (EC 3.6.3.14) (ATP synthase F1 sector subunit alpha) (F-ATPase subunit alpha)	atpA DM39_3375	Burkholderia cenocepacia	513	3.6.3.14		Proteobacteria	Betaproteobacteria	Burkholderiales	Burkholderiaceae	Burkholderia	Burkholderia cenocepacia		ATP binding [GO:0005524]; plasma membrane [GO:0005886]; plasma membrane ATP synthesis coupled proton transport [GO:0042777]; proton-transporting ATP synthase activity, rotational mechanism [GO:0046933]; proton-transporting ATP synthase complex, catalytic core F(1) [GO:0045261]	plasma membrane ATP synthesis coupled proton transport [GO:0042777]; proton-transporting ATP synthase activity, rotational mechanism [GO:0046933]	ATP binding [GO:0005524]; proton-transporting ATP synthase activity, rotational mechanism [GO:0046933]	plasma membrane [GO:0005886]; proton-transporting ATP synthase complex, catalytic core F(1) [GO:0045261]	GO:0005524; GO:0005886; GO:0042777; GO:0046933; GO:0045261
631779091	A0A024HG37	Spermidine/putrescine-binding periplasmic protein	PKB_2222	Pseudomonas knackmussii B13	349			Proteobacteria	Gammaproteobacteria	Pseudomonadales	Pseudomonadaceae	Pseudomonas	Pseudomonas sp. (strain B13)		periplasmic space [GO:0042597]; polyamine binding [GO:0019808]; polyamine transport [GO:0015846]	polyamine transport [GO:0015846]	polyamine binding [GO:0019808]	periplasmic space [GO:0042597]	GO:0042597; GO:0019808; GO:0015846
500018693	A0LLE1	Acetyl-CoA decarbonylase/synthase alpha subunit / acetyl-CoA decarbonylase/synthase beta subunit (EC 1.2.99.2) (EC 2.3.1.-)	Sfum_2565	Syntrophobacter fumaroxidans (strain DSM 10017 / MPOB)	737	1.2.99.2; 2.3.1.-		Proteobacteria	Deltaproteobacteria	Syntrophobacterales	Syntrophobacteraceae	Syntrophobacter	Syntrophobacter fumaroxidans	sfu:Sfum_2565;	acetyl-CoA metabolic process [GO:0006084]; carbon-monoxide dehydrogenase (acceptor) activity [GO:0018492]; transferase activity, transferring acyl groups [GO:0016746]	acetyl-CoA metabolic process [GO:0006084]; carbon-monoxide dehydrogenase (acceptor) activity [GO:0018492]; transferase activity, transferring acyl groups [GO:0016746]	carbon-monoxide dehydrogenase (acceptor) activity [GO:0018492]; transferase activity, transferring acyl groups [GO:0016746]		GO:0006084; GO:0018492; GO:0016746
500016898	A0LG91	Acetyl-coenzyme A synthetase (AcCoA synthetase) (Acs) (EC 6.2.1.1) (Acetate--CoA ligase) (Acyl-activating enzyme)	acsA Sfum_0745	Syntrophobacter fumaroxidans (strain DSM 10017 / MPOB)	650	6.2.1.1		Proteobacteria	Deltaproteobacteria	Syntrophobacterales	Syntrophobacteraceae	Syntrophobacter	Syntrophobacter fumaroxidans	sfu:Sfum_0745;	acetate-CoA ligase activity [GO:0003987]; acetyl-CoA biosynthetic process from acetate [GO:0019427]; AMP binding [GO:0016208]; ATP binding [GO:0005524]; metal ion binding [GO:0046872]	acetate-CoA ligase activity [GO:0003987]; acetyl-CoA biosynthetic process from acetate [GO:0019427]	acetate-CoA ligase activity [GO:0003987]; AMP binding [GO:0016208]; ATP binding [GO:0005524]; metal ion binding [GO:0046872]		GO:0016208; GO:0005524; GO:0003987; GO:0019427; GO:0046872
739609182	A0A091AFJ9	Phosphate starvation protein PhoH	KN63_06265	Smithella sp. F21	330			Proteobacteria	Deltaproteobacteria	Syntrophobacterales	Syntrophaceae	Smithella	Smithella sp. F21
504006210	A0A060DGK2	ATP-dependent zinc metalloprotease FtsH (EC 3.4.24.-)	ftsH ABAZ39_07990	Azospirillum brasilense	645	3.4.24.-		Proteobacteria	Alphaproteobacteria	Rhodospirillales	Rhodospirillaceae (purple nonsulfur bacteria)	Azospirillum	Azospirillum brasilense		ATPase activity [GO:0016887]; ATP binding [GO:0005524]; cell division [GO:0051301]; integral component of membrane [GO:0016021]; metalloendopeptidase activity [GO:0004222]; plasma membrane [GO:0005886]; protein catabolic process [GO:0030163]; zinc ion binding [GO:0008270]	ATPase activity [GO:0016887]; cell division [GO:0051301]; metalloendopeptidase activity [GO:0004222]; protein catabolic process [GO:0030163]	ATPase activity [GO:0016887]; ATP binding [GO:0005524]; metalloendopeptidase activity [GO:0004222]; zinc ion binding [GO:0008270]	integral component of membrane [GO:0016021]; plasma membrane [GO:0005886]	GO:0005524; GO:0016887; GO:0051301; GO:0016021; GO:0004222; GO:0005886; GO:0030163; GO:0008270
568246773	V6BPX5	Protein Ycf2	ycf2	Pyrus spinosa	2279			Streptophyta		Rosales	Rosaceae	Pyrus (pears)	Pyrus spinosa		ATP binding [GO:0005524]; chloroplast stroma [GO:0009570]		ATP binding [GO:0005524]	chloroplast stroma [GO:0009570]	GO:0005524; GO:0009570
340806852	G0YD15	Protein Ycf2	ycf2	Juglans nigra (Black walnut) (Wallia nigra)	2275			Streptophyta		Fagales	Juglandaceae	Juglans (walnuts)	Juglans nigra (Black walnut) (Wallia nigra)		ATP binding [GO:0005524]; chloroplast stroma [GO:0009570]		ATP binding [GO:0005524]	chloroplast stroma [GO:0009570]	GO:0005524; GO:0009570
503325840	E8MXQ0	5-methylthioadenosine/S-adenosylhomocysteine deaminase (MTA/SAH deaminase) (EC 3.5.4.28) (EC 3.5.4.31)	mtaD ANT_21050	Anaerolinea thermophila (strain DSM 14523 / JCM 11388 / NBRC 100420 / UNI-1)	654	3.5.4.28; 3.5.4.31		Chloroflexi	Anaerolineae	Anaerolineales	Anaerolineaceae	Anaerolinea	Anaerolinea thermophila	atm:ANT_21050;	5'-methylthioadenosine deaminase activity [GO:0090614]; metal ion binding [GO:0046872]; S-adenosylhomocysteine deaminase activity [GO:0050270]	5'-methylthioadenosine deaminase activity [GO:0090614]; S-adenosylhomocysteine deaminase activity [GO:0050270]	5'-methylthioadenosine deaminase activity [GO:0090614]; metal ion binding [GO:0046872]; S-adenosylhomocysteine deaminase activity [GO:0050270]		GO:0090614; GO:0050270; GO:0046872
409120026	K5YBM6	Uncharacterized protein	C211_08439	Pseudomonas sp. Chol1	191			Proteobacteria	Gammaproteobacteria	Pseudomonadales	Pseudomonadaceae	Pseudomonas	Pseudomonas sp. Chol1
503059204	D9SIU4	ATP-dependent zinc metalloprotease FtsH (EC 3.4.24.-)	ftsH Galf_2253	Gallionella capsiferriformans (strain ES-2) (Gallionella ferruginea capsiferriformans (strain ES-2))	639	3.4.24.-		Proteobacteria	Betaproteobacteria	Gallionellales	Gallionellaceae	Gallionella	Gallionella capsiferriformans	gca:Galf_2253;	ATPase activity [GO:0016887]; ATP binding [GO:0005524]; integral component of membrane [GO:0016021]; metalloendopeptidase activity [GO:0004222]; plasma membrane [GO:0005886]; protein catabolic process [GO:0030163]; zinc ion binding [GO:0008270]	ATPase activity [GO:0016887]; metalloendopeptidase activity [GO:0004222]; protein catabolic process [GO:0030163]	ATPase activity [GO:0016887]; ATP binding [GO:0005524]; metalloendopeptidase activity [GO:0004222]; zinc ion binding [GO:0008270]	integral component of membrane [GO:0016021]; plasma membrane [GO:0005886]	GO:0005524; GO:0016887; GO:0016021; GO:0004222; GO:0005886; GO:0030163; GO:0008270
223470322	C0JUH3	Dissimilatory sulfite reductase (Fragment)		uncultured sulfate-reducing bacterium	268								uncultured sulfate-reducing bacterium		4 iron, 4 sulfur cluster binding [GO:0051539]; heme binding [GO:0020037]; hydrogensulfite reductase activity [GO:0018551]	hydrogensulfite reductase activity [GO:0018551]	4 iron, 4 sulfur cluster binding [GO:0051539]; heme binding [GO:0020037]; hydrogensulfite reductase activity [GO:0018551]		GO:0051539; GO:0020037; GO:0018551
219965663	B8ZVL3	Dissimilatory sulfite reductase alpha subunit (Fragment)	dsrA	uncultured sulfate-reducing bacterium	185								uncultured sulfate-reducing bacterium		heme binding [GO:0020037]; iron-sulfur cluster binding [GO:0051536]; oxidoreductase activity [GO:0016491]	oxidoreductase activity [GO:0016491]	heme binding [GO:0020037]; iron-sulfur cluster binding [GO:0051536]; oxidoreductase activity [GO:0016491]		GO:0020037; GO:0051536; GO:0016491
494829589	I9LMW8	Amino acid permease-associated protein	WYO_0942	Methylobacterium sp. GXF4	484			Proteobacteria	Alphaproteobacteria	Rhizobiales	Methylobacteriaceae	Methylobacterium	Methylobacterium sp. GXF4		amino acid transmembrane transporter activity [GO:0015171]; integral component of membrane [GO:0016021]	amino acid transmembrane transporter activity [GO:0015171]	amino acid transmembrane transporter activity [GO:0015171]	integral component of membrane [GO:0016021]	GO:0015171; GO:0016021
147770667	A5AH94	Putative uncharacterized protein	VITISV_041027	Vitis vinifera (Grape)	888			Streptophyta		Vitales	Vitaceae	Vitis	Vitis vinifera (Grape)		DNA integration [GO:0015074]; nucleic acid binding [GO:0003676]; RNA-DNA hybrid ribonuclease activity [GO:0004523]	DNA integration [GO:0015074]; RNA-DNA hybrid ribonuclease activity [GO:0004523]	nucleic acid binding [GO:0003676]; RNA-DNA hybrid ribonuclease activity [GO:0004523]		GO:0015074; GO:0004523; GO:0003676
502794112	D5CQ26	Aspartate 1-decarboxylase (EC 4.1.1.11) (Aspartate alpha-decarboxylase)	panD Slit_0952	Sideroxydans lithotrophicus (strain ES-1)	128	4.1.1.11	PATHWAY: Cofactor biosynthesis; (R)-pantothenate biosynthesis; beta-alanine from L-aspartate: step 1/1. {ECO:0000256|HAMAP-Rule:MF_00446, ECO:0000256|SAAS:SAAS00097721}.	Proteobacteria	Betaproteobacteria	Gallionellales	Gallionellaceae	Sideroxydans	Sideroxydans lithotrophicus	slt:Slit_0952;	alanine biosynthetic process [GO:0006523]; aspartate 1-decarboxylase activity [GO:0004068]; cytoplasm [GO:0005737]; pantothenate biosynthetic process [GO:0015940]	alanine biosynthetic process [GO:0006523]; aspartate 1-decarboxylase activity [GO:0004068]; pantothenate biosynthetic process [GO:0015940]	aspartate 1-decarboxylase activity [GO:0004068]	cytoplasm [GO:0005737]	GO:0006523; GO:0004068; GO:0005737; GO:0015940
196226249	B4CZ64	Histidine kinase (EC 2.7.13.3)	CfE428DRAFT_1952	Chthoniobacter flavus Ellin428	1947	2.7.13.3		Verrucomicrobia	Spartobacteria			Chthoniobacter	Chthoniobacter flavus		ATP binding [GO:0005524]; integral component of membrane [GO:0016021]; phosphorelay sensor kinase activity [GO:0000155]	phosphorelay sensor kinase activity [GO:0000155]	ATP binding [GO:0005524]; phosphorelay sensor kinase activity [GO:0000155]	integral component of membrane [GO:0016021]	GO:0005524; GO:0016021; GO:0000155
392716651	I9W6Y7	Putative molybdopterin oxidoreductase family protein (EC 1.7.99.4)	MW7_1231	Ralstonia sp. PBA	969	1.7.99.4		Proteobacteria	Betaproteobacteria	Burkholderiales	Burkholderiaceae	Ralstonia	Ralstonia sp. PBA		iron-sulfur cluster binding [GO:0051536]; molybdenum ion binding [GO:0030151]; nitrate reductase activity [GO:0008940]	nitrate reductase activity [GO:0008940]	iron-sulfur cluster binding [GO:0051536]; molybdenum ion binding [GO:0030151]; nitrate reductase activity [GO:0008940]		GO:0051536; GO:0030151; GO:0008940
218199863	B8B7I2	Putative uncharacterized protein	OsI_26535	Oryza sativa subsp. indica (Rice)	1131			Streptophyta	Liliopsida	Poales	Poaceae	Oryza	Oryza sativa (Rice)
443019271	L8N0Z4	Polyphosphate kinase 2	Pse7429DRAFT_1524	Pseudanabaena biceps PCC 7429	305			Cyanobacteria		Oscillatoriales		Pseudanabaena	Pseudanabaena biceps		polyphosphate kinase activity [GO:0008976]	polyphosphate kinase activity [GO:0008976]	polyphosphate kinase activity [GO:0008976]		GO:0008976
589596397	A0A011PQ24	Flagellum site-determining protein YlxH	ylxH_1 AW08_01211	Candidatus Accumulibacter sp. SK-12	405			Proteobacteria	Betaproteobacteria			Candidatus Accumulibacter	Candidatus Accumulibacter sp. SK-12		ATP binding [GO:0005524]		ATP binding [GO:0005524]		GO:0005524
502795225	D5CTZ1	Elongation factor P (EF-P)	efp Slit_2075	Sideroxydans lithotrophicus (strain ES-1)	188			Proteobacteria	Betaproteobacteria	Gallionellales	Gallionellaceae	Sideroxydans	Sideroxydans lithotrophicus	slt:Slit_2075;	cytoplasm [GO:0005737]; peptide biosynthetic process [GO:0043043]; translation elongation factor activity [GO:0003746]	peptide biosynthetic process [GO:0043043]; translation elongation factor activity [GO:0003746]	translation elongation factor activity [GO:0003746]	cytoplasm [GO:0005737]	GO:0005737; GO:0043043; GO:0003746
567780754	W2EW03	FAD-binding protein	MPTA5024_11895	Microbispora sp. ATCC PTA-5024	483			Actinobacteria	Actinobacteria (high G+C Gram-positive bacteria)	Actinomycetales	Streptosporangiaceae	Microbispora	Microbispora sp. ATCC PTA-5024		flavin adenine dinucleotide binding [GO:0050660]; UDP-N-acetylmuramate dehydrogenase activity [GO:0008762]	UDP-N-acetylmuramate dehydrogenase activity [GO:0008762]	flavin adenine dinucleotide binding [GO:0050660]; UDP-N-acetylmuramate dehydrogenase activity [GO:0008762]		GO:0008762; GO:0050660
495330273	J3DWV5	Acyl-CoA dehydrogenase	PMI35_00508	Pseudomonas sp. GM78	385			Proteobacteria	Gammaproteobacteria	Pseudomonadales	Pseudomonadaceae	Pseudomonas	Pseudomonas sp. GM78		acyl-CoA dehydrogenase activity [GO:0003995]; flavin adenine dinucleotide binding [GO:0050660]	acyl-CoA dehydrogenase activity [GO:0003995]	acyl-CoA dehydrogenase activity [GO:0003995]; flavin adenine dinucleotide binding [GO:0050660]		GO:0003995; GO:0050660
551589152	U7FYL6	Acyl-CoA dehydrogenase	Q670_13245	Alcanivorax sp. P2S70	385			Proteobacteria	Gammaproteobacteria	Oceanospirillales	Alcanivoracaceae	Alcanivorax	Alcanivorax sp. P2S70		acyl-CoA dehydrogenase activity [GO:0003995]; flavin adenine dinucleotide binding [GO:0050660]	acyl-CoA dehydrogenase activity [GO:0003995]	acyl-CoA dehydrogenase activity [GO:0003995]; flavin adenine dinucleotide binding [GO:0050660]		GO:0003995; GO:0050660
641859795	A0A067GII0	Uncharacterized protein	CISIN_1g011518mg	Citrus sinensis (Sweet orange) (Citrus aurantium var. sinensis)	484			Streptophyta		Sapindales	Rutaceae	Citrus	Citrus sinensis (Sweet orange) (Citrus aurantium var. sinensis)		nucleic acid binding [GO:0003676]; nucleotide binding [GO:0000166]		nucleic acid binding [GO:0003676]; nucleotide binding [GO:0000166]		GO:0003676; GO:0000166
503012904	D8PCU5	DNA-directed RNA polymerase subunit beta' (RNAP subunit beta') (EC 2.7.7.6) (RNA polymerase subunit beta') (Transcriptase subunit beta')	rpoC NIDE1304	Candidatus Nitrospira defluvii	1396	2.7.7.6		Nitrospirae	Nitrospira	Nitrospirales	Nitrospiraceae	Nitrospira	Candidatus Nitrospira defluvii	nde:NIDE1304;	DNA binding [GO:0003677]; DNA-directed RNA polymerase activity [GO:0003899]; transcription, DNA-templated [GO:0006351]	DNA-directed RNA polymerase activity [GO:0003899]; transcription, DNA-templated [GO:0006351]	DNA binding [GO:0003677]; DNA-directed RNA polymerase activity [GO:0003899]		GO:0003677; GO:0003899; GO:0006351
297181637	E0XTS9	Predicted amidohydrolase		uncultured Rhodospirillales bacterium HF0200_01O14	288			Proteobacteria	Alphaproteobacteria	Rhodospirillales			uncultured Rhodospirillales bacterium HF0200_01O14		hydrolase activity, acting on carbon-nitrogen (but not peptide) bonds [GO:0016810]; nitrogen compound metabolic process [GO:0006807]	hydrolase activity, acting on carbon-nitrogen (but not peptide) bonds [GO:0016810]; nitrogen compound metabolic process [GO:0006807]	hydrolase activity, acting on carbon-nitrogen (but not peptide) bonds [GO:0016810]		GO:0016810; GO:0006807
499792529	Q213R9	Poly(R)-hydroxyalkanoic acid synthase, class I	RPC_2819	Rhodopseudomonas palustris (strain BisB18)	601			Proteobacteria	Alphaproteobacteria	Rhizobiales	Bradyrhizobiaceae	Rhodopseudomonas	Rhodopseudomonas palustris	rpc:RPC_2819;	cytoplasm [GO:0005737]; poly-hydroxybutyrate biosynthetic process [GO:0042619]; transferase activity, transferring acyl groups [GO:0016746]	poly-hydroxybutyrate biosynthetic process [GO:0042619]; transferase activity, transferring acyl groups [GO:0016746]	transferase activity, transferring acyl groups [GO:0016746]	cytoplasm [GO:0005737]	GO:0005737; GO:0042619; GO:0016746
12656805	Q9AYE2	Putative uncharacterized protein	Os03g47760	Oryza sativa subsp. japonica (Rice)	848			Streptophyta	Liliopsida	Poales	Poaceae	Oryza	Oryza sativa (Rice)
108710421	Q10F47	SABRE, putative, expressed	LOC_Os03g47760	Oryza sativa subsp. japonica (Rice)	2460			Streptophyta	Liliopsida	Poales	Poaceae	Oryza	Oryza sativa (Rice)
685407243	J3NYP7	Small heat shock protein	GGTG_06399	Gaeumannomyces graminis var. tritici (strain R3-111a-1) (Wheat and barley take-all root rot fungus)	238			Ascomycota	Sordariomycetes	Magnaporthales	Magnaporthaceae	Gaeumannomyces	Gaeumannomyces graminis
740109218	A0A087MBP1	C4-dicarboxylate ABC transporter	JU57_05875	Sulfurospirillum sp. SCADC	441			Proteobacteria	Epsilonproteobacteria	Campylobacterales	Campylobacteraceae	Sulfurospirillum	Sulfurospirillum sp. SCADC		integral component of membrane [GO:0016021]; sodium:dicarboxylate symporter activity [GO:0017153]	sodium:dicarboxylate symporter activity [GO:0017153]	sodium:dicarboxylate symporter activity [GO:0017153]	integral component of membrane [GO:0016021]	GO:0016021; GO:0017153
504581694	I3XVE2	Na+/H+ dicarboxylate symporter	Sulba_0608	Sulfurospirillum barnesii (strain ATCC 700032 / DSM 10660 / SES-3)	437			Proteobacteria	Epsilonproteobacteria	Campylobacterales	Campylobacteraceae	Sulfurospirillum	Sulfurospirillum barnesii	sba:Sulba_0608;	integral component of membrane [GO:0016021]; sodium:dicarboxylate symporter activity [GO:0017153]	sodium:dicarboxylate symporter activity [GO:0017153]	sodium:dicarboxylate symporter activity [GO:0017153]	integral component of membrane [GO:0016021]	GO:0016021; GO:0017153
502795860	D5CP17	Cell division protein FtsZ	ftsZ Slit_2713	Sideroxydans lithotrophicus (strain ES-1)	385			Proteobacteria	Betaproteobacteria	Gallionellales	Gallionellaceae	Sideroxydans	Sideroxydans lithotrophicus	slt:Slit_2713;	barrier septum assembly [GO:0000917]; cell division site [GO:0032153]; cytoplasm [GO:0005737]; FtsZ-dependent cytokinesis [GO:0043093]; GTPase activity [GO:0003924]; GTP binding [GO:0005525]; GTP catabolic process [GO:0006184]; protein complex [GO:0043234]; protein polymerization [GO:0051258]	barrier septum assembly [GO:0000917]; FtsZ-dependent cytokinesis [GO:0043093]; GTPase activity [GO:0003924]; GTP catabolic process [GO:0006184]; protein polymerization [GO:0051258]	GTPase activity [GO:0003924]; GTP binding [GO:0005525]	cell division site [GO:0032153]; cytoplasm [GO:0005737]; protein complex [GO:0043234]	GO:0043093; GO:0005525; GO:0006184; GO:0003924; GO:0000917; GO:0032153; GO:0005737; GO:0043234; GO:0051258
703967118	A0A0A3CPK4	Uncharacterized protein	MEU_01805	Candida albicans P37005	189			Ascomycota	Saccharomycetes	Saccharomycetales (budding yeasts)	Debaryomycetaceae	Candida	Candida albicans (Yeast)
575457531	W0RGX3	Excinuclease ABC, A subunit	J421_1111	Gemmatimonadetes bacterium KBS708	962			Gemmatimonadetes	Gemmatimonadetes				Gemmatimonadetes bacterium KBS708		ATPase activity [GO:0016887]; ATP binding [GO:0005524]; cytoplasm [GO:0005737]; DNA binding [GO:0003677]; excinuclease ABC activity [GO:0009381]; excinuclease repair complex [GO:0009380]; metal ion binding [GO:0046872]; nucleotide-excision repair [GO:0006289]; SOS response [GO:0009432]	ATPase activity [GO:0016887]; excinuclease ABC activity [GO:0009381]; nucleotide-excision repair [GO:0006289]; SOS response [GO:0009432]	ATPase activity [GO:0016887]; ATP binding [GO:0005524]; DNA binding [GO:0003677]; excinuclease ABC activity [GO:0009381]; metal ion binding [GO:0046872]	cytoplasm [GO:0005737]; excinuclease repair complex [GO:0009380]	GO:0005524; GO:0016887; GO:0003677; GO:0009432; GO:0005737; GO:0009381; GO:0009380; GO:0046872; GO:0006289
500593783	A5UU52	MIP family channel protein	RoseRS_1765	Roseiflexus sp. (strain RS-1)	244			Chloroflexi	Chloroflexia	Chloroflexales	Roseiflexaceae	Roseiflexus	Roseiflexus sp. (strain RS-1)	rrs:RoseRS_1765;	integral component of membrane [GO:0016021]; transporter activity [GO:0005215]	transporter activity [GO:0005215]	transporter activity [GO:0005215]	integral component of membrane [GO:0016021]	GO:0016021; GO:0005215
451328339	M1LA01	AmoA (Fragment)	amoA	uncultured archaeon	209								uncultured archaeon
451993887	M2TIP1	Isocitrate lyase	COCHEDRAFT_1147075	Cochliobolus heterostrophus (strain C5 / ATCC 48332 / race O) (Southern corn leaf blight fungus) (Bipolaris maydis)	537			Ascomycota	Dothideomycetes	Pleosporales	Pleosporaceae	Bipolaris	Cochliobolus heterostrophus (Southern corn leaf blight fungus) (Bipolaris maydis)		carboxylic acid metabolic process [GO:0019752]; isocitrate lyase activity [GO:0004451]	carboxylic acid metabolic process [GO:0019752]; isocitrate lyase activity [GO:0004451]	isocitrate lyase activity [GO:0004451]		GO:0019752; GO:0004451
575420850	W4M563	Uncharacterized protein	ETSY2_25060	Candidatus Entotheonella sp. TSY2	214			Proteobacteria	Deltaproteobacteria			Candidatus Entotheonella	Candidatus Entotheonella sp. TSY2		oxidoreductase activity [GO:0016491]	oxidoreductase activity [GO:0016491]	oxidoreductase activity [GO:0016491]		GO:0016491
241957798	B9WKK7	Mitogen-activated protein kinase (EC 2.7.11.24)	MKC1 CD36_25140	Candida dubliniensis (strain CD36 / ATCC MYA-646 / CBS 7987 / NCPF 3949 / NRRL Y-17841) (Yeast)	509	2.7.11.24		Ascomycota	Saccharomycetes	Saccharomycetales (budding yeasts)	Debaryomycetaceae	Candida	Candida dubliniensis (Yeast)	cdu:CD36_25140;	ATP binding [GO:0005524]; MAP kinase activity [GO:0004707]	MAP kinase activity [GO:0004707]	ATP binding [GO:0005524]; MAP kinase activity [GO:0004707]		GO:0005524; GO:0004707
238880460	C4YPF9	Uncharacterized protein	CAWG_02358	Candida albicans (strain WO-1) (Yeast)	165			Ascomycota	Saccharomycetes	Saccharomycetales (budding yeasts)	Debaryomycetaceae	Candida	Candida albicans (Yeast)
522822815	S4XWB1	Uncharacterized protein	SCE1572_17855	Sorangium cellulosum So0157-2	637			Proteobacteria	Deltaproteobacteria	Myxococcales (fruiting gliding bacteria)	Polyangiaceae	Sorangium	Sorangium cellulosum (Polyangium cellulosum)	scu:SCE1572_17855;	transferase activity [GO:0016740]	transferase activity [GO:0016740]	transferase activity [GO:0016740]		GO:0016740
494874770	I2QPB6	Cell division protein FtsZ	ftsZ Bra1253DRAFT_06478	Bradyrhizobium sp. WSM1253	601			Proteobacteria	Alphaproteobacteria	Rhizobiales	Bradyrhizobiaceae	Bradyrhizobium	Bradyrhizobium sp. WSM1253		barrier septum assembly [GO:0000917]; cell division site [GO:0032153]; cytoplasm [GO:0005737]; FtsZ-dependent cytokinesis [GO:0043093]; GTPase activity [GO:0003924]; GTP binding [GO:0005525]; GTP catabolic process [GO:0006184]; protein complex [GO:0043234]; protein polymerization [GO:0051258]	barrier septum assembly [GO:0000917]; FtsZ-dependent cytokinesis [GO:0043093]; GTPase activity [GO:0003924]; GTP catabolic process [GO:0006184]; protein polymerization [GO:0051258]	GTPase activity [GO:0003924]; GTP binding [GO:0005525]	cell division site [GO:0032153]; cytoplasm [GO:0005737]; protein complex [GO:0043234]	GO:0043093; GO:0005525; GO:0006184; GO:0003924; GO:0000917; GO:0032153; GO:0005737; GO:0043234; GO:0051258
500597592	A5V0R3	(P)ppGpp synthetase I, SpoT/RelA (EC 2.7.6.5)	RoseRS_4122	Roseiflexus sp. (strain RS-1)	774	2.7.6.5		Chloroflexi	Chloroflexia	Chloroflexales	Roseiflexaceae	Roseiflexus	Roseiflexus sp. (strain RS-1)	rrs:RoseRS_4122;	amino acid binding [GO:0016597]; GTP diphosphokinase activity [GO:0008728]; guanosine tetraphosphate metabolic process [GO:0015969]	GTP diphosphokinase activity [GO:0008728]; guanosine tetraphosphate metabolic process [GO:0015969]	amino acid binding [GO:0016597]; GTP diphosphokinase activity [GO:0008728]		GO:0008728; GO:0016597; GO:0015969
589087486	W8I1L1	Outer membrane protein assembly factor BamA	bamA OV14_2583	Ensifer adhaerens OV14	758			Proteobacteria	Alphaproteobacteria	Rhizobiales	Rhizobiaceae	Ensifer	Ensifer adhaerens (Sinorhizobium morelense)		cell outer membrane [GO:0009279]; Gram-negative-bacterium-type cell outer membrane assembly [GO:0043165]; integral component of membrane [GO:0016021]; protein insertion into membrane [GO:0051205]	Gram-negative-bacterium-type cell outer membrane assembly [GO:0043165]; protein insertion into membrane [GO:0051205]		cell outer membrane [GO:0009279]; integral component of membrane [GO:0016021]	GO:0043165; GO:0009279; GO:0016021; GO:0051205
357159627	I1IS74	Uncharacterized protein	BRADI4G36230	Brachypodium distachyon (Purple false brome) (Trachynia distachya)	401			Streptophyta	Liliopsida	Poales	Poaceae	Brachypodium (false bromes)	Brachypodium distachyon (Purple false brome) (Trachynia distachya)	bdi:100827215;	cell division [GO:0051301]; embryo development [GO:0009790]; GTPase activity [GO:0003924]; microtubule [GO:0005874]; nucleotide binding [GO:0000166]	cell division [GO:0051301]; embryo development [GO:0009790]; GTPase activity [GO:0003924]	GTPase activity [GO:0003924]; nucleotide binding [GO:0000166]	microtubule [GO:0005874]	GO:0003924; GO:0051301; GO:0009790; GO:0005874; GO:0000166
552547034	U7P6R7	Uncharacterized protein	Q671_17245	Halomonas sp. PBN3	93			Proteobacteria	Gammaproteobacteria	Oceanospirillales	Halomonadaceae	Halomonas	Halomonas sp. PBN3
575459214	W0RHT9	Protein translocase subunit SecY	secY J421_2794	Gemmatimonadetes bacterium KBS708	444			Gemmatimonadetes	Gemmatimonadetes				Gemmatimonadetes bacterium KBS708		integral component of membrane [GO:0016021]; intracellular [GO:0005622]; intracellular protein transmembrane transport [GO:0065002]; plasma membrane [GO:0005886]; protein targeting [GO:0006605]; protein transport by the Sec complex [GO:0043952]	intracellular protein transmembrane transport [GO:0065002]; protein targeting [GO:0006605]; protein transport by the Sec complex [GO:0043952]		integral component of membrane [GO:0016021]; intracellular [GO:0005622]; plasma membrane [GO:0005886]	GO:0016021; GO:0005622; GO:0065002; GO:0005886; GO:0006605; GO:0043952
645056056	W8IBJ6	Putative sugar ABC transporter, substrate-binding protein	OV14_3151	Ensifer adhaerens OV14	411			Proteobacteria	Alphaproteobacteria	Rhizobiales	Rhizobiaceae	Ensifer	Ensifer adhaerens (Sinorhizobium morelense)
313184300	E4Z8P0	Putative reverse transcriptase family member		Malus domestica (Apple) (Pyrus malus)	163			Streptophyta		Rosales	Rosaceae	Malus	Malus domestica (Apple) (Pyrus malus)		DNA binding [GO:0003677]; RNA-directed DNA polymerase activity [GO:0003964]	RNA-directed DNA polymerase activity [GO:0003964]	DNA binding [GO:0003677]; RNA-directed DNA polymerase activity [GO:0003964]		GO:0003677; GO:0003964
194033219	Q8HCQ9	ORFB protein	orfB	Oryza sativa subsp. japonica (Rice)	155			Streptophyta	Liliopsida	Poales	Poaceae	Oryza	Oryza sativa (Rice)	osa:6450152;	hydrolase activity, acting on acid anhydrides, catalyzing transmembrane movement of substances [GO:0016820]; integral component of membrane [GO:0016021]; mitochondrion [GO:0005739]	hydrolase activity, acting on acid anhydrides, catalyzing transmembrane movement of substances [GO:0016820]	hydrolase activity, acting on acid anhydrides, catalyzing transmembrane movement of substances [GO:0016820]	integral component of membrane [GO:0016021]; mitochondrion [GO:0005739]	GO:0016820; GO:0016021; GO:0005739
37548637	Q6YK78	29 kDa IgE-binging protein		Candida albicans (Yeast)	236			Ascomycota	Saccharomycetes	Saccharomycetales (budding yeasts)	Debaryomycetaceae	Candida	Candida albicans (Yeast)
[truncated: 11,386 more rows]
