# Supplementary material for: Comparative metatranscriptome analysis revealed broad response of microbial communities in two soil types, agriculture versus organic soil
Source: J Genet Eng Biotechnol. 2019 Oct 14;17:6. doi: 10.1186/s43141-019-0006-3 (PMC6821142; doi:10.1186/s43141-019-0006-3)
Supplement: Supplementary file 4 — Additional file 4: Table S2. The transcript id, gene function, gene ontology (biological, molecular and cellular function) obtained O1 functional hits after quarried against UniProt database. (XLS 1457 kb) [file 43141_2019_6_MOESM4_ESM.xls]

## Sheet: O1_UNIPROT_RESULT
Supplementary Table S2. The transcript ID, gene function, gene ontology (biological process, molecular function and cellular component) obtained O1 functional hits after quired against UNIPROT database.
Transcript_ID	UNIPROT ID	Protein names	Gene names	Organism	Gene Length	EC number	Pathway	Taxonomic lineage (PHYLUM)	Taxonomic lineage (CLASS)	Taxonomic lineage (ORDER)	Taxonomic lineage (FAMILY)	Taxonomic lineage (GENUS)	Taxonomic lineage (SPECIES)	Cross-reference (KEGG)	Gene ontology (GO)	Gene ontology (biological process)	Gene ontology (molecular function)	Gene ontology (cellular component)	Gene ontology IDs
183676220	B2YK70	Cpn60 (Fragment)	cpn60	uncultured soil bacterium	184								uncultured soil bacterium	183676220		ATP binding [GO:0005524]; cellular protein metabolic process [GO:0044267]	cellular protein metabolic process [GO:0044267]	ATP binding [GO:0005524]		GO:0005524; GO:0044267
495380436	B5JH58	30S ribosomal protein S1	VDG1235_4897	Verrucomicrobiae bacterium DG1235	549			Verrucomicrobia	Verrucomicrobiae	Verrucomicrobiales			Verrucomicrobiae bacterium DG1235	495380436		ribosome [GO:0005840]; RNA binding [GO:0003723]; structural constituent of ribosome [GO:0003735]; translation [GO:0006412]	translation [GO:0006412]	RNA binding [GO:0003723]; structural constituent of ribosome [GO:0003735]	ribosome [GO:0005840]	GO:0003723; GO:0005840; GO:0003735; GO:0006412
4105639	A2XDA1	Phytoene dehydrogenase, chloroplastic/chromoplastic (EC 1.3.99.-) (Phytoene desaturase)	PDS1 PDS OsI_010044	Oryza sativa subsp. indica (Rice)	578	1.3.99.-	PATHWAY: Carotenoid biosynthesis; lycopene biosynthesis.	Streptophyta	Liliopsida	Poales	Poaceae	Oryza	Oryza sativa (Rice)	4105639		carotenoid biosynthetic process [GO:0016117]; chloroplast [GO:0009507]; chromoplast [GO:0009509]; oxidoreductase activity, acting on paired donors, with incorporation or reduction of molecular oxygen [GO:0016705]	carotenoid biosynthetic process [GO:0016117]; oxidoreductase activity, acting on paired donors, with incorporation or reduction of molecular oxygen [GO:0016705]	oxidoreductase activity, acting on paired donors, with incorporation or reduction of molecular oxygen [GO:0016705]	chloroplast [GO:0009507]; chromoplast [GO:0009509]	GO:0016117; GO:0009507; GO:0009509; GO:0016705
672403212	A0A081BTP6	Chaperone protein DnaK (HSP70) (Heat shock 70 kDa protein) (Heat shock protein 70)	dnaK U27_02658	bacterium UASB270	637								bacterium UASB270	672403212		ATP binding [GO:0005524]; protein folding [GO:0006457]	protein folding [GO:0006457]	ATP binding [GO:0005524]		GO:0005524; GO:0006457
696543391	A0A099LBR4	Uncharacterized protein	ND16A_3547	Thalassotalea sp. ND16A	222			Proteobacteria	Gammaproteobacteria	Alteromonadales	Colwelliaceae	Thalassotalea	Thalassotalea sp. ND16A	696543391
328833745	F5BA67	Starch synthase, chloroplastic/amyloplastic (EC 2.4.1.-) (Fragment)	GBSS1	Oryza sativa subsp. japonica (Rice)	402	2.4.1.-	PATHWAY: Glycan biosynthesis; starch biosynthesis. {ECO:0000256|RuleBase:RU361232}.	Streptophyta	Liliopsida	Poales	Poaceae	Oryza	Oryza sativa (Rice)	328833745		amyloplast [GO:0009501]; chloroplast [GO:0009507]; galactolipid biosynthetic process [GO:0019375]; myo-inositol hexakisphosphate biosynthetic process [GO:0010264]; NDP-glucose-starch glucosyltransferase activity [GO:0033840]; response to hypoxia [GO:0001666]; starch biosynthetic process [GO:0019252]; starch synthase activity [GO:0009011]	galactolipid biosynthetic process [GO:0019375]; myo-inositol hexakisphosphate biosynthetic process [GO:0010264]; NDP-glucose-starch glucosyltransferase activity [GO:0033840]; response to hypoxia [GO:0001666]; starch biosynthetic process [GO:0019252]; starch synthase activity [GO:0009011]	NDP-glucose-starch glucosyltransferase activity [GO:0033840]; starch synthase activity [GO:0009011]	amyloplast [GO:0009501]; chloroplast [GO:0009507]	GO:0033840; GO:0009501; GO:0009507; GO:0019375; GO:0010264; GO:0001666; GO:0019252; GO:0009011
504245279	I0I1K3	Putative oligopeptide ABC transporter ATP-binding protein	CLDAP_11010	Caldilinea aerophila (strain DSM 14535 / JCM 11387 / NBRC 104270 / STL-6-O1)	339			Chloroflexi	Caldilineae	Caldilineales	Caldilineaceae	Caldilinea	Caldilinea aerophila	504245279	cap:CLDAP_11010;	ATPase activity [GO:0016887]; ATP binding [GO:0005524]; membrane [GO:0016020]; peptide transporter activity [GO:0015197]	ATPase activity [GO:0016887]; peptide transporter activity [GO:0015197]	ATPase activity [GO:0016887]; ATP binding [GO:0005524]; peptide transporter activity [GO:0015197]	membrane [GO:0016020]	GO:0005524; GO:0016887; GO:0016020; GO:0015197
115445979	Q6K7K6	Glutelin (Os02g0453600 protein)	P0533E11.34-1 Os02g0453600	Oryza sativa subsp. japonica (Rice)	510			Streptophyta	Liliopsida	Poales	Poaceae	Oryza	Oryza sativa (Rice)	115445979	osa:4329275;	nutrient reservoir activity [GO:0045735]		nutrient reservoir activity [GO:0045735]		GO:0045735
125533747	A2ZCG1	Putative uncharacterized protein	OsI_35466	Oryza sativa subsp. indica (Rice)	856			Streptophyta	Liliopsida	Poales	Poaceae	Oryza	Oryza sativa (Rice)	125533747		G-protein coupled receptor signaling pathway [GO:0007186]; GTPase activity [GO:0003924]; GTP binding [GO:0005525]; signal transducer activity [GO:0004871]	G-protein coupled receptor signaling pathway [GO:0007186]; GTPase activity [GO:0003924]; signal transducer activity [GO:0004871]	GTPase activity [GO:0003924]; GTP binding [GO:0005525]; signal transducer activity [GO:0004871]		GO:0007186; GO:0005525; GO:0003924; GO:0004871
486141262	R4JL77	Starch synthase, chloroplastic/amyloplastic (EC 2.4.1.-) (Fragment)	Waxy	Oryza sativa subsp. japonica (Rice)	609	2.4.1.-		Streptophyta	Liliopsida	Poales	Poaceae	Oryza	Oryza sativa (Rice)	486141262		amyloplast [GO:0009501]; chloroplast [GO:0009507]; galactolipid biosynthetic process [GO:0019375]; myo-inositol hexakisphosphate biosynthetic process [GO:0010264]; NDP-glucose-starch glucosyltransferase activity [GO:0033840]; response to hypoxia [GO:0001666]; starch biosynthetic process [GO:0019252]; starch synthase activity [GO:0009011]	galactolipid biosynthetic process [GO:0019375]; myo-inositol hexakisphosphate biosynthetic process [GO:0010264]; NDP-glucose-starch glucosyltransferase activity [GO:0033840]; response to hypoxia [GO:0001666]; starch biosynthetic process [GO:0019252]; starch synthase activity [GO:0009011]	NDP-glucose-starch glucosyltransferase activity [GO:0033840]; starch synthase activity [GO:0009011]	amyloplast [GO:0009501]; chloroplast [GO:0009507]	GO:0033840; GO:0009501; GO:0009507; GO:0019375; GO:0010264; GO:0001666; GO:0019252; GO:0009011
499884496	Q1ATR2	Transposase, IS4 family	Rxyl_2286	Rubrobacter xylanophilus (strain DSM 9941 / NBRC 16129)	576			Actinobacteria	Actinobacteria (high G+C Gram-positive bacteria)	Rubrobacterales	Rubrobacteraceae	Rubrobacter	Rubrobacter xylanophilus	499884496	rxy:Rxyl_2286;
125532545	A2Z926	Uncharacterized protein	OsI_34215	Oryza sativa subsp. indica (Rice)	284			Streptophyta	Liliopsida	Poales	Poaceae	Oryza	Oryza sativa (Rice)	125532545
736977199	A0A085BMA7	Queuine tRNA-ribosyltransferase (EC 2.4.2.29) (Guanine insertion enzyme) (tRNA-guanine transglycosylase)	tgt IO89_03210	Epilithonimonas lactis	377	2.4.2.29	PATHWAY: tRNA modification; tRNA-queuosine biosynthesis. {ECO:0000256|SAAS:SAAS00087869}.; PATHWAY: tRNA modification; tRNA-queuosine biosynthesis. {ECO:0000256|HAMAP-Rule:MF_00168}.	Bacteroidetes	Flavobacteriia	Flavobacteriales	Flavobacteriaceae	Epilithonimonas	Epilithonimonas lactis	736977199		metal ion binding [GO:0046872]; queuine tRNA-ribosyltransferase activity [GO:0008479]; queuosine biosynthetic process [GO:0008616]	queuine tRNA-ribosyltransferase activity [GO:0008479]; queuosine biosynthetic process [GO:0008616]	metal ion binding [GO:0046872]; queuine tRNA-ribosyltransferase activity [GO:0008479]		GO:0046872; GO:0008479; GO:0008616
494424126	I3IM93	DNA-binding protein	KSU1_C1242	planctomycete KSU-1	91			Planctomycetes	Planctomycetia	Planctomycetales	Planctomycetaceae		planctomycete KSU-1	494424126		chromosome condensation [GO:0030261]; DNA binding [GO:0003677]	chromosome condensation [GO:0030261]	DNA binding [GO:0003677]		GO:0003677; GO:0030261
497341302	J4XTB2	Glutamine--tRNA ligase (EC 6.1.1.18) (Glutaminyl-tRNA synthetase)	glnS HMPREF1148_1681	Selenomonas sp. FOBRC6	555	6.1.1.18		Firmicutes	Negativicutes	Selenomonadales	Veillonellaceae	Selenomonas	Selenomonas sp. FOBRC6	497341302		ATP binding [GO:0005524]; cytoplasm [GO:0005737]; glutamine-tRNA ligase activity [GO:0004819]; glutaminyl-tRNA aminoacylation [GO:0006425]; glutamyl-tRNA aminoacylation [GO:0006424]	glutamine-tRNA ligase activity [GO:0004819]; glutaminyl-tRNA aminoacylation [GO:0006425]; glutamyl-tRNA aminoacylation [GO:0006424]	ATP binding [GO:0005524]; glutamine-tRNA ligase activity [GO:0004819]	cytoplasm [GO:0005737]	GO:0005524; GO:0005737; GO:0004819; GO:0006425; GO:0006424
703104094	W9RUD1	Uncharacterized protein	L484_009350	Morus notabilis	846			Streptophyta		Rosales	Moraceae	Morus (mulberries)	Morus notabilis	703104094		RNA processing [GO:0006396]	RNA processing [GO:0006396]			GO:0006396
300605914	D8PG60	Bifunctional protein PyrR	pyrR NIDE2538	Candidatus Nitrospira defluvii	194			Nitrospirae	Nitrospira	Nitrospirales	Nitrospiraceae	Nitrospira	Candidatus Nitrospira defluvii	300605914	nde:NIDE2538;	nucleoside metabolic process [GO:0009116]; regulation of transcription, DNA-templated [GO:0006355]; transcription, DNA-templated [GO:0006351]; uracil phosphoribosyltransferase activity [GO:0004845]	nucleoside metabolic process [GO:0009116]; regulation of transcription, DNA-templated [GO:0006355]; transcription, DNA-templated [GO:0006351]; uracil phosphoribosyltransferase activity [GO:0004845]	uracil phosphoribosyltransferase activity [GO:0004845]		GO:0009116; GO:0006355; GO:0006351; GO:0004845
334184265	F4IMI7	40S ribosomal protein S4-1	At2g17360	Arabidopsis thaliana (Mouse-ear cress)	184			Streptophyta		Brassicales	Brassicaceae	Arabidopsis	Arabidopsis thaliana (Mouse-ear cress)	334184265	ath:AT2G17360;	ribosome [GO:0005840]; RNA binding [GO:0003723]; structural constituent of ribosome [GO:0003735]; translation [GO:0006412]	translation [GO:0006412]	RNA binding [GO:0003723]; structural constituent of ribosome [GO:0003735]	ribosome [GO:0005840]	GO:0003723; GO:0005840; GO:0003735; GO:0006412
531874314	T1T4G3	Glutelin (Fragment)		Oryza sativa subsp. indica (Rice)	454			Streptophyta	Liliopsida	Poales	Poaceae	Oryza	Oryza sativa (Rice)	531874314		nutrient reservoir activity [GO:0045735]		nutrient reservoir activity [GO:0045735]		GO:0045735
74056585	Q3SJX4	Uncharacterized protein	Tbd_1072	Thiobacillus denitrificans (strain ATCC 25259)	706			Proteobacteria	Betaproteobacteria	Hydrogenophilales	Hydrogenophilaceae	Thiobacillus	Thiobacillus denitrificans	74056585	tbd:Tbd_1072;	copper ion binding [GO:0005507]; oxidoreductase activity [GO:0016491]	oxidoreductase activity [GO:0016491]	copper ion binding [GO:0005507]; oxidoreductase activity [GO:0016491]		GO:0005507; GO:0016491
478733280	N1LJB1	Nitrite oxidoreductase, beta subunit (Fragment)	nxrB	uncultured bacterium	413								uncultured bacterium	478733280		iron-sulfur cluster binding [GO:0051536]		iron-sulfur cluster binding [GO:0051536]		GO:0051536
20501713	Q8LPT8	Elongation factor 1 alpha (Fragment)		Helianthus annuus x Helianthus debilis subsp. debilis	152			Streptophyta		Asterales	Asteraceae	Helianthus	Helianthus annuus x Helianthus debilis subsp. debilis	20501713		GTPase activity [GO:0003924]; GTP binding [GO:0005525]; translation elongation factor activity [GO:0003746]	GTPase activity [GO:0003924]; translation elongation factor activity [GO:0003746]	GTPase activity [GO:0003924]; GTP binding [GO:0005525]; translation elongation factor activity [GO:0003746]		GO:0005525; GO:0003924; GO:0003746
61007198	Q58QL6	Phycocyanin alpha subunit (Fragment)	cpcA	Anabaena solitaria 'BC Ana 0035'	105			Cyanobacteria		Nostocales	Nostocaceae	Dolichospermum	Dolichospermum solitarium	61007198		photosynthesis [GO:0015979]; phycobilisome [GO:0030089]	photosynthesis [GO:0015979]		phycobilisome [GO:0030089]	GO:0015979; GO:0030089
504926724	K9QFM2	ATPase AAA-2 domain protein	Nos7107_3025	Nostoc sp. PCC 7107	813			Cyanobacteria		Nostocales	Nostocaceae	Nostoc	Nostoc sp. PCC 7107	504926724	nos:Nos7107_3025;	ATP binding [GO:0005524]; protein metabolic process [GO:0019538]	protein metabolic process [GO:0019538]	ATP binding [GO:0005524]		GO:0005524; GO:0019538
218195197	B8ARQ4	Putative uncharacterized protein	OsI_16609	Oryza sativa subsp. indica (Rice)	285			Streptophyta	Liliopsida	Poales	Poaceae	Oryza	Oryza sativa (Rice)	218195197
218193396	B8ANL8	Putative uncharacterized protein	OsI_12789	Oryza sativa subsp. indica (Rice)	502			Streptophyta	Liliopsida	Poales	Poaceae	Oryza	Oryza sativa (Rice)	218193396		autophagy [GO:0006914]	autophagy [GO:0006914]			GO:0006914
703138999	W9S3C8	Uncharacterized protein	L484_012325	Morus notabilis	194			Streptophyta		Rosales	Moraceae	Morus (mulberries)	Morus notabilis	703138999
42407717	Q6ZK45	Putative uncharacterized protein OJ1163_G08.33	OJ1163_G08.33	Oryza sativa subsp. japonica (Rice)	186			Streptophyta	Liliopsida	Poales	Poaceae	Oryza	Oryza sativa (Rice)	42407717
504247076	I0I6R3	(Dimethylallyl)adenosine tRNA methylthiotransferase MiaB	miaB CLDAP_29110	Caldilinea aerophila (strain DSM 14535 / JCM 11387 / NBRC 104270 / STL-6-O1)	532			Chloroflexi	Caldilineae	Caldilineales	Caldilineaceae	Caldilinea	Caldilinea aerophila	504247076	cap:CLDAP_29110;	4 iron, 4 sulfur cluster binding [GO:0051539]; RNA modification [GO:0009451]; transferase activity [GO:0016740]	RNA modification [GO:0009451]; transferase activity [GO:0016740]	4 iron, 4 sulfur cluster binding [GO:0051539]; transferase activity [GO:0016740]		GO:0051539; GO:0009451; GO:0016740
531874320	T1T6C4	Glutelin (Fragment)		Oryza sativa subsp. indica (Rice)	488			Streptophyta	Liliopsida	Poales	Poaceae	Oryza	Oryza sativa (Rice)	531874320		nutrient reservoir activity [GO:0045735]		nutrient reservoir activity [GO:0045735]		GO:0045735
675895229	A0A075W1Y6	Cytochrome b	cob	Capsicum annuum (Bell pepper)	393			Streptophyta		Solanales	Solanaceae	Capsicum (peppers)	Capsicum annuum (Bell pepper)	675895229		electron carrier activity [GO:0009055]; integral component of membrane [GO:0016021]; metal ion binding [GO:0046872]; mitochondrion [GO:0005739]; oxidoreductase activity [GO:0016491]; respiratory chain [GO:0070469]; respiratory electron transport chain [GO:0022904]	oxidoreductase activity [GO:0016491]; respiratory electron transport chain [GO:0022904]	electron carrier activity [GO:0009055]; metal ion binding [GO:0046872]; oxidoreductase activity [GO:0016491]	integral component of membrane [GO:0016021]; mitochondrion [GO:0005739]; respiratory chain [GO:0070469]	GO:0009055; GO:0016021; GO:0046872; GO:0005739; GO:0016491; GO:0070469; GO:0022904
115471169	Q8H4M4	Allergenic protein (Os07g0213800 protein) (Putative allergenic protein) (cDNA clone:002-125-C09, full insert sequence)	OJ1116_C08.108 Os07g0213800 OsJ_23547	Oryza sativa subsp. japonica (Rice)	160			Streptophyta	Liliopsida	Poales	Poaceae	Oryza	Oryza sativa (Rice)	115471169	osa:4342721;	extracellular space [GO:0005615]; serine-type endopeptidase inhibitor activity [GO:0004867]; type I hypersensitivity [GO:0016068]	serine-type endopeptidase inhibitor activity [GO:0004867]; type I hypersensitivity [GO:0016068]	serine-type endopeptidase inhibitor activity [GO:0004867]	extracellular space [GO:0005615]	GO:0005615; GO:0004867; GO:0016068
505411229	N0BDU8	Nitrate reductase A subunit beta	narH HYPDE_33163	Hyphomicrobium denitrificans 1NES1	510			Proteobacteria	Alphaproteobacteria	Rhizobiales	Hyphomicrobiaceae	Hyphomicrobium	Hyphomicrobium denitrificans	505411229	hdt:HYPDE_33163;	iron-sulfur cluster binding [GO:0051536]; nitrate metabolic process [GO:0042126]; nitrate reductase activity [GO:0008940]; nitrate reductase complex [GO:0009325]	nitrate metabolic process [GO:0042126]; nitrate reductase activity [GO:0008940]	iron-sulfur cluster binding [GO:0051536]; nitrate reductase activity [GO:0008940]	nitrate reductase complex [GO:0009325]	GO:0051536; GO:0042126; GO:0008940; GO:0009325
736389163	W4LY05	Porphobilinogen deaminase (PBG) (EC 2.5.1.61) (Hydroxymethylbilane synthase) (Pre-uroporphyrinogen synthase)	hemC ETSY1_02380	Candidatus Entotheonella sp. TSY1	304	2.5.1.61	PATHWAY: Porphyrin-containing compound metabolism; protoporphyrin-IX biosynthesis; coproporphyrinogen-III from 5-aminolevulinate: step 2/4. {ECO:0000256|SAAS:SAAS00018329}.	Proteobacteria	Deltaproteobacteria			Candidatus Entotheonella	Candidatus Entotheonella sp. TSY1	736389163		hydroxymethylbilane synthase activity [GO:0004418]; peptidyl-pyrromethane cofactor linkage [GO:0018160]; protoporphyrinogen IX biosynthetic process [GO:0006782]	hydroxymethylbilane synthase activity [GO:0004418]; peptidyl-pyrromethane cofactor linkage [GO:0018160]; protoporphyrinogen IX biosynthetic process [GO:0006782]	hydroxymethylbilane synthase activity [GO:0004418]		GO:0004418; GO:0018160; GO:0006782
731202704	A0A091DVA1	Hemoglobin subunit beta	H920_02564	Fukomys damarensis (Damaraland mole rat) (Cryptomys damarensis)	147			Chordata	Mammalia	Rodentia	Bathyergidae (African mole-rats)	Fukomys	Fukomys damarensis (Damaraland mole rat) (Cryptomys damarensis)	731202704
218193598	B8AQA2	Putative uncharacterized protein	OsI_13190	Oryza sativa subsp. indica (Rice)	632			Streptophyta	Liliopsida	Poales	Poaceae	Oryza	Oryza sativa (Rice)	218193598		ATP binding [GO:0005524]; protein serine/threonine kinase activity [GO:0004674]	protein serine/threonine kinase activity [GO:0004674]	ATP binding [GO:0005524]; protein serine/threonine kinase activity [GO:0004674]		GO:0005524; GO:0004674
738923782	A0A068Z0U9	5-oxoprolinase (EC 3.5.2.9)		Polaromonas sp. CG9_12	1243	3.5.2.9		Proteobacteria	Betaproteobacteria	Burkholderiales	Comamonadaceae	Polaromonas	Polaromonas sp. CG9_12	738923782		5-oxoprolinase (ATP-hydrolyzing) activity [GO:0017168]	5-oxoprolinase (ATP-hydrolyzing) activity [GO:0017168]	5-oxoprolinase (ATP-hydrolyzing) activity [GO:0017168]		GO:0017168
336445342	I1SZR9	Photosystem II D1 protein (Fragment)	psbA	Alisma nanum	260			Streptophyta	Liliopsida	Alismatales	Alismataceae	Alisma	Alisma nanum	336445342		chloroplast [GO:0009507]; electron transporter, transferring electrons within the cyclic electron transport pathway of photosynthesis activity [GO:0045156]; photosynthetic electron transport in photosystem II [GO:0009772]	photosynthetic electron transport in photosystem II [GO:0009772]	electron transporter, transferring electrons within the cyclic electron transport pathway of photosynthesis activity [GO:0045156]	chloroplast [GO:0009507]	GO:0009507; GO:0045156; GO:0009772
55249575	Q7Z3E1	TCDD-inducible poly [ADP-ribose] polymerase (EC 2.4.2.30) (ADP-ribosyltransferase diphtheria toxin-like 14) (ARTD14) (Poly [ADP-ribose] polymerase 7) (PARP-7)	TIPARP PARP7	Homo sapiens (Human)	657	2.4.2.30		Chordata	Mammalia	Primates	Hominidae (great apes)	Homo	Homo sapiens (Human)	55249575	hsa:25976;	androgen metabolic process [GO:0008209]; cellular response to organic cyclic compound [GO:0071407]; enhancer binding [GO:0035326]; estrogen metabolic process [GO:0008210]; face morphogenesis [GO:0060325]; female gonad development [GO:0008585]; hemopoiesis [GO:0030097]; kidney development [GO:0001822]; metal ion binding [GO:0046872]; multicellular organismal metabolic process [GO:0044236]; NAD+ AD…	androgen metabolic process [GO:0008209]; cellular response to organic cyclic compound [GO:0071407]; estrogen metabolic process [GO:0008210]; face morphogenesis [GO:0060325]; female gonad development [GO:0008585]; hemopoiesis [GO:0030097]; kidney development [GO:0001822]; multicellular organismal metabolic process [GO:0044236]; NAD+ ADP-ribosyltransferase activity [GO:0003950]; negative regulation…	enhancer binding [GO:0035326]; metal ion binding [GO:0046872]; NAD+ ADP-ribosyltransferase activity [GO:0003950]	nucleus [GO:0005634]	GO:0003950; GO:0008209; GO:0071407; GO:0035326; GO:0008210; GO:0060325; GO:0008585; GO:0030097; GO:0001822; GO:0046872; GO:0044236; GO:0010629; GO:0006807; GO:0005634; GO:0060021; GO:0048008; GO:0045732; GO:0009791; GO:0006471; GO:0048705; GO:0048745; GO:0001570
670617845	A0A085W9M5	Uncharacterized protein	DB31_2182	Hyalangium minutum	191			Proteobacteria	Deltaproteobacteria	Myxococcales (fruiting gliding bacteria)	Cystobacteraceae	Hyalangium	Hyalangium minutum	670617845
359358862	G9C3F3	Allophycocyanin beta chain	apcB	Arthrospira jenneri fb	161			Cyanobacteria		Oscillatoriales		Arthrospira	Arthrospira jenneri	359358862		oxidation-reduction process [GO:0055114]; photosynthesis [GO:0015979]; phycobilisome [GO:0030089]; protein-chromophore linkage [GO:0018298]	oxidation-reduction process [GO:0055114]; photosynthesis [GO:0015979]; protein-chromophore linkage [GO:0018298]		phycobilisome [GO:0030089]	GO:0055114; GO:0015979; GO:0030089; GO:0018298
497450098	I4YWA4	Elongation factor G (EF-G)	fusA MicloDRAFT_00048280	Microvirga lotononidis	691			Proteobacteria	Alphaproteobacteria	Rhizobiales	Methylobacteriaceae	Microvirga	Microvirga lotononidis	497450098		cytoplasm [GO:0005737]; GTPase activity [GO:0003924]; GTP binding [GO:0005525]; translation elongation factor activity [GO:0003746]	GTPase activity [GO:0003924]; translation elongation factor activity [GO:0003746]	GTPase activity [GO:0003924]; GTP binding [GO:0005525]; translation elongation factor activity [GO:0003746]	cytoplasm [GO:0005737]	GO:0005525; GO:0003924; GO:0005737; GO:0003746
226092449	C1AEG7	Adenosylhomocysteinase (EC 3.3.1.1) (S-adenosyl-L-homocysteine hydrolase)	ahcY GAU_3852	Gemmatimonas aurantiaca (strain T-27 / DSM 14586 / JCM 11422 / NBRC 100505)	496	3.3.1.1	PATHWAY: Amino-acid biosynthesis; L-homocysteine biosynthesis; L-homocysteine from S-adenosyl-L-homocysteine: step 1/1. {ECO:0000256|HAMAP-Rule:MF_00563, ECO:0000256|RuleBase:RU000548}.	Gemmatimonadetes	Gemmatimonadetes	Gemmatimonadales	Gemmatimonadaceae	Gemmatimonas	Gemmatimonas aurantiaca	226092449	gau:GAU_3852;	adenosylhomocysteinase activity [GO:0004013]; cytoplasm [GO:0005737]; one-carbon metabolic process [GO:0006730]	adenosylhomocysteinase activity [GO:0004013]; one-carbon metabolic process [GO:0006730]	adenosylhomocysteinase activity [GO:0004013]	cytoplasm [GO:0005737]	GO:0004013; GO:0005737; GO:0006730
501580253	C4ZN30	Phosphoribosyltransferase	Tmz1t_0670	Thauera sp. (strain MZ1T)	185			Proteobacteria	Betaproteobacteria	Rhodocyclales	Rhodocyclaceae	Thauera	Thauera sp. (strain MZ1T)	501580253	tmz:Tmz1t_0670;	nucleoside metabolic process [GO:0009116]; transferase activity, transferring glycosyl groups [GO:0016757]	nucleoside metabolic process [GO:0009116]; transferase activity, transferring glycosyl groups [GO:0016757]	transferase activity, transferring glycosyl groups [GO:0016757]		GO:0009116; GO:0016757
297612757	Q2QX12	Growth regulator protein, putative, expressed (Os12g0174100 protein)	LOC_Os12g07540 Os12g0174100	Oryza sativa subsp. japonica (Rice)	491			Streptophyta	Liliopsida	Poales	Poaceae	Oryza	Oryza sativa (Rice)	297612757	osa:4351641;
218198744	B8B1F4	Putative uncharacterized protein	OsI_24144	Oryza sativa subsp. indica (Rice)	897			Streptophyta	Liliopsida	Poales	Poaceae	Oryza	Oryza sativa (Rice)	218198744		carbohydrate binding [GO:0030246]; carbohydrate metabolic process [GO:0005975]; hydrolase activity, hydrolyzing O-glycosyl compounds [GO:0004553]	carbohydrate metabolic process [GO:0005975]; hydrolase activity, hydrolyzing O-glycosyl compounds [GO:0004553]	carbohydrate binding [GO:0030246]; hydrolase activity, hydrolyzing O-glycosyl compounds [GO:0004553]		GO:0030246; GO:0005975; GO:0004553
115470773	A3BGY6	cDNA clone:J033098F24, full insert sequence	OsJ_23237	Oryza sativa subsp. japonica (Rice)	161			Streptophyta	Liliopsida	Poales	Poaceae	Oryza	Oryza sativa (Rice)	115470773	osa:4342503;	DNA binding [GO:0003677]; zinc ion binding [GO:0008270]		DNA binding [GO:0003677]; zinc ion binding [GO:0008270]		GO:0003677; GO:0008270
115470773	Q7Y1W9	Zinc finger A20 and AN1 domain-containing stress-associated protein 9 (OsSAP9)	SAP9 ZFP33 Os07g0168800 LOC_Os07g07350 OSJNBa0050F10.11	Oryza sativa subsp. japonica (Rice)	161			Streptophyta	Liliopsida	Poales	Poaceae	Oryza	Oryza sativa (Rice)	115470773	osa:4342503;	DNA binding [GO:0003677]; zinc ion binding [GO:0008270]		DNA binding [GO:0003677]; zinc ion binding [GO:0008270]		GO:0003677; GO:0008270
575413333	W4LLZ1	Membrane protein insertase YidC (Foldase YidC) (Membrane integrase YidC) (Membrane protein YidC)	yidC ETSY1_16875	Candidatus Entotheonella sp. TSY1	544			Proteobacteria	Deltaproteobacteria			Candidatus Entotheonella	Candidatus Entotheonella sp. TSY1	575413333		integral component of membrane [GO:0016021]; plasma membrane [GO:0005886]; protein insertion into membrane [GO:0051205]; protein transport [GO:0015031]	protein insertion into membrane [GO:0051205]; protein transport [GO:0015031]		integral component of membrane [GO:0016021]; plasma membrane [GO:0005886]	GO:0016021; GO:0005886; GO:0051205; GO:0015031
476752	Q37247	Ribulose bisphosphate carboxylase large chain (EC 4.1.1.39)	rbcL	Oryza sativa (Rice)	401	4.1.1.39		Streptophyta	Liliopsida	Poales	Poaceae	Oryza	Oryza sativa (Rice)	476752		chloroplast [GO:0009507]; magnesium ion binding [GO:0000287]; monooxygenase activity [GO:0004497]; plastid [GO:0009536]; reductive pentose-phosphate cycle [GO:0019253]; ribulose-bisphosphate carboxylase activity [GO:0016984]	monooxygenase activity [GO:0004497]; reductive pentose-phosphate cycle [GO:0019253]; ribulose-bisphosphate carboxylase activity [GO:0016984]	magnesium ion binding [GO:0000287]; monooxygenase activity [GO:0004497]; ribulose-bisphosphate carboxylase activity [GO:0016984]	chloroplast [GO:0009507]; plastid [GO:0009536]	GO:0009507; GO:0000287; GO:0004497; GO:0009536; GO:0019253; GO:0016984
115440983	Q5N9X3	Os01g0842200 protein (SCARECROW-like protein)	P0406G08.8 Os01g0842200	Oryza sativa subsp. japonica (Rice)	820			Streptophyta	Liliopsida	Poales	Poaceae	Oryza	Oryza sativa (Rice)	115440983	osa:4327499;	regulation of transcription, DNA-templated [GO:0006355]; transcription, DNA-templated [GO:0006351]	regulation of transcription, DNA-templated [GO:0006355]; transcription, DNA-templated [GO:0006351]			GO:0006355; GO:0006351
374850219	H5SAM8	Phosphoglucomutase	HGMM_F05B10C36 HGMM_F19G07C23	uncultured Chloroflexi bacterium	474			Chloroflexi					uncultured Chloroflexi bacterium	374850219		carbohydrate metabolic process [GO:0005975]; intramolecular transferase activity, phosphotransferases [GO:0016868]; magnesium ion binding [GO:0000287]	carbohydrate metabolic process [GO:0005975]; intramolecular transferase activity, phosphotransferases [GO:0016868]	intramolecular transferase activity, phosphotransferases [GO:0016868]; magnesium ion binding [GO:0000287]		GO:0005975; GO:0016868; GO:0000287
739359914	X5JV12	DNA-binding protein HU	RintRC_3126	Richelia intracellularis	94			Cyanobacteria		Nostocales	Nostocaceae	Richelia	Richelia intracellularis	739359914		chromosome condensation [GO:0030261]; DNA binding [GO:0003677]	chromosome condensation [GO:0030261]	DNA binding [GO:0003677]		GO:0003677; GO:0030261
297608354	Q69QX2	Os08g0296900 protein (Putative octicosapeptide/Phox/Bem1p (PB1) domain-/tetratricopeptide repeat (TPR)-containing protein) (cDNA clone:J033046B22, full insert sequence)	P0024C06.105-1 Os08g0296900	Oryza sativa subsp. japonica (Rice)	774			Streptophyta	Liliopsida	Poales	Poaceae	Oryza	Oryza sativa (Rice)	297608354	osa:4345203;
94429023	Q1KL78	Adenylosuccinate synthetase (AMPSase) (AdSS) (EC 6.3.4.4) (IMP--aspartate ligase)	purA	uncultured bacterium pFosLip	430	6.3.4.4	PATHWAY: Purine metabolism; AMP biosynthesis via de novo pathway; AMP from IMP: step 1/2. {ECO:0000256|HAMAP-Rule:MF_00011, ECO:0000256|RuleBase:RU000520}.						uncultured bacterium pFosLip	94429023		'de novo' AMP biosynthetic process [GO:0044208]; adenylosuccinate synthase activity [GO:0004019]; cytoplasm [GO:0005737]; GTP binding [GO:0005525]; magnesium ion binding [GO:0000287]	'de novo' AMP biosynthetic process [GO:0044208]; adenylosuccinate synthase activity [GO:0004019]	adenylosuccinate synthase activity [GO:0004019]; GTP binding [GO:0005525]; magnesium ion binding [GO:0000287]	cytoplasm [GO:0005737]	GO:0044208; GO:0005525; GO:0004019; GO:0005737; GO:0000287
740800274	A0A089J3N2	Superoxide dismutase	H70357_03015	Paenibacillus sp. FSL H7-0357	202			Firmicutes	Bacilli	Bacillales	Paenibacillaceae	Paenibacillus	Paenibacillus sp. FSL H7-0357	740800274
499304510	Q8YXU7	Alr1112 protein	alr1112	Nostoc sp. (strain PCC 7120 / UTEX 2576)	731			Cyanobacteria		Nostocales	Nostocaceae	Nostoc	Nostoc sp. (strain PCC 7120 / UTEX 2576)	499304510	ana:alr1112;	hydrolase activity, hydrolyzing O-glycosyl compounds [GO:0004553]; lytic transglycosylase activity [GO:0008933]; membrane [GO:0016020]; peptidoglycan metabolic process [GO:0000270]; periplasmic space [GO:0042597]	hydrolase activity, hydrolyzing O-glycosyl compounds [GO:0004553]; lytic transglycosylase activity [GO:0008933]; peptidoglycan metabolic process [GO:0000270]	hydrolase activity, hydrolyzing O-glycosyl compounds [GO:0004553]; lytic transglycosylase activity [GO:0008933]	membrane [GO:0016020]; periplasmic space [GO:0042597]	GO:0004553; GO:0008933; GO:0016020; GO:0000270; GO:0042597
1398916	Q40654	Allergenic protein		Oryza sativa subsp. japonica (Rice)	157			Streptophyta	Liliopsida	Poales	Poaceae	Oryza	Oryza sativa (Rice)	1398916		extracellular space [GO:0005615]; serine-type endopeptidase inhibitor activity [GO:0004867]; type I hypersensitivity [GO:0016068]	serine-type endopeptidase inhibitor activity [GO:0004867]; type I hypersensitivity [GO:0016068]	serine-type endopeptidase inhibitor activity [GO:0004867]	extracellular space [GO:0005615]	GO:0005615; GO:0004867; GO:0016068
503014772	D8PI40	Putative Nitrate oxidoreductase, beta subunit (EC 1.7.99.4)	nxrB1 nxrB2 NIDE3236 NIDE3256	Candidatus Nitrospira defluvii	429	1.7.99.4		Nitrospirae	Nitrospira	Nitrospirales	Nitrospiraceae	Nitrospira	Candidatus Nitrospira defluvii	503014772	nde:NIDE3236;nde:NIDE3256;	iron-sulfur cluster binding [GO:0051536]; nitrate reductase activity [GO:0008940]	nitrate reductase activity [GO:0008940]	iron-sulfur cluster binding [GO:0051536]; nitrate reductase activity [GO:0008940]		GO:0051536; GO:0008940
108705855	Q10SN6	Hydrolase, alpha/beta fold family protein, expressed (cDNA, clone: J100028A19, full insert sequence) (cDNA, clone: J100047K06, full insert sequence)	LOC_Os03g02514	Oryza sativa subsp. japonica (Rice)	357			Streptophyta	Liliopsida	Poales	Poaceae	Oryza	Oryza sativa (Rice)	108705855		hydrolase activity [GO:0016787]	hydrolase activity [GO:0016787]	hydrolase activity [GO:0016787]		GO:0016787
545292629	K3XVZ5	Starch synthase, chloroplastic/amyloplastic (EC 2.4.1.-)	Si006103m.g waxy	Setaria italica (Foxtail millet) (Panicum italicum)	606	2.4.1.-	PATHWAY: Glycan biosynthesis; starch biosynthesis. {ECO:0000256|RuleBase:RU361232}.	Streptophyta	Liliopsida	Poales	Poaceae	Setaria	Setaria italica (Foxtail millet) (Panicum italicum)	545292629		amyloplast [GO:0009501]; chloroplast [GO:0009507]; galactolipid biosynthetic process [GO:0019375]; myo-inositol hexakisphosphate biosynthetic process [GO:0010264]; NDP-glucose-starch glucosyltransferase activity [GO:0033840]; response to hypoxia [GO:0001666]; starch biosynthetic process [GO:0019252]; starch synthase activity [GO:0009011]	galactolipid biosynthetic process [GO:0019375]; myo-inositol hexakisphosphate biosynthetic process [GO:0010264]; NDP-glucose-starch glucosyltransferase activity [GO:0033840]; response to hypoxia [GO:0001666]; starch biosynthetic process [GO:0019252]; starch synthase activity [GO:0009011]	NDP-glucose-starch glucosyltransferase activity [GO:0033840]; starch synthase activity [GO:0009011]	amyloplast [GO:0009501]; chloroplast [GO:0009507]	GO:0033840; GO:0009501; GO:0009507; GO:0019375; GO:0010264; GO:0001666; GO:0019252; GO:0009011
737283562	A0A031LT06	ATP-dependent zinc metalloprotease FtsH (EC 3.4.24.-)	ftsH CL42_08025	Acinetobacter sp. Ver3	629	3.4.24.-		Proteobacteria	Gammaproteobacteria	Pseudomonadales	Moraxellaceae	Acinetobacter	Acinetobacter sp. Ver3	737283562		ATPase activity [GO:0016887]; ATP binding [GO:0005524]; cell division [GO:0051301]; integral component of membrane [GO:0016021]; metalloendopeptidase activity [GO:0004222]; plasma membrane [GO:0005886]; protein catabolic process [GO:0030163]; zinc ion binding [GO:0008270]	ATPase activity [GO:0016887]; cell division [GO:0051301]; metalloendopeptidase activity [GO:0004222]; protein catabolic process [GO:0030163]	ATPase activity [GO:0016887]; ATP binding [GO:0005524]; metalloendopeptidase activity [GO:0004222]; zinc ion binding [GO:0008270]	integral component of membrane [GO:0016021]; plasma membrane [GO:0005886]	GO:0005524; GO:0016887; GO:0051301; GO:0016021; GO:0004222; GO:0005886; GO:0030163; GO:0008270
11416	P17245	Elongation factor Tu, cyanelle (EF-Tu)	tufA	Cyanophora paradoxa	409				Glaucocystophyceae		Cyanophoraceae	Cyanophora	Cyanophora paradoxa	11416		cyanelle [GO:0009842]; GTPase activity [GO:0003924]; GTP binding [GO:0005525]; translation elongation factor activity [GO:0003746]	GTPase activity [GO:0003924]; translation elongation factor activity [GO:0003746]	GTPase activity [GO:0003924]; GTP binding [GO:0005525]; translation elongation factor activity [GO:0003746]	cyanelle [GO:0009842]	GO:0005525; GO:0003924; GO:0009842; GO:0003746
531874318	T1T5D8	Glutelin (Fragment)		Oryza sativa subsp. indica (Rice)	486			Streptophyta	Liliopsida	Poales	Poaceae	Oryza	Oryza sativa (Rice)	531874318		nutrient reservoir activity [GO:0045735]		nutrient reservoir activity [GO:0045735]		GO:0045735
218190412	B8AEZ5	Putative uncharacterized protein	OsI_06572	Oryza sativa subsp. indica (Rice)	477			Streptophyta	Liliopsida	Poales	Poaceae	Oryza	Oryza sativa (Rice)	218190412		nutrient reservoir activity [GO:0045735]		nutrient reservoir activity [GO:0045735]		GO:0045735
567119142	V4K7V5	Uncharacterized protein	EUTSA_v10018281mg	Eutrema salsugineum (Saltwater cress) (Sisymbrium salsugineum)	624			Streptophyta		Brassicales	Brassicaceae	Eutrema	Eutrema salsugineum (Saltwater cress) (Sisymbrium salsugineum)	567119142	eus:EUTSA_v10018281mg;	ATP:ADP antiporter activity [GO:0005471]; ATP binding [GO:0005524]; integral component of membrane [GO:0016021]	ATP:ADP antiporter activity [GO:0005471]	ATP:ADP antiporter activity [GO:0005471]; ATP binding [GO:0005524]	integral component of membrane [GO:0016021]	GO:0005524; GO:0005471; GO:0016021
115445075	Q0E2Q7	Os02g0220500 protein	Os02g0220500 OsJ_05922	Oryza sativa subsp. japonica (Rice)	414			Streptophyta	Liliopsida	Poales	Poaceae	Oryza	Oryza sativa (Rice)	115445075	osa:4328752;	translation elongation factor activity [GO:0003746]	translation elongation factor activity [GO:0003746]	translation elongation factor activity [GO:0003746]		GO:0003746
115445075	Q6YW46	Elongation factor 1-gamma 2 (EF-1-gamma 2) (eEF-1B gamma 2)	Os02g0220500 LOC_Os02g12800 B1131G07.11	Oryza sativa subsp. japonica (Rice)	418			Streptophyta	Liliopsida	Poales	Poaceae	Oryza	Oryza sativa (Rice)	115445075	osa:4328752;	translation elongation factor activity [GO:0003746]	translation elongation factor activity [GO:0003746]	translation elongation factor activity [GO:0003746]		GO:0003746
505248884	H0Q1T7	UPF0114 protein AZKH_2375	AZKH_2375	Azoarcus sp. KH32C	168			Proteobacteria	Betaproteobacteria	Rhodocyclales	Rhodocyclaceae	Azoarcus	Azoarcus sp. KH32C	505248884	aza:AZKH_2375;	integral component of membrane [GO:0016021]; plasma membrane [GO:0005886]			integral component of membrane [GO:0016021]; plasma membrane [GO:0005886]	GO:0016021; GO:0005886
746620768	A0A0A8HSF5	Argininosuccinate lyase	argH SHYC_09470	Staphylococcus hyicus	457			Firmicutes	Bacilli	Bacillales	Staphylococcaceae	Staphylococcus	Staphylococcus hyicus	746620768
115463541	Q75K79	'putative peptide chain release factor subunit 1 (ERF1), PF03463' (Os05g0373900 protein) (Putative peptide chain release factor subunit 1 (ERF1)) (cDNA clone:002-112-G01, full insert sequence)	OSJNBa0025P09.17 Os05g0373900 OJ1005_E12.2 OsJ_18318	Oryza sativa subsp. japonica (Rice)	440			Streptophyta	Liliopsida	Poales	Poaceae	Oryza	Oryza sativa (Rice)	115463541	osa:4338603;	cytoplasm [GO:0005737]; translation release factor activity, codon specific [GO:0016149]	translation release factor activity, codon specific [GO:0016149]	translation release factor activity, codon specific [GO:0016149]	cytoplasm [GO:0005737]	GO:0005737; GO:0016149
712912026	A0A097F1B6	Photosystem II protein D1 (PSII D1 protein) (EC 1.10.3.9) (Photosystem II Q(B) protein)	psbA	Luzuriaga radicans	353	1.10.3.9		Streptophyta	Liliopsida	Liliales	Alstroemeriaceae	Luzuriaga	Luzuriaga radicans	712912026		chlorophyll binding [GO:0016168]; chloroplast thylakoid membrane [GO:0009535]; electron carrier activity [GO:0009055]; iron ion binding [GO:0005506]; oxygen evolving activity [GO:0010242]; photosynthesis [GO:0015979]	oxygen evolving activity [GO:0010242]; photosynthesis [GO:0015979]	chlorophyll binding [GO:0016168]; electron carrier activity [GO:0009055]; iron ion binding [GO:0005506]; oxygen evolving activity [GO:0010242]	chloroplast thylakoid membrane [GO:0009535]	GO:0016168; GO:0009535; GO:0009055; GO:0005506; GO:0010242; GO:0015979
573943558	J3M4W6	Uncharacterized protein	OB05G16400	Oryza brachyantha	491			Streptophyta	Liliopsida	Poales	Poaceae	Oryza	Oryza brachyantha	573943558	obr:102700239;	nutrient reservoir activity [GO:0045735]		nutrient reservoir activity [GO:0045735]		GO:0045735
314908354	G0Y646	NADH dehydrogenase subunit 7	nad7	Isoetes engelmannii (Engelmann's quillwort) (Appalachian quillwort)	396			Streptophyta		Isoetales (quillworts)	Isoetaceae	Isoetes	Isoetes engelmannii (Engelmann's quillwort) (Appalachian quillwort)	314908354		mitochondrion [GO:0005739]; NAD binding [GO:0051287]; oxidoreductase activity, acting on NAD(P)H [GO:0016651]; quinone binding [GO:0048038]	oxidoreductase activity, acting on NAD(P)H [GO:0016651]	NAD binding [GO:0051287]; oxidoreductase activity, acting on NAD(P)H [GO:0016651]; quinone binding [GO:0048038]	mitochondrion [GO:0005739]	GO:0051287; GO:0005739; GO:0016651; GO:0048038
570734939	W0E525	Polyferredoxin	DESME_01915	Desulfitobacterium metallireducens DSM 15288	463			Firmicutes	Clostridia	Clostridiales	Peptococcaceae	Desulfitobacterium	Desulfitobacterium metallireducens	570734939		iron-sulfur cluster binding [GO:0051536]		iron-sulfur cluster binding [GO:0051536]		GO:0051536
115445467	P14614	Glutelin type-B 4 [Cleaved into: Glutelin type-B 4 acidic chain; Glutelin type-B 4 basic chain]	GLUB4 GLUB-4 Os02g0268300 LOC_Os02g16830 P0693E08.16	Oryza sativa subsp. japonica (Rice)	500			Streptophyta	Liliopsida	Poales	Poaceae	Oryza	Oryza sativa (Rice)	115445467	osa:4328969;	cell outer membrane [GO:0009279]; defense response [GO:0006952]; nutrient reservoir activity [GO:0045735]	defense response [GO:0006952]	nutrient reservoir activity [GO:0045735]	cell outer membrane [GO:0009279]	GO:0009279; GO:0006952; GO:0045735
115445467	Q0E261	Glutelin (Os02g0268300 protein)	Os02g0268300 OsJ_06189	Oryza sativa subsp. japonica (Rice)	500			Streptophyta	Liliopsida	Poales	Poaceae	Oryza	Oryza sativa (Rice)	115445467	osa:4328969;	cell outer membrane [GO:0009279]; defense response [GO:0006952]; nutrient reservoir activity [GO:0045735]	defense response [GO:0006952]	nutrient reservoir activity [GO:0045735]	cell outer membrane [GO:0009279]	GO:0009279; GO:0006952; GO:0045735
194033215	Q8HCR3	NADH-ubiquinone oxidoreductase chain 5 (EC 1.6.5.3)	nad5	Oryza sativa subsp. japonica (Rice)	670	1.6.5.3		Streptophyta	Liliopsida	Poales	Poaceae	Oryza	Oryza sativa (Rice)	194033215	osa:6450143;	ATP synthesis coupled electron transport [GO:0042773]; integral component of membrane [GO:0016021]; mitochondrial inner membrane [GO:0005743]; mitochondrion [GO:0005739]; NADH dehydrogenase (ubiquinone) activity [GO:0008137]; respiratory chain [GO:0070469]	ATP synthesis coupled electron transport [GO:0042773]; NADH dehydrogenase (ubiquinone) activity [GO:0008137]	NADH dehydrogenase (ubiquinone) activity [GO:0008137]	integral component of membrane [GO:0016021]; mitochondrial inner membrane [GO:0005743]; mitochondrion [GO:0005739]; respiratory chain [GO:0070469]	GO:0042773; GO:0008137; GO:0016021; GO:0005743; GO:0005739; GO:0070469
215701329	B7EK56	cDNA clone:J013002H09, full insert sequence (cDNA clone:J013065M08, full insert sequence)		Oryza sativa subsp. japonica (Rice)	262			Streptophyta	Liliopsida	Poales	Poaceae	Oryza	Oryza sativa (Rice)	215701329		cysteine-type peptidase activity [GO:0008234]	cysteine-type peptidase activity [GO:0008234]	cysteine-type peptidase activity [GO:0008234]		GO:0008234
499307682	P58575	Photosystem I reaction center subunit IV	psaE asr4319	Nostoc sp. (strain PCC 7120 / UTEX 2576)	70			Cyanobacteria		Nostocales	Nostocaceae	Nostoc	Nostoc sp. (strain PCC 7120 / UTEX 2576)	499307682	ana:asr4319;	photosynthesis [GO:0015979]; photosystem I reaction center [GO:0009538]; thylakoid membrane [GO:0042651]	photosynthesis [GO:0015979]		photosystem I reaction center [GO:0009538]; thylakoid membrane [GO:0042651]	GO:0015979; GO:0009538; GO:0042651
115466558	Q9XIY6	Os06g0160200 protein (Putative lanatoside 15'-O-acetylesterase) (cDNA clone:J033044K03, full insert sequence)	P0681F10.5 Os06g0160200 OsJ_20209	Oryza sativa subsp. japonica (Rice)	379			Streptophyta	Liliopsida	Poales	Poaceae	Oryza	Oryza sativa (Rice)	115466558	osa:4340204;	extracellular region [GO:0005576]; hydrolase activity, acting on ester bonds [GO:0016788]; lipid catabolic process [GO:0016042]	hydrolase activity, acting on ester bonds [GO:0016788]; lipid catabolic process [GO:0016042]	hydrolase activity, acting on ester bonds [GO:0016788]	extracellular region [GO:0005576]	GO:0005576; GO:0016788; GO:0016042
4972680	Q9XQA6	Photosystem II protein D1 (Fragment)	psbA	Poa annua (Annual bluegrass)	296			Streptophyta	Liliopsida	Poales	Poaceae	Poa (bluegrass)	Poa annua (Annual bluegrass)	4972680		chloroplast [GO:0009507]; electron transporter, transferring electrons within the cyclic electron transport pathway of photosynthesis activity [GO:0045156]; integral component of membrane [GO:0016021]; metal ion binding [GO:0046872]; photosynthetic electron transport in photosystem II [GO:0009772]; photosystem II [GO:0009523]	photosynthetic electron transport in photosystem II [GO:0009772]	electron transporter, transferring electrons within the cyclic electron transport pathway of photosynthesis activity [GO:0045156]; metal ion binding [GO:0046872]	chloroplast [GO:0009507]; integral component of membrane [GO:0016021]; photosystem II [GO:0009523]	GO:0009507; GO:0045156; GO:0016021; GO:0046872; GO:0009772; GO:0009523
301774330	D2HJR9	Protein S100 (S100 calcium-binding protein) (Fragment)	LOC100466995 PANDA_011570	Ailuropoda melanoleuca (Giant panda)	89			Chordata	Mammalia	Carnivora	Ursidae (bears)	Ailuropoda	Ailuropoda melanoleuca (Giant panda)	301774330	aml:100466995;	activation of cysteine-type endopeptidase activity involved in apoptotic process [GO:0006919]; arachidonic acid binding [GO:0050544]; autophagy [GO:0006914]; calcium ion binding [GO:0005509]; extracellular space [GO:0005615]; extracellular vesicular exosome [GO:0070062]; innate immune response [GO:0045087]; leukocyte migration involved in inflammatory response [GO:0002523]; neutrophil aggregation…	activation of cysteine-type endopeptidase activity involved in apoptotic process [GO:0006919]; autophagy [GO:0006914]; innate immune response [GO:0045087]; leukocyte migration involved in inflammatory response [GO:0002523]; neutrophil aggregation [GO:0070488]; neutrophil chemotaxis [GO:0030593]; positive regulation of inflammatory response [GO:0050729]; positive regulation of intrinsic apoptotic …	arachidonic acid binding [GO:0050544]; calcium ion binding [GO:0005509]; zinc ion binding [GO:0008270]	extracellular space [GO:0005615]; extracellular vesicular exosome [GO:0070062]; nucleus [GO:0005634]	GO:0006919; GO:0050544; GO:0006914; GO:0005509; GO:0005615; GO:0070062; GO:0045087; GO:0002523; GO:0070488; GO:0030593; GO:0005634; GO:0050729; GO:2001244; GO:0002793; GO:0008270
703069822	W9QG70	Uncharacterized protein	L484_016995	Morus notabilis	482			Streptophyta		Rosales	Moraceae	Morus (mulberries)	Morus notabilis	703069822
1304217	Q40719	Allergenic protein (Fragment)		Oryza sativa subsp. japonica (Rice)	109			Streptophyta	Liliopsida	Poales	Poaceae	Oryza	Oryza sativa (Rice)	1304217		extracellular space [GO:0005615]; serine-type endopeptidase inhibitor activity [GO:0004867]; type I hypersensitivity [GO:0016068]	serine-type endopeptidase inhibitor activity [GO:0004867]; type I hypersensitivity [GO:0016068]	serine-type endopeptidase inhibitor activity [GO:0004867]	extracellular space [GO:0005615]	GO:0005615; GO:0004867; GO:0016068
222641664	B9G3U8	Putative uncharacterized protein	OsJ_29519	Oryza sativa subsp. japonica (Rice)	492			Streptophyta	Liliopsida	Poales	Poaceae	Oryza	Oryza sativa (Rice)	222641664		aldehyde dehydrogenase (NAD) activity [GO:0004029]; cellular aldehyde metabolic process [GO:0006081]; chlorophyll catabolic process [GO:0015996]; cytosol [GO:0005829]; ethylene-activated signaling pathway [GO:0009873]; response to auxin [GO:0009733]; response to carbohydrate [GO:0009743]; response to superoxide [GO:0000303]	aldehyde dehydrogenase (NAD) activity [GO:0004029]; cellular aldehyde metabolic process [GO:0006081]; chlorophyll catabolic process [GO:0015996]; ethylene-activated signaling pathway [GO:0009873]; response to auxin [GO:0009733]; response to carbohydrate [GO:0009743]; response to superoxide [GO:0000303]	aldehyde dehydrogenase (NAD) activity [GO:0004029]	cytosol [GO:0005829]	GO:0004029; GO:0006081; GO:0015996; GO:0005829; GO:0009873; GO:0009733; GO:0009743; GO:0000303
335355858	F8S8W8	Putative nitric oxide reductase (Fragment)	qnorB	uncultured bacterium	212								uncultured bacterium	335355858		aerobic respiration [GO:0009060]; cytochrome-c oxidase activity [GO:0004129]; heme binding [GO:0020037]; integral component of membrane [GO:0016021]; iron ion binding [GO:0005506]	aerobic respiration [GO:0009060]; cytochrome-c oxidase activity [GO:0004129]	cytochrome-c oxidase activity [GO:0004129]; heme binding [GO:0020037]; iron ion binding [GO:0005506]	integral component of membrane [GO:0016021]	GO:0009060; GO:0004129; GO:0020037; GO:0016021; GO:0005506
643724740	A0A067KCI8	Uncharacterized protein	JCGZ_07512	Jatropha curcas (Barbados nut)	412			Streptophyta		Malpighiales	Euphorbiaceae	Jatropha	Jatropha curcas (Barbados nut)	643724740		nucleic acid binding [GO:0003676]; nucleotide binding [GO:0000166]		nucleic acid binding [GO:0003676]; nucleotide binding [GO:0000166]		GO:0003676; GO:0000166
374851691	H5SEQ7	Rrf2 family protein	HGMM_F17E05C03	uncultured Chloroflexi bacterium	143			Chloroflexi					uncultured Chloroflexi bacterium	374851691
428674400	M1G2E3	Glutelin (Fragment)	GluB	Oryza sativa subsp. indica (Rice)	480			Streptophyta	Liliopsida	Poales	Poaceae	Oryza	Oryza sativa (Rice)	428674400		nutrient reservoir activity [GO:0045735]		nutrient reservoir activity [GO:0045735]		GO:0045735
357116831	I1GNN1	Xyloglucan endotransglucosylase/hydrolase (EC 2.4.1.207)	BRADI1G09690	Brachypodium distachyon (Purple false brome) (Trachynia distachya)	284	2.4.1.207		Streptophyta	Liliopsida	Poales	Poaceae	Brachypodium (false bromes)	Brachypodium distachyon (Purple false brome) (Trachynia distachya)	357116831	bdi:100821659;	apoplast [GO:0048046]; cellular glucan metabolic process [GO:0006073]; cell wall [GO:0005618]; cell wall organization [GO:0071555]; hydrolase activity, hydrolyzing O-glycosyl compounds [GO:0004553]; xyloglucan:xyloglucosyl transferase activity [GO:0016762]	cellular glucan metabolic process [GO:0006073]; cell wall organization [GO:0071555]; hydrolase activity, hydrolyzing O-glycosyl compounds [GO:0004553]; xyloglucan:xyloglucosyl transferase activity [GO:0016762]	hydrolase activity, hydrolyzing O-glycosyl compounds [GO:0004553]; xyloglucan:xyloglucosyl transferase activity [GO:0016762]	apoplast [GO:0048046]; cell wall [GO:0005618]	GO:0048046; GO:0005618; GO:0071555; GO:0006073; GO:0004553; GO:0016762
501343278	B1ZMU8	30S ribosomal protein S21	rpsU Oter_2093	Opitutus terrae (strain DSM 11246 / PB90-1)	65			Verrucomicrobia	Opitutae	Opitutales	Opitutaceae	Opitutus	Opitutus terrae	501343278	ote:Oter_2093;	ribosome [GO:0005840]; structural constituent of ribosome [GO:0003735]; translation [GO:0006412]	translation [GO:0006412]	structural constituent of ribosome [GO:0003735]	ribosome [GO:0005840]	GO:0005840; GO:0003735; GO:0006412
506224156	D5MFA1	30S ribosomal protein S1	rpsA DAMO_1370	Candidatus Methylomirabilis oxyfera	577							Candidatus Methylomirabilis	Candidatus Methylomirabilis oxyfera	506224156	mox:DAMO_1370;	ribosome [GO:0005840]; RNA binding [GO:0003723]; structural constituent of ribosome [GO:0003735]; translation [GO:0006412]	translation [GO:0006412]	RNA binding [GO:0003723]; structural constituent of ribosome [GO:0003735]	ribosome [GO:0005840]	GO:0003723; GO:0005840; GO:0003735; GO:0006412
673054537	A0A024T844	Uncharacterized protein	H310_15027	Aphanomyces invadans	537					Saprolegniales	Saprolegniaceae	Aphanomyces	Aphanomyces invadans	673054537		hydrolase activity [GO:0016787]; metal ion binding [GO:0046872]; nucleic acid binding [GO:0003676]	hydrolase activity [GO:0016787]	hydrolase activity [GO:0016787]; metal ion binding [GO:0046872]; nucleic acid binding [GO:0003676]		GO:0016787; GO:0046872; GO:0003676
86562622	Q0QXC7	Photosystem II protein D1 (Fragment)	psbA	Stramenopile sp. sol1uni	135								Stramenopile sp. sol1uni	86562622		chloroplast [GO:0009507]; electron transporter, transferring electrons within the cyclic electron transport pathway of photosynthesis activity [GO:0045156]; photosynthetic electron transport in photosystem II [GO:0009772]	photosynthetic electron transport in photosystem II [GO:0009772]	electron transporter, transferring electrons within the cyclic electron transport pathway of photosynthesis activity [GO:0045156]	chloroplast [GO:0009507]	GO:0009507; GO:0045156; GO:0009772
222618072	B9EUL3	Uncharacterized protein	OsJ_01046	Oryza sativa subsp. japonica (Rice)	452			Streptophyta	Liliopsida	Poales	Poaceae	Oryza	Oryza sativa (Rice)	222618072		Cul4-RING E3 ubiquitin ligase complex [GO:0080008]; mitotic cell cycle [GO:0000278]; pyrimidine ribonucleotide biosynthetic process [GO:0009220]; RNA processing [GO:0006396]	mitotic cell cycle [GO:0000278]; pyrimidine ribonucleotide biosynthetic process [GO:0009220]; RNA processing [GO:0006396]		Cul4-RING E3 ubiquitin ligase complex [GO:0080008]	GO:0080008; GO:0006396; GO:0000278; GO:0009220
115467706	Q5ZA33	Os06g0300700 protein (Putative uncharacterized protein P0501G08.37) (cDNA clone:J023091P20, full insert sequence)	P0501G08.37 Os06g0300700 OsJ_21071	Oryza sativa subsp. japonica (Rice)	297			Streptophyta	Liliopsida	Poales	Poaceae	Oryza	Oryza sativa (Rice)	115467706	osa:4340824;
643726602	A0A067KGQ9	Uncharacterized protein	JCGZ_09441	Jatropha curcas (Barbados nut)	1166			Streptophyta		Malpighiales	Euphorbiaceae	Jatropha	Jatropha curcas (Barbados nut)	643726602		ATP binding [GO:0005524]; integral component of membrane [GO:0016021]; protein serine/threonine kinase activity [GO:0004674]	protein serine/threonine kinase activity [GO:0004674]	ATP binding [GO:0005524]; protein serine/threonine kinase activity [GO:0004674]	integral component of membrane [GO:0016021]	GO:0005524; GO:0016021; GO:0004674
217075993	B8XEJ7	Starch synthase, chloroplastic/amyloplastic (EC 2.4.1.-)	GBSS1	Oryza sativa (Rice)	609	2.4.1.-		Streptophyta	Liliopsida	Poales	Poaceae	Oryza	Oryza sativa (Rice)	217075993		amyloplast [GO:0009501]; chloroplast [GO:0009507]; starch biosynthetic process [GO:0019252]; starch synthase activity [GO:0009011]	starch biosynthetic process [GO:0019252]; starch synthase activity [GO:0009011]	starch synthase activity [GO:0009011]	amyloplast [GO:0009501]; chloroplast [GO:0009507]	GO:0009501; GO:0009507; GO:0019252; GO:0009011
31455453	Q6ERU3	Glutelin type-B 5 [Cleaved into: Glutelin type-B 5 acidic chain; Glutelin type-B 5 basic chain]	GLUB5 GLUB-5 Os02g0268100 LOC_Os02g16820 P0693E08.14	Oryza sativa subsp. japonica (Rice)	500			Streptophyta	Liliopsida	Poales	Poaceae	Oryza	Oryza sativa (Rice)	31455453	osa:4328968;	cell outer membrane [GO:0009279]; defense response [GO:0006952]; nutrient reservoir activity [GO:0045735]	defense response [GO:0006952]	nutrient reservoir activity [GO:0045735]	cell outer membrane [GO:0009279]	GO:0009279; GO:0006952; GO:0045735
357131861	I1HEQ2	Uncharacterized protein	BRADI2G11210	Brachypodium distachyon (Purple false brome) (Trachynia distachya)	1273			Streptophyta	Liliopsida	Poales	Poaceae	Brachypodium (false bromes)	Brachypodium distachyon (Purple false brome) (Trachynia distachya)	357131861	bdi:100846911;	ATPase activity, coupled to transmembrane movement of substances [GO:0042626]; ATP binding [GO:0005524]; integral component of membrane [GO:0016021]	ATPase activity, coupled to transmembrane movement of substances [GO:0042626]	ATPase activity, coupled to transmembrane movement of substances [GO:0042626]; ATP binding [GO:0005524]	integral component of membrane [GO:0016021]	GO:0005524; GO:0042626; GO:0016021
503667487	F5XZX0	Candidate benzoate-CoA ligase	Rta_22340	Ramlibacter tataouinensis (strain ATCC BAA-407 / DSM 14655 / LMG 21543 / TTB310)	524			Proteobacteria	Betaproteobacteria	Burkholderiales	Comamonadaceae	Ramlibacter	Ramlibacter tataouinensis	503667487	rta:Rta_22340;	acid-thiol ligase activity [GO:0016878]; ATP binding [GO:0005524]	acid-thiol ligase activity [GO:0016878]	acid-thiol ligase activity [GO:0016878]; ATP binding [GO:0005524]		GO:0005524; GO:0016878
670417300	A0A096UG48	Uncharacterized protein	Zm.144094	Zea mays (Maize)	714			Streptophyta	Liliopsida	Poales	Poaceae	Zea	Zea mays (Maize)	670417300
504896186	K7WMD9	Phycobilisome protein ApcA	apcA ANA_C20284	Anabaena sp. 90	161			Cyanobacteria		Nostocales	Nostocaceae	Anabaena	Anabaena sp. 90	504896186	anb:ANA_C20284;	oxidation-reduction process [GO:0055114]; photosynthesis [GO:0015979]; phycobilisome [GO:0030089]; protein-chromophore linkage [GO:0018298]	oxidation-reduction process [GO:0055114]; photosynthesis [GO:0015979]; protein-chromophore linkage [GO:0018298]		phycobilisome [GO:0030089]	GO:0055114; GO:0015979; GO:0030089; GO:0018298
506223777	D5MMU1	Pyruvate flavodoxin/ferredoxin oxidoreductase domain protein	DAMO_0980	Candidatus Methylomirabilis oxyfera	658							Candidatus Methylomirabilis	Candidatus Methylomirabilis oxyfera	506223777	mox:DAMO_0980;	oxidoreductase activity, acting on the aldehyde or oxo group of donors [GO:0016903]	oxidoreductase activity, acting on the aldehyde or oxo group of donors [GO:0016903]	oxidoreductase activity, acting on the aldehyde or oxo group of donors [GO:0016903]		GO:0016903
575460038	W0RLF0	TonB family protein	J421_3618	Gemmatimonadetes bacterium KBS708	238			Gemmatimonadetes	Gemmatimonadetes				Gemmatimonadetes bacterium KBS708	575460038		transport [GO:0006810]	transport [GO:0006810]			GO:0006810
115487998	Q2QV45	70 kDa heat shock protein (Os12g0244100 protein) (Stromal 70 kDa heat shock-related protein, chloroplast, putative, expressed)	LOC_Os12g14070 Os12g0244100	Oryza sativa subsp. japonica (Rice)	698			Streptophyta	Liliopsida	Poales	Poaceae	Oryza	Oryza sativa (Rice)	115487998	osa:4351875;	ATP binding [GO:0005524]; protein folding [GO:0006457]	protein folding [GO:0006457]	ATP binding [GO:0005524]		GO:0005524; GO:0006457
686206846	A0A090AKA6	Response regulator receiver domain-containing protein	THII_3682	Thioploca ingrica	1502			Proteobacteria	Gammaproteobacteria	Thiotrichales	Thiotrichaceae	Thioploca	Thioploca ingrica	686206846
115481898	A1YQG3	Glutelin	OsJ_31438	Oryza sativa subsp. japonica (Rice)	499			Streptophyta	Liliopsida	Poales	Poaceae	Oryza	Oryza sativa (Rice)	115481898	osa:4348563;	nutrient reservoir activity [GO:0045735]		nutrient reservoir activity [GO:0045735]		GO:0045735
503344004	E8WW31	Dihydroorotate dehydrogenase family protein (EC 1.3.1.2)	AciX9_0263	Granulicella tundricola (strain ATCC BAA-1859 / DSM 23138 / MP5ACTX9)	489	1.3.1.2		Acidobacteria	Acidobacteriia	Acidobacteriales	Acidobacteriaceae	Granulicella	Granulicella tundricola	503344004	acm:AciX9_0263;	cytoplasm [GO:0005737]; dihydroorotate dehydrogenase activity [GO:0004152]; dihydropyrimidine dehydrogenase (NADP+) activity [GO:0017113]; iron-sulfur cluster binding [GO:0051536]; UMP biosynthetic process [GO:0006222]	dihydroorotate dehydrogenase activity [GO:0004152]; dihydropyrimidine dehydrogenase (NADP+) activity [GO:0017113]; UMP biosynthetic process [GO:0006222]	dihydroorotate dehydrogenase activity [GO:0004152]; dihydropyrimidine dehydrogenase (NADP+) activity [GO:0017113]; iron-sulfur cluster binding [GO:0051536]	cytoplasm [GO:0005737]	GO:0006222; GO:0005737; GO:0004152; GO:0017113; GO:0051536
503932451	G8X8U7	CzcA family heavy metal efflux protein	FCOL_11895	Flavobacterium columnare (strain ATCC 49512 / CIP 103533 / TG 44/87)	1032			Bacteroidetes	Flavobacteriia	Flavobacteriales	Flavobacteriaceae	Flavobacterium	Flavobacterium columnare	503932451	fco:FCOL_11895;	cation transmembrane transporter activity [GO:0008324]; integral component of membrane [GO:0016021]	cation transmembrane transporter activity [GO:0008324]	cation transmembrane transporter activity [GO:0008324]	integral component of membrane [GO:0016021]	GO:0008324; GO:0016021
573920584	J3LH30	Uncharacterized protein	OB02G39470	Oryza brachyantha	426			Streptophyta	Liliopsida	Poales	Poaceae	Oryza	Oryza brachyantha	573920584	obr:102701978;
474216263	M8AEN6	Malic enzyme	TRIUR3_25844	Triticum urartu (Red wild einkorn) (Crithodium urartu)	553			Streptophyta	Liliopsida	Poales	Poaceae	Triticum	Triticum urartu (Red wild einkorn) (Crithodium urartu)	474216263		ATP binding [GO:0005524]; chloroplast [GO:0009507]; cobalt ion binding [GO:0050897]; malate dehydrogenase (decarboxylating) (NAD+) activity [GO:0004471]; malate metabolic process [GO:0006108]; mitochondrion [GO:0005739]; NAD binding [GO:0051287]; zinc ion binding [GO:0008270]	malate dehydrogenase (decarboxylating) (NAD+) activity [GO:0004471]; malate metabolic process [GO:0006108]	ATP binding [GO:0005524]; cobalt ion binding [GO:0050897]; malate dehydrogenase (decarboxylating) (NAD+) activity [GO:0004471]; NAD binding [GO:0051287]; zinc ion binding [GO:0008270]	chloroplast [GO:0009507]; mitochondrion [GO:0005739]	GO:0005524; GO:0051287; GO:0009507; GO:0050897; GO:0004471; GO:0006108; GO:0005739; GO:0008270
7798551	C8CBK6	Starch synthase, chloroplastic/amyloplastic (EC 2.4.1.-)	waxy	Oryza sativa subsp. japonica (Rice)	609	2.4.1.-		Streptophyta	Liliopsida	Poales	Poaceae	Oryza	Oryza sativa (Rice)	7798551		amyloplast [GO:0009501]; chloroplast [GO:0009507]; galactolipid biosynthetic process [GO:0019375]; myo-inositol hexakisphosphate biosynthetic process [GO:0010264]; NDP-glucose-starch glucosyltransferase activity [GO:0033840]; response to hypoxia [GO:0001666]; starch biosynthetic process [GO:0019252]; starch synthase activity [GO:0009011]	galactolipid biosynthetic process [GO:0019375]; myo-inositol hexakisphosphate biosynthetic process [GO:0010264]; NDP-glucose-starch glucosyltransferase activity [GO:0033840]; response to hypoxia [GO:0001666]; starch biosynthetic process [GO:0019252]; starch synthase activity [GO:0009011]	NDP-glucose-starch glucosyltransferase activity [GO:0033840]; starch synthase activity [GO:0009011]	amyloplast [GO:0009501]; chloroplast [GO:0009507]	GO:0033840; GO:0009501; GO:0009507; GO:0019375; GO:0010264; GO:0001666; GO:0019252; GO:0009011
673033944	A0A024U598	Uncharacterized protein	H310_07332	Aphanomyces invadans	312					Saprolegniales	Saprolegniaceae	Aphanomyces	Aphanomyces invadans	673033944
746726039	A0A0A7KFP8	DNA-binding protein	QR90_06955	Deinococcus swuensis	816			Deinococcus-Thermus	Deinococci	Deinococcales	Deinococcaceae	Deinococcus	Deinococcus swuensis	746726039
41469581	Q75GX9	Cupin family protein, expressed (Putative globulin (With alternative splicing))	OSJNBa0034D21.12 LOC_Os03g46100	Oryza sativa subsp. japonica (Rice)	562			Streptophyta	Liliopsida	Poales	Poaceae	Oryza	Oryza sativa (Rice)	41469581		nutrient reservoir activity [GO:0045735]		nutrient reservoir activity [GO:0045735]		GO:0045735
499742562	Q2IHF9	Two component, sigma54 specific, transcriptional regulator, Fis family	Adeh_4250	Anaeromyxobacter dehalogenans (strain 2CP-C)	483			Proteobacteria	Deltaproteobacteria	Myxococcales (fruiting gliding bacteria)	Anaeromyxobacteraceae	Anaeromyxobacter	Anaeromyxobacter dehalogenans	499742562	ade:Adeh_4250;	ATP binding [GO:0005524]; phosphorelay signal transduction system [GO:0000160]; regulation of transcription, DNA-templated [GO:0006355]; sequence-specific DNA binding [GO:0043565]; transcription, DNA-templated [GO:0006351]	phosphorelay signal transduction system [GO:0000160]; regulation of transcription, DNA-templated [GO:0006355]; transcription, DNA-templated [GO:0006351]	ATP binding [GO:0005524]; sequence-specific DNA binding [GO:0043565]		GO:0005524; GO:0000160; GO:0006355; GO:0043565; GO:0006351
334108358	F6FT84	Carbohydrate binding family 6	Isova_2542	Isoptericola variabilis (strain 225)	917			Actinobacteria	Actinobacteria (high G+C Gram-positive bacteria)	Actinomycetales	Promicromonosporaceae	Isoptericola	Isoptericola variabilis	334108358	iva:Isova_2542;	carbohydrate binding [GO:0030246]; carbohydrate metabolic process [GO:0005975]; oxidoreductase activity, acting on the CH-OH group of donors, quinone or similar compound as acceptor [GO:0016901]; quinone binding [GO:0048038]	carbohydrate metabolic process [GO:0005975]; oxidoreductase activity, acting on the CH-OH group of donors, quinone or similar compound as acceptor [GO:0016901]	carbohydrate binding [GO:0030246]; oxidoreductase activity, acting on the CH-OH group of donors, quinone or similar compound as acceptor [GO:0016901]; quinone binding [GO:0048038]		GO:0030246; GO:0005975; GO:0016901; GO:0048038
326524750	F2EAD9	Predicted protein		Hordeum vulgare var. distichum (Domesticated barley)	821			Streptophyta	Liliopsida	Poales	Poaceae	Hordeum	Hordeum vulgare (Barley)	326524750		1,4-alpha-glucan branching enzyme activity [GO:0003844]; cation binding [GO:0043169]; glycogen biosynthetic process [GO:0005978]; hydrolase activity, hydrolyzing O-glycosyl compounds [GO:0004553]	1,4-alpha-glucan branching enzyme activity [GO:0003844]; glycogen biosynthetic process [GO:0005978]; hydrolase activity, hydrolyzing O-glycosyl compounds [GO:0004553]	1,4-alpha-glucan branching enzyme activity [GO:0003844]; cation binding [GO:0043169]; hydrolase activity, hydrolyzing O-glycosyl compounds [GO:0004553]		GO:0003844; GO:0043169; GO:0005978; GO:0004553
169244463	B7SDG9	Seed allergenic protein RAG2		Oryza sativa subsp. japonica (Rice)	166			Streptophyta	Liliopsida	Poales	Poaceae	Oryza	Oryza sativa (Rice)	169244463		extracellular space [GO:0005615]; serine-type endopeptidase inhibitor activity [GO:0004867]; type I hypersensitivity [GO:0016068]	serine-type endopeptidase inhibitor activity [GO:0004867]; type I hypersensitivity [GO:0016068]	serine-type endopeptidase inhibitor activity [GO:0004867]	extracellular space [GO:0005615]	GO:0005615; GO:0004867; GO:0016068
222618694	B9EXL3	Uncharacterized protein	OsJ_02264	Oryza sativa subsp. japonica (Rice)	504			Streptophyta	Liliopsida	Poales	Poaceae	Oryza	Oryza sativa (Rice)	222618694		3'-5' exonuclease activity [GO:0008408]; protein targeting to vacuole [GO:0006623]; RNA binding [GO:0003723]; vesicle-mediated transport [GO:0016192]	3'-5' exonuclease activity [GO:0008408]; protein targeting to vacuole [GO:0006623]; vesicle-mediated transport [GO:0016192]	3'-5' exonuclease activity [GO:0008408]; RNA binding [GO:0003723]		GO:0008408; GO:0003723; GO:0006623; GO:0016192
125538873	A2X358	Putative uncharacterized protein	OsI_06639	Oryza sativa subsp. indica (Rice)	214			Streptophyta	Liliopsida	Poales	Poaceae	Oryza	Oryza sativa (Rice)	125538873		chloroplast envelope [GO:0009941]; chloroplast relocation [GO:0009902]; chloroplast stroma [GO:0009570]; defense response to bacterium [GO:0042742]; embryo development ending in seed dormancy [GO:0009793]; nucleus [GO:0005634]; photosystem II assembly [GO:0010207]; positive regulation of transcription, DNA-templated [GO:0045893]; regulation of protein dephosphorylation [GO:0035304]; ribosome [GO:…	chloroplast relocation [GO:0009902]; defense response to bacterium [GO:0042742]; embryo development ending in seed dormancy [GO:0009793]; photosystem II assembly [GO:0010207]; positive regulation of transcription, DNA-templated [GO:0045893]; regulation of protein dephosphorylation [GO:0035304]; rRNA processing [GO:0006364]; thylakoid membrane organization [GO:0010027]; transcription from plastid …	rRNA binding [GO:0019843]; structural constituent of ribosome [GO:0003735]	chloroplast envelope [GO:0009941]; chloroplast stroma [GO:0009570]; nucleus [GO:0005634]; ribosome [GO:0005840]	GO:0009941; GO:0009902; GO:0009570; GO:0042742; GO:0009793; GO:0005634; GO:0010207; GO:0045893; GO:0019843; GO:0006364; GO:0035304; GO:0005840; GO:0003735; GO:0010027; GO:0042793; GO:0006412
500643865	A0A075S0V9	Fe-S cluster assembly protein SufD (SufD protein)	FPSM_02521 IA01_11890 IA02_11265 IA03_11860 IA04_11745 IA05_11865 IA06_11820	Flavobacterium psychrophilum	438			Bacteroidetes	Flavobacteriia	Flavobacteriales	Flavobacteriaceae	Flavobacterium	Flavobacterium psychrophilum	500643865		iron-sulfur cluster assembly [GO:0016226]	iron-sulfur cluster assembly [GO:0016226]			GO:0016226
500643865	A6H272	Fe-S assembly protein, SufD	sufD FP2391	Flavobacterium psychrophilum (strain JIP02/86 / ATCC 49511)	438			Bacteroidetes	Flavobacteriia	Flavobacteriales	Flavobacteriaceae	Flavobacterium	Flavobacterium psychrophilum	500643865	fps:FP2391;	iron-sulfur cluster assembly [GO:0016226]	iron-sulfur cluster assembly [GO:0016226]			GO:0016226
497352849	F1W1Q0	Twitching motility protein PilU	IMCC9480_162	Oxalobacteraceae bacterium IMCC9480	378			Proteobacteria	Betaproteobacteria	Burkholderiales	Oxalobacteraceae		Oxalobacteraceae bacterium IMCC9480	497352849		ATP binding [GO:0005524]; transport [GO:0006810]	transport [GO:0006810]	ATP binding [GO:0005524]		GO:0005524; GO:0006810
115435822	Q9LD54	Os01g0265200 protein (Putative peroxisomal Ca-dependent solute carrier) (cDNA clone:J023053G08, full insert sequence)	P0453A06.32 P0499C11.14 Os01g0265200	Oryza sativa subsp. japonica (Rice)	381			Streptophyta	Liliopsida	Poales	Poaceae	Oryza	Oryza sativa (Rice)	115435822	osa:4326209;	integral component of membrane [GO:0016021]; transmembrane transport [GO:0055085]	transmembrane transport [GO:0055085]		integral component of membrane [GO:0016021]	GO:0016021; GO:0055085
736389941	W4LWQ9	60 kDa chaperonin (GroEL protein) (Protein Cpn60)	groEL groL ETSY1_04050	Candidatus Entotheonella sp. TSY1	556			Proteobacteria	Deltaproteobacteria			Candidatus Entotheonella	Candidatus Entotheonella sp. TSY1	736389941		ATP binding [GO:0005524]; cytoplasm [GO:0005737]; protein refolding [GO:0042026]	protein refolding [GO:0042026]	ATP binding [GO:0005524]	cytoplasm [GO:0005737]	GO:0005524; GO:0005737; GO:0042026
504590107	I3Y6U6	10 kDa chaperonin (GroES protein) (Protein Cpn10)	groS groES Thivi_0660	Thiocystis violascens (strain ATCC 17096 / DSM 198 / 6111) (Chromatium violascens)	96			Proteobacteria	Gammaproteobacteria	Chromatiales	Chromatiaceae	Thiocystis	Thiocystis violascens	504590107	tvi:Thivi_0660;	ATP binding [GO:0005524]; cytoplasm [GO:0005737]; protein folding [GO:0006457]	protein folding [GO:0006457]	ATP binding [GO:0005524]	cytoplasm [GO:0005737]	GO:0005524; GO:0005737; GO:0006457
499305463	Q3M8F3	Transcriptional regulator AbrB	Ava_3125	Anabaena variabilis (strain ATCC 29413 / PCC 7937)	137			Cyanobacteria		Nostocales	Nostocaceae	Anabaena	Anabaena variabilis	499305463	ava:Ava_3125;
643739844	A0A067LMB7	Uncharacterized protein	JCGZ_18179	Jatropha curcas (Barbados nut)	675			Streptophyta		Malpighiales	Euphorbiaceae	Jatropha	Jatropha curcas (Barbados nut)	643739844		RNA binding [GO:0003723]		RNA binding [GO:0003723]		GO:0003723
336096028	F8BLY0	Uncharacterized protein	OCA4_c27360	Oligotropha carboxidovorans (strain OM4)	102			Proteobacteria	Alphaproteobacteria	Rhizobiales	Bradyrhizobiaceae	Oligotropha	Oligotropha carboxidovorans (Pseudomonas carboxydovorans)	336096028	oco:OCA4_c27360;
222622792	B9EZT3	Putative uncharacterized protein	OsJ_06602	Oryza sativa subsp. japonica (Rice)	489			Streptophyta	Liliopsida	Poales	Poaceae	Oryza	Oryza sativa (Rice)	222622792		nutrient reservoir activity [GO:0045735]		nutrient reservoir activity [GO:0045735]		GO:0045735
643733503	A0A067KW84	CTP synthase (EC 6.3.4.2) (UTP--ammonia ligase)	JCGZ_03767	Jatropha curcas (Barbados nut)	603	6.3.4.2	PATHWAY: Pyrimidine metabolism; CTP biosynthesis via de novo pathway; CTP from UDP: step 2/2. {ECO:0000256|RuleBase:RU810713}.	Streptophyta		Malpighiales	Euphorbiaceae	Jatropha	Jatropha curcas (Barbados nut)	643733503		ATP binding [GO:0005524]; CTP synthase activity [GO:0003883]; glutamine metabolic process [GO:0006541]; pyrimidine nucleotide biosynthetic process [GO:0006221]	CTP synthase activity [GO:0003883]; glutamine metabolic process [GO:0006541]; pyrimidine nucleotide biosynthetic process [GO:0006221]	ATP binding [GO:0005524]; CTP synthase activity [GO:0003883]		GO:0005524; GO:0003883; GO:0006541; GO:0006221
218190407	B8AEZ0	Putative uncharacterized protein	OsI_06562	Oryza sativa subsp. indica (Rice)	473			Streptophyta	Liliopsida	Poales	Poaceae	Oryza	Oryza sativa (Rice)	218190407		nutrient reservoir activity [GO:0045735]		nutrient reservoir activity [GO:0045735]		GO:0045735
115440827	Q941V2	ABC transporter subunit-like (Os01g0830000 protein) (Uncharacterized protein) (cDNA clone:J023069G03, full insert sequence)	B1088C09.40 P0446G04.13 Os01g0830000 OsJ_03952	Oryza sativa subsp. japonica (Rice)	544			Streptophyta	Liliopsida	Poales	Poaceae	Oryza	Oryza sativa (Rice)	115440827	osa:4327425;	iron-sulfur cluster assembly [GO:0016226]	iron-sulfur cluster assembly [GO:0016226]			GO:0016226
661877332	A0A068VDK5	Coffea canephora DH200=94 genomic scaffold, scaffold_289	GSCOC_T00003126001	Coffea canephora (Robusta coffee)	158			Streptophyta		Gentianales	Rubiaceae	Coffea	Coffea canephora (Robusta coffee)	661877332
494420774	I3IHH9	Selenide, water dikinase (EC 2.7.9.3) (Selenium donor protein) (Selenophosphate synthase)	selD KSU1_B0317	planctomycete KSU-1	324	2.7.9.3		Planctomycetes	Planctomycetia	Planctomycetales	Planctomycetaceae		planctomycete KSU-1	494420774		ATP binding [GO:0005524]; magnesium ion binding [GO:0000287]; selenide, water dikinase activity [GO:0004756]; selenocysteine biosynthetic process [GO:0016260]	selenide, water dikinase activity [GO:0004756]; selenocysteine biosynthetic process [GO:0016260]	ATP binding [GO:0005524]; magnesium ion binding [GO:0000287]; selenide, water dikinase activity [GO:0004756]		GO:0005524; GO:0000287; GO:0004756; GO:0016260
504925160	K9QA73	Homoserine kinase (HK) (HSK) (EC 2.7.1.39)	thrB Nos7107_1392	Nostoc sp. PCC 7107	304	2.7.1.39	PATHWAY: Amino-acid biosynthesis; L-threonine biosynthesis; L-threonine from L-aspartate: step 4/5. {ECO:0000256|HAMAP-Rule:MF_00384, ECO:0000256|SAAS:SAAS00129811}.	Cyanobacteria		Nostocales	Nostocaceae	Nostoc	Nostoc sp. PCC 7107	504925160	nos:Nos7107_1392;	ATP binding [GO:0005524]; cytoplasm [GO:0005737]; homoserine kinase activity [GO:0004413]; threonine biosynthetic process [GO:0009088]	homoserine kinase activity [GO:0004413]; threonine biosynthetic process [GO:0009088]	ATP binding [GO:0005524]; homoserine kinase activity [GO:0004413]	cytoplasm [GO:0005737]	GO:0005524; GO:0005737; GO:0004413; GO:0009088
222617339	B9GDW4	Putative uncharacterized protein	OsJ_36605	Oryza sativa subsp. japonica (Rice)	336			Streptophyta	Liliopsida	Poales	Poaceae	Oryza	Oryza sativa (Rice)	222617339
643733228	A0A067L6Q2	Uncharacterized protein	JCGZ_02173	Jatropha curcas (Barbados nut)	520			Streptophyta		Malpighiales	Euphorbiaceae	Jatropha	Jatropha curcas (Barbados nut)	643733228
125538816	A2X301	Putative uncharacterized protein	OsI_06573	Oryza sativa subsp. indica (Rice)	386			Streptophyta	Liliopsida	Poales	Poaceae	Oryza	Oryza sativa (Rice)	125538816		nutrient reservoir activity [GO:0045735]		nutrient reservoir activity [GO:0045735]		GO:0045735
15529747	Q95B41	Photosystem II protein D1 (PSII D1 protein) (EC 1.10.3.9) (Photosystem II Q(B) protein)	psbA	Prunus incisa var. kinkiensis	353	1.10.3.9		Streptophyta		Rosales	Rosaceae	Prunus	Prunus incisa	15529747		chlorophyll binding [GO:0016168]; chloroplast thylakoid membrane [GO:0009535]; electron transporter, transferring electrons within the cyclic electron transport pathway of photosynthesis activity [GO:0045156]; integral component of membrane [GO:0016021]; iron ion binding [GO:0005506]; oxygen evolving activity [GO:0010242]; photosynthetic electron transport in photosystem II [GO:0009772]; photosys…	oxygen evolving activity [GO:0010242]; photosynthetic electron transport in photosystem II [GO:0009772]; response to herbicide [GO:0009635]	chlorophyll binding [GO:0016168]; electron transporter, transferring electrons within the cyclic electron transport pathway of photosynthesis activity [GO:0045156]; iron ion binding [GO:0005506]; oxygen evolving activity [GO:0010242]	chloroplast thylakoid membrane [GO:0009535]; integral component of membrane [GO:0016021]; photosystem II [GO:0009523]	GO:0016168; GO:0009535; GO:0045156; GO:0016021; GO:0005506; GO:0010242; GO:0009772; GO:0009523; GO:0009635
746298361	A0A0B2BK55	Translation initiation factor IF-1	LK11_13330	Mumia flava	73			Actinobacteria	Actinobacteria (high G+C Gram-positive bacteria)	Actinomycetales	Nocardioidaceae	Mumia	Mumia flava	746298361
55296457	Q5VPH2	Putative root cap-specific protein (cDNA clone:006-207-A06, full insert sequence) (cDNA clone:J033043A08, full insert sequence)	OSJNBa0041F13.8-1 P0548D03.38-1	Oryza sativa subsp. japonica (Rice)	375			Streptophyta	Liliopsida	Poales	Poaceae	Oryza	Oryza sativa (Rice)	55296457		coenzyme binding [GO:0050662]; GDP-mannose 4,6-dehydratase activity [GO:0008446]; GDP-mannose metabolic process [GO:0019673]	GDP-mannose 4,6-dehydratase activity [GO:0008446]; GDP-mannose metabolic process [GO:0019673]	coenzyme binding [GO:0050662]; GDP-mannose 4,6-dehydratase activity [GO:0008446]		GO:0008446; GO:0019673; GO:0050662
573926359	J3LTM2	Uncharacterized protein	OB03G43980	Oryza brachyantha	475			Streptophyta	Liliopsida	Poales	Poaceae	Oryza	Oryza brachyantha	573926359	obr:102706924;	lipid storage [GO:0019915]; nutrient reservoir activity [GO:0045735]; plant-type cell wall [GO:0009505]; response to freezing [GO:0050826]; seed germination [GO:0009845]	lipid storage [GO:0019915]; response to freezing [GO:0050826]; seed germination [GO:0009845]	nutrient reservoir activity [GO:0045735]	plant-type cell wall [GO:0009505]	GO:0019915; GO:0045735; GO:0009505; GO:0050826; GO:0009845
218201154	B8BAT0	Putative uncharacterized protein	OsI_29243	Oryza sativa subsp. indica (Rice)	1138			Streptophyta	Liliopsida	Poales	Poaceae	Oryza	Oryza sativa (Rice)	218201154		integral component of membrane [GO:0016021]; mRNA processing [GO:0006397]; nucleic acid binding [GO:0003676]; nucleotide binding [GO:0000166]; sulfate transmembrane transporter activity [GO:0015116]	mRNA processing [GO:0006397]; sulfate transmembrane transporter activity [GO:0015116]	nucleic acid binding [GO:0003676]; nucleotide binding [GO:0000166]; sulfate transmembrane transporter activity [GO:0015116]	integral component of membrane [GO:0016021]	GO:0016021; GO:0006397; GO:0003676; GO:0000166; GO:0015116
566164883	U5GHQ2	Ketol-acid reductoisomerase family protein (Fragment)	POPTR_0004s043701g	Populus trichocarpa (Western balsam poplar) (Populus balsamifera subsp. trichocarpa)	392			Streptophyta		Malpighiales	Salicaceae	Populus (poplars)	Populus trichocarpa (Western balsam poplar) (Populus balsamifera subsp. trichocarpa)	566164883	pop:POPTR_0004s043701;	branched-chain amino acid biosynthetic process [GO:0009082]; coenzyme binding [GO:0050662]; isomerase activity [GO:0016853]; ketol-acid reductoisomerase activity [GO:0004455]	branched-chain amino acid biosynthetic process [GO:0009082]; isomerase activity [GO:0016853]; ketol-acid reductoisomerase activity [GO:0004455]	coenzyme binding [GO:0050662]; isomerase activity [GO:0016853]; ketol-acid reductoisomerase activity [GO:0004455]		GO:0009082; GO:0050662; GO:0016853; GO:0004455
501736231	B8HYM5	Pyruvate-flavodoxin oxidoreductase (EC 1.2.7.-)	Cyan7425_4369	Cyanothece sp. (strain PCC 7425 / ATCC 29141)	1193	1.2.7.-		Cyanobacteria		Chroococcales		Cyanothece	Cyanothece sp. (strain PCC 7425 / ATCC 29141)	501736231	cyn:Cyan7425_4369;	electron transport chain [GO:0022900]; iron ion binding [GO:0005506]; iron-sulfur cluster binding [GO:0051536]; oxidoreductase activity, acting on the aldehyde or oxo group of donors [GO:0016903]; thiamine pyrophosphate binding [GO:0030976]	electron transport chain [GO:0022900]; oxidoreductase activity, acting on the aldehyde or oxo group of donors [GO:0016903]	iron ion binding [GO:0005506]; iron-sulfur cluster binding [GO:0051536]; oxidoreductase activity, acting on the aldehyde or oxo group of donors [GO:0016903]; thiamine pyrophosphate binding [GO:0030976]		GO:0022900; GO:0005506; GO:0051536; GO:0016903; GO:0030976
215767260	B7F4E1	cDNA clone:001-030-A08, full insert sequence		Oryza sativa subsp. japonica (Rice)	237			Streptophyta	Liliopsida	Poales	Poaceae	Oryza	Oryza sativa (Rice)	215767260		metal ion binding [GO:0046872]		metal ion binding [GO:0046872]		GO:0046872
118378463	I7MLI5	Heat shock 70 kDa protein	TTHERM_00558440	Tetrahymena thermophila (strain SB210)	695				Oligohymenophorea	Hymenostomatida	Tetrahymenidae	Tetrahymena	Tetrahymena thermophila	118378463		ATP binding [GO:0005524]		ATP binding [GO:0005524]		GO:0005524
641848764	A0A067FND2	Uncharacterized protein (Fragment)	CISIN_1g0092461mg	Citrus sinensis (Sweet orange) (Citrus aurantium var. sinensis)	515			Streptophyta		Sapindales	Rutaceae	Citrus	Citrus sinensis (Sweet orange) (Citrus aurantium var. sinensis)	641848764		ATP binding [GO:0005524]		ATP binding [GO:0005524]		GO:0005524
144901309	A4U5L6	Acetyl-CoA acetyltransferase (EC 2.3.1.9)	phbA MGR_4241	Magnetospirillum gryphiswaldense	390	2.3.1.9		Proteobacteria	Alphaproteobacteria	Rhodospirillales	Rhodospirillaceae (purple nonsulfur bacteria)	Magnetospirillum	Magnetospirillum gryphiswaldense	144901309		acetyl-CoA C-acetyltransferase activity [GO:0003985]	acetyl-CoA C-acetyltransferase activity [GO:0003985]	acetyl-CoA C-acetyltransferase activity [GO:0003985]		GO:0003985
563821015	X6GFY4	FixQ3 nitrogen fixation protein	X737_09540	Mesorhizobium sp. L48C026A00	56			Proteobacteria	Alphaproteobacteria	Rhizobiales	Phyllobacteriaceae	Mesorhizobium	Mesorhizobium sp. L48C026A00	563821015
115435122	A1YTM8	Metallothionein-like protein 3A (Class I metallothionein-like protein 3A) (OsMT-I-3a) (OsMT3) (OsMT3a)	MT3A ML2 Os01g0200700 LOC_Os01g10400 B1015E06.18 OsJ_00763	Oryza sativa subsp. japonica (Rice)	62			Streptophyta	Liliopsida	Poales	Poaceae	Oryza	Oryza sativa (Rice)	115435122	osa:4327065;	metal ion binding [GO:0046872]		metal ion binding [GO:0046872]		GO:0046872
115435122	A2WLS0	Metallothionein-like protein 3A (Class I metallothionein-like protein 3A) (OsMT-I-3a) (OsMT3) (OsMT3a)	MT3A ML2 OsI_000763	Oryza sativa subsp. indica (Rice)	62			Streptophyta	Liliopsida	Poales	Poaceae	Oryza	Oryza sativa (Rice)	115435122	osa:4327065;	metal ion binding [GO:0046872]		metal ion binding [GO:0046872]		GO:0046872
115435122	B0FFN3	Metallothionein-like protein		Oryza sativa subsp. japonica (Rice)	62			Streptophyta	Liliopsida	Poales	Poaceae	Oryza	Oryza sativa (Rice)	115435122	osa:4327065;
58618230	Q5EFA3	Prolamin		Oryza sativa (Indica Group) x Oryza nivara	150			Streptophyta	Liliopsida	Poales	Poaceae	Oryza	Oryza sativa (Indica Group) x Oryza nivara	58618230
428674404	M1G949	Glutelin (Fragment)	GluC	Oryza sativa subsp. indica (Rice)	472			Streptophyta	Liliopsida	Poales	Poaceae	Oryza	Oryza sativa (Rice)	428674404		nutrient reservoir activity [GO:0045735]		nutrient reservoir activity [GO:0045735]		GO:0045735
670804548	A0A076GY79	Photosystem II CP43 reaction center protein (Fragment)	psbC	Bacillariophycidae sp. TN-2014	393			Bacillariophyta (diatoms)	Bacillariophyceae (Raphid, pennate diatoms)				Bacillariophycidae sp. TN-2014	670804548		chlorophyll binding [GO:0016168]; chloroplast thylakoid membrane [GO:0009535]; electron transporter, transferring electrons within the cyclic electron transport pathway of photosynthesis activity [GO:0045156]; integral component of membrane [GO:0016021]; light-harvesting complex [GO:0030076]; metal ion binding [GO:0046872]; photosynthetic electron transport in photosystem II [GO:0009772]; photosy…	photosynthetic electron transport in photosystem II [GO:0009772]; protein-chromophore linkage [GO:0018298]	chlorophyll binding [GO:0016168]; electron transporter, transferring electrons within the cyclic electron transport pathway of photosynthesis activity [GO:0045156]; metal ion binding [GO:0046872]	chloroplast thylakoid membrane [GO:0009535]; integral component of membrane [GO:0016021]; light-harvesting complex [GO:0030076]; photosystem II [GO:0009523]	GO:0016168; GO:0009535; GO:0045156; GO:0016021; GO:0030076; GO:0046872; GO:0009772; GO:0009523; GO:0018298
499638726	Q3M9L9	Farnesyl-diphosphate synthase (EC 2.5.1.10)	Ava_2704	Anabaena variabilis (strain ATCC 29413 / PCC 7937)	309	2.5.1.10		Cyanobacteria		Nostocales	Nostocaceae	Anabaena	Anabaena variabilis	499638726	ava:Ava_2704;	geranyltranstransferase activity [GO:0004337]; isoprenoid biosynthetic process [GO:0008299]	geranyltranstransferase activity [GO:0004337]; isoprenoid biosynthetic process [GO:0008299]	geranyltranstransferase activity [GO:0004337]		GO:0004337; GO:0008299
675895300	A0A075VXB9	Uncharacterized protein	orf470	Capsicum annuum (Bell pepper)	470			Streptophyta		Solanales	Solanaceae	Capsicum (peppers)	Capsicum annuum (Bell pepper)	675895300		ATP metabolic process [GO:0046034]; mitochondrion [GO:0005739]; proton transport [GO:0015992]	ATP metabolic process [GO:0046034]; proton transport [GO:0015992]		mitochondrion [GO:0005739]	GO:0046034; GO:0005739; GO:0015992
504350874	F9Y4S0	Uncharacterized protein	KVU_1965	Ketogulonicigenium vulgare (strain WSH-001)	287			Proteobacteria	Alphaproteobacteria	Rhodobacterales	Rhodobacteraceae	Ketogulonicigenium	Ketogulonicigenium vulgare	504350874	kvl:KVU_1965;
627399375	A0A023HQ79	Photosystem II protein D1 (PSII D1 protein) (EC 1.10.3.9) (Photosystem II Q(B) protein)	psbA	Trifolium repens (Creeping white clover)	353	1.10.3.9		Streptophyta		Fabales	Fabaceae	Trifolium	Trifolium repens (Creeping white clover)	627399375		chlorophyll binding [GO:0016168]; electron transporter, transferring electrons within the cyclic electron transport pathway of photosynthesis activity [GO:0045156]; integral component of membrane [GO:0016021]; iron ion binding [GO:0005506]; oxygen evolving activity [GO:0010242]; photosynthetic electron transport in photosystem II [GO:0009772]; photosystem II [GO:0009523]; plastid [GO:0009536]; re…	oxygen evolving activity [GO:0010242]; photosynthetic electron transport in photosystem II [GO:0009772]; response to herbicide [GO:0009635]	chlorophyll binding [GO:0016168]; electron transporter, transferring electrons within the cyclic electron transport pathway of photosynthesis activity [GO:0045156]; iron ion binding [GO:0005506]; oxygen evolving activity [GO:0010242]	integral component of membrane [GO:0016021]; photosystem II [GO:0009523]; plastid [GO:0009536]; thylakoid membrane [GO:0042651]	GO:0016168; GO:0045156; GO:0016021; GO:0005506; GO:0010242; GO:0009772; GO:0009523; GO:0009536; GO:0009635; GO:0042651
351722422	Q39830	BiP isoform A		Glycine max (Soybean) (Glycine hispida)	664			Streptophyta		Fabales	Fabaceae	Glycine	Glycine max (Soybean) (Glycine hispida)	351722422	gmx:547840;	ATP binding [GO:0005524]		ATP binding [GO:0005524]		GO:0005524
641832064	A0A067EIR4	Uncharacterized protein (Fragment)	CISIN_1g038333mg	Citrus sinensis (Sweet orange) (Citrus aurantium var. sinensis)	120			Streptophyta		Sapindales	Rutaceae	Citrus	Citrus sinensis (Sweet orange) (Citrus aurantium var. sinensis)	641832064
218190679	B8AH66	Putative uncharacterized protein	OsI_07091	Oryza sativa subsp. indica (Rice)	489			Streptophyta	Liliopsida	Poales	Poaceae	Oryza	Oryza sativa (Rice)	218190679		nutrient reservoir activity [GO:0045735]		nutrient reservoir activity [GO:0045735]		GO:0045735
29367411	Q84PA5	Putative uncharacterized protein	OsJ_18537	Oryza sativa subsp. japonica (Rice)	335			Streptophyta	Liliopsida	Poales	Poaceae	Oryza	Oryza sativa (Rice)	29367411		nucleic acid binding [GO:0003676]		nucleic acid binding [GO:0003676]		GO:0003676
158512933	A2Y9M4	Soluble starch synthase 1, chloroplastic/amyloplastic (EC 2.4.1.21) (SSS 1) (Starch synthase I)	OsI_021017	Oryza sativa subsp. indica (Rice)	641	2.4.1.21	PATHWAY: Glycan biosynthesis; starch biosynthesis.	Streptophyta	Liliopsida	Poales	Poaceae	Oryza	Oryza sativa (Rice)	158512933		amyloplast [GO:0009501]; chloroplast [GO:0009507]; starch biosynthetic process [GO:0019252]; starch synthase activity [GO:0009011]	starch biosynthetic process [GO:0019252]; starch synthase activity [GO:0009011]	starch synthase activity [GO:0009011]	amyloplast [GO:0009501]; chloroplast [GO:0009507]	GO:0009501; GO:0009507; GO:0019252; GO:0009011
406962567	K2CT56	Uncharacterized protein	ACD_34C00288G0006	uncultured bacterium	326								uncultured bacterium	406962567		'de novo' pyrimidine nucleobase biosynthetic process [GO:0006207]; amino acid binding [GO:0016597]; aspartate carbamoyltransferase activity [GO:0004070]; cellular amino acid metabolic process [GO:0006520]	'de novo' pyrimidine nucleobase biosynthetic process [GO:0006207]; aspartate carbamoyltransferase activity [GO:0004070]; cellular amino acid metabolic process [GO:0006520]	amino acid binding [GO:0016597]; aspartate carbamoyltransferase activity [GO:0004070]		GO:0006207; GO:0016597; GO:0004070; GO:0006520
573954126	J3MSJ9	Uncharacterized protein	OB08G20790	Oryza brachyantha	142			Streptophyta	Liliopsida	Poales	Poaceae	Oryza	Oryza brachyantha	573954126	obr:102703602;	sequence-specific DNA binding [GO:0043565]		sequence-specific DNA binding [GO:0043565]		GO:0043565
630350709	S7RSG0	Ubiquitin	GLOTRDRAFT_127938	Gloeophyllum trabeum (strain ATCC 11539 / FP-39264 / Madison 617) (Brown rot fungus)	381			Basidiomycota	Agaricomycetes	Gloeophyllales	Gloeophyllaceae	Gloeophyllum	Gloeophyllum trabeum (Brown rot fungus)	630350709	gtr:GLOTRDRAFT_127938;	cytoplasm [GO:0005737]			cytoplasm [GO:0005737]	GO:0005737
531874324	T1T4G5	Glutelin (Fragment)		Oryza sativa subsp. indica (Rice)	468			Streptophyta	Liliopsida	Poales	Poaceae	Oryza	Oryza sativa (Rice)	531874324		nutrient reservoir activity [GO:0045735]		nutrient reservoir activity [GO:0045735]		GO:0045735
503986864	G8TNM0	Elongation factor G (EF-G)	fusA Niako_4690	Niastella koreensis (strain DSM 17620 / KACC 11465 / GR20-10)	716			Bacteroidetes	Sphingobacteriia	Sphingobacteriales	Chitinophagaceae	Niastella	Niastella koreensis	503986864	nko:Niako_4690;	cytoplasm [GO:0005737]; GTPase activity [GO:0003924]; GTP binding [GO:0005525]; translation elongation factor activity [GO:0003746]	GTPase activity [GO:0003924]; translation elongation factor activity [GO:0003746]	GTPase activity [GO:0003924]; GTP binding [GO:0005525]; translation elongation factor activity [GO:0003746]	cytoplasm [GO:0005737]	GO:0005525; GO:0003924; GO:0005737; GO:0003746
223894937	B9XFM2	30S ribosomal protein S17	rpsQ Cflav_PD4407	Pedosphaera parvula (strain Ellin514)	100			Verrucomicrobia	Verrucomicrobiae	Verrucomicrobiales	Verrucomicrobia subdivision 3	Pedosphaera	Pedosphaera parvula	223894937		ribosome [GO:0005840]; rRNA binding [GO:0019843]; structural constituent of ribosome [GO:0003735]; translation [GO:0006412]	translation [GO:0006412]	rRNA binding [GO:0019843]; structural constituent of ribosome [GO:0003735]	ribosome [GO:0005840]	GO:0019843; GO:0005840; GO:0003735; GO:0006412
669100450	A0A075DVX9	Photosystem I P700 chlorophyll a apoprotein A2 (EC 1.97.1.12) (PsaB)	psaB	Paris verticillata	734	1.97.1.12		Streptophyta	Liliopsida	Liliales	Melanthiaceae	Paris	Paris verticillata	669100450		4 iron, 4 sulfur cluster binding [GO:0051539]; chlorophyll binding [GO:0016168]; electron carrier activity [GO:0009055]; integral component of membrane [GO:0016021]; magnesium ion binding [GO:0000287]; oxidoreductase activity [GO:0016491]; photosynthesis [GO:0015979]; photosystem I [GO:0009522]; plastid [GO:0009536]; protein-chromophore linkage [GO:0018298]; thylakoid membrane [GO:0042651]	oxidoreductase activity [GO:0016491]; photosynthesis [GO:0015979]; protein-chromophore linkage [GO:0018298]	4 iron, 4 sulfur cluster binding [GO:0051539]; chlorophyll binding [GO:0016168]; electron carrier activity [GO:0009055]; magnesium ion binding [GO:0000287]; oxidoreductase activity [GO:0016491]	integral component of membrane [GO:0016021]; photosystem I [GO:0009522]; plastid [GO:0009536]; thylakoid membrane [GO:0042651]	GO:0051539; GO:0016168; GO:0009055; GO:0016021; GO:0000287; GO:0016491; GO:0015979; GO:0009522; GO:0009536; GO:0018298; GO:0042651
115464061	Q6I5U9	Os05g0432200 protein (Putative gibberellin regulated protein) (Putative uncharacterized protein OJ1378_A04.9)	OJ1378_A04.9 OJ1301_G07.4 Os05g0432200 OsJ_18646	Oryza sativa subsp. japonica (Rice)	92			Streptophyta	Liliopsida	Poales	Poaceae	Oryza	Oryza sativa (Rice)	115464061	osa:4338883;
647811269	A0A060HI59	Uncharacterized protein	NVIE_0772	Nitrososphaera viennensis EN76	151			Thaumarchaeota		Nitrososphaerales	Nitrososphaeraceae	Nitrososphaera	Nitrososphaera viennensis	647811269
147820288	A5AMW2	Putative uncharacterized protein	VITISV_038988	Vitis vinifera (Grape)	280			Streptophyta		Vitales	Vitaceae	Vitis	Vitis vinifera (Grape)	147820288
326319842	F2QA91	Black hull 4 (ORW1943Ba0077G13.14 protein)	ORW1943Ba0077G13.14 Bh4	Oryza rufipogon (Brownbeard rice) (Asian wild rice)	396			Streptophyta	Liliopsida	Poales	Poaceae	Oryza	Oryza rufipogon (Brownbeard rice) (Asian wild rice)	326319842		integral component of membrane [GO:0016021]			integral component of membrane [GO:0016021]	GO:0016021
219867103	B8HQ45	Phycobilisome linker polypeptide	Cyan7425_5149	Cyanothece sp. (strain PCC 7425 / ATCC 29141)	1100			Cyanobacteria		Chroococcales		Cyanothece	Cyanothece sp. (strain PCC 7425 / ATCC 29141)	219867103	cyn:Cyan7425_5149;	photosynthesis [GO:0015979]; phycobilisome [GO:0030089]	photosynthesis [GO:0015979]		phycobilisome [GO:0030089]	GO:0015979; GO:0030089
413968818	K7VVT4	MltA domain-containing protein	ANA_C10095	Anabaena sp. 90	402			Cyanobacteria		Nostocales	Nostocaceae	Anabaena	Anabaena sp. 90	413968818	anb:ANA_C10095;	hydrolase activity, hydrolyzing O-glycosyl compounds [GO:0004553]; outer membrane [GO:0019867]; peptidoglycan turnover [GO:0009254]	hydrolase activity, hydrolyzing O-glycosyl compounds [GO:0004553]; peptidoglycan turnover [GO:0009254]	hydrolase activity, hydrolyzing O-glycosyl compounds [GO:0004553]	outer membrane [GO:0019867]	GO:0004553; GO:0019867; GO:0009254
499738577	B4UM96	Cold-shock DNA-binding domain protein	AnaeK_0262	Anaeromyxobacter sp. (strain K)	67			Proteobacteria	Deltaproteobacteria	Myxococcales (fruiting gliding bacteria)	Anaeromyxobacteraceae	Anaeromyxobacter	Anaeromyxobacter sp. (strain K)	499738577	ank:AnaeK_0262;	cytoplasm [GO:0005737]; DNA binding [GO:0003677]; regulation of transcription, DNA-templated [GO:0006355]; transcription, DNA-templated [GO:0006351]	regulation of transcription, DNA-templated [GO:0006355]; transcription, DNA-templated [GO:0006351]	DNA binding [GO:0003677]	cytoplasm [GO:0005737]	GO:0003677; GO:0005737; GO:0006355; GO:0006351
675341761	A0A087RNB2	Uncharacterized protein (Fragment)	AAA799D11_01477	Marine Group I thaumarchaeote SCGC AAA799-D11	131			Thaumarchaeota					Marine Group I thaumarchaeote SCGC AAA799-D11	675341761
589831662	W9VAU1	Hydroxylamine reductase (EC 1.7.99.1) (Hybrid-cluster protein) (Prismane protein)	hcp D779_3008	Thiorhodococcus sp. AK35	429	1.7.99.1		Proteobacteria	Gammaproteobacteria	Chromatiales	Chromatiaceae	Thiorhodococcus	Thiorhodococcus sp. AK35	589831662		2 iron, 2 sulfur cluster binding [GO:0051537]; cytoplasm [GO:0005737]; hydroxylamine reductase activity [GO:0050418]; metal ion binding [GO:0046872]	hydroxylamine reductase activity [GO:0050418]	2 iron, 2 sulfur cluster binding [GO:0051537]; hydroxylamine reductase activity [GO:0050418]; metal ion binding [GO:0046872]	cytoplasm [GO:0005737]	GO:0051537; GO:0005737; GO:0050418; GO:0046872
570745875	W0F048	3-oxoacyl-[acyl-carrier-protein] synthase 2 (EC 2.3.1.179)	NIASO_16905	Niabella soli DSM 19437	416	2.3.1.179	PATHWAY: Lipid metabolism; fatty acid biosynthesis. {ECO:0000256|PIRNR:PIRNR000447}.	Bacteroidetes	Sphingobacteriia	Sphingobacteriales	Chitinophagaceae	Niabella	Niabella soli	570745875		beta-ketoacyl-acyl-carrier-protein synthase II activity [GO:0033817]; fatty acid biosynthetic process [GO:0006633]	beta-ketoacyl-acyl-carrier-protein synthase II activity [GO:0033817]; fatty acid biosynthetic process [GO:0006633]	beta-ketoacyl-acyl-carrier-protein synthase II activity [GO:0033817]		GO:0033817; GO:0006633
229319839	C3JS84	Cytochrome c oxidase, subunit 1 (EC 1.9.3.1)	ctaD RHOER0001_5672	Rhodococcus erythropolis SK121	560	1.9.3.1		Actinobacteria	Actinobacteria (high G+C Gram-positive bacteria)	Actinomycetales	Nocardiaceae	Rhodococcus	Rhodococcus erythropolis (Arthrobacter picolinophilus)	229319839		aerobic respiration [GO:0009060]; copper ion binding [GO:0005507]; cytochrome-c oxidase activity [GO:0004129]; electron transport chain [GO:0022900]; heme binding [GO:0020037]; integral component of membrane [GO:0016021]; iron ion binding [GO:0005506]; plasma membrane [GO:0005886]; respiratory chain [GO:0070469]	aerobic respiration [GO:0009060]; cytochrome-c oxidase activity [GO:0004129]; electron transport chain [GO:0022900]	copper ion binding [GO:0005507]; cytochrome-c oxidase activity [GO:0004129]; heme binding [GO:0020037]; iron ion binding [GO:0005506]	integral component of membrane [GO:0016021]; plasma membrane [GO:0005886]; respiratory chain [GO:0070469]	GO:0009060; GO:0005507; GO:0004129; GO:0022900; GO:0020037; GO:0016021; GO:0005506; GO:0005886; GO:0070469
218189849	B8AA81	Putative uncharacterized protein	OsI_05440	Oryza sativa subsp. indica (Rice)	1754			Streptophyta	Liliopsida	Poales	Poaceae	Oryza	Oryza sativa (Rice)	218189849		cytokinesis by cell plate formation [GO:0000911]; cytosol [GO:0005829]; embryo development ending in seed dormancy [GO:0009793]; gravitropism [GO:0009630]; ligase activity [GO:0016874]; lipid storage [GO:0019915]; meristem structural organization [GO:0009933]; microtubule cytoskeleton organization [GO:0000226]; photomorphogenesis [GO:0009640]; protein glycosylation [GO:0006486]; protein ubiquitin…	cytokinesis by cell plate formation [GO:0000911]; embryo development ending in seed dormancy [GO:0009793]; gravitropism [GO:0009630]; ligase activity [GO:0016874]; lipid storage [GO:0019915]; meristem structural organization [GO:0009933]; microtubule cytoskeleton organization [GO:0000226]; photomorphogenesis [GO:0009640]; protein glycosylation [GO:0006486]; protein ubiquitination [GO:0016567]; re…	ligase activity [GO:0016874]; zinc ion binding [GO:0008270]	cytosol [GO:0005829]	GO:0000911; GO:0005829; GO:0009793; GO:0009630; GO:0016874; GO:0019915; GO:0009933; GO:0000226; GO:0009640; GO:0006486; GO:0016567; GO:0009909; GO:0050826; GO:0010162; GO:0009845; GO:0010182; GO:0010228; GO:0008270
504932583	K9RFK6	ATP synthase F0 subcomplex C subunit	Riv7116_3670	Rivularia sp. PCC 7116	81			Cyanobacteria		Nostocales	Rivulariaceae	Rivularia	Rivularia sp. PCC 7116	504932583	riv:Riv7116_3670;	ATP hydrolysis coupled proton transport [GO:0015991]; ATP synthesis coupled proton transport [GO:0015986]; hydrogen ion transmembrane transporter activity [GO:0015078]; integral component of membrane [GO:0016021]; proton-transporting ATP synthase complex, coupling factor F(o) [GO:0045263]	ATP hydrolysis coupled proton transport [GO:0015991]; ATP synthesis coupled proton transport [GO:0015986]; hydrogen ion transmembrane transporter activity [GO:0015078]	hydrogen ion transmembrane transporter activity [GO:0015078]	integral component of membrane [GO:0016021]; proton-transporting ATP synthase complex, coupling factor F(o) [GO:0045263]	GO:0015991; GO:0015986; GO:0015078; GO:0016021; GO:0045263
627399237	A0A023HPK5	Photosystem II D2 protein (PSII D2 protein) (EC 1.10.3.9) (Photosystem Q(A) protein)	psbD	Trifolium aureum	353	1.10.3.9		Streptophyta		Fabales	Fabaceae	Trifolium	Trifolium aureum	627399237		chlorophyll binding [GO:0016168]; electron transporter, transferring electrons within the cyclic electron transport pathway of photosynthesis activity [GO:0045156]; integral component of membrane [GO:0016021]; iron ion binding [GO:0005506]; oxidoreductase activity [GO:0016491]; photosynthetic electron transport in photosystem II [GO:0009772]; photosystem II [GO:0009523]; plastid [GO:0009536]; pro…	oxidoreductase activity [GO:0016491]; photosynthetic electron transport in photosystem II [GO:0009772]; protein-chromophore linkage [GO:0018298]	chlorophyll binding [GO:0016168]; electron transporter, transferring electrons within the cyclic electron transport pathway of photosynthesis activity [GO:0045156]; iron ion binding [GO:0005506]; oxidoreductase activity [GO:0016491]	integral component of membrane [GO:0016021]; photosystem II [GO:0009523]; plastid [GO:0009536]; thylakoid membrane [GO:0042651]	GO:0016168; GO:0045156; GO:0016021; GO:0005506; GO:0016491; GO:0009772; GO:0009523; GO:0009536; GO:0018298; GO:0042651
703062952	W9QIX0	Uncharacterized protein	L484_006075	Morus notabilis	708			Streptophyta		Rosales	Moraceae	Morus (mulberries)	Morus notabilis	703062952
751629406	W0SBI2	Glyceraldehyde-3-phosphate dehydrogenase (EC 1.2.1.-)	SUTH_00764	Sulfuritalea hydrogenivorans sk43H	332	1.2.1.-		Proteobacteria	Betaproteobacteria	Rhodocyclales	Rhodocyclaceae	Sulfuritalea	Sulfuritalea hydrogenivorans	751629406		glucose metabolic process [GO:0006006]; NAD binding [GO:0051287]; NADP binding [GO:0050661]; oxidoreductase activity, acting on the aldehyde or oxo group of donors, NAD or NADP as acceptor [GO:0016620]	glucose metabolic process [GO:0006006]; oxidoreductase activity, acting on the aldehyde or oxo group of donors, NAD or NADP as acceptor [GO:0016620]	NAD binding [GO:0051287]; NADP binding [GO:0050661]; oxidoreductase activity, acting on the aldehyde or oxo group of donors, NAD or NADP as acceptor [GO:0016620]		GO:0051287; GO:0050661; GO:0006006; GO:0016620
313199683	E3VTW8	Photosystem II protein D1 (PSII D1 protein) (EC 1.10.3.9) (Photosystem II Q(B) protein)	psbA	Theobroma cacao (Cacao) (Cocoa)	353	1.10.3.9		Streptophyta		Malvales	Malvaceae	Theobroma	Theobroma cacao (Cacao) (Cocoa)	313199683	tcc:ThcaC_p001;	chlorophyll binding [GO:0016168]; chloroplast thylakoid membrane [GO:0009535]; electron transporter, transferring electrons within the cyclic electron transport pathway of photosynthesis activity [GO:0045156]; integral component of membrane [GO:0016021]; iron ion binding [GO:0005506]; oxygen evolving activity [GO:0010242]; photosynthetic electron transport in photosystem II [GO:0009772]; photosys…	oxygen evolving activity [GO:0010242]; photosynthetic electron transport in photosystem II [GO:0009772]; response to herbicide [GO:0009635]	chlorophyll binding [GO:0016168]; electron transporter, transferring electrons within the cyclic electron transport pathway of photosynthesis activity [GO:0045156]; iron ion binding [GO:0005506]; oxygen evolving activity [GO:0010242]	chloroplast thylakoid membrane [GO:0009535]; integral component of membrane [GO:0016021]; photosystem II [GO:0009523]	GO:0016168; GO:0009535; GO:0045156; GO:0016021; GO:0005506; GO:0010242; GO:0009772; GO:0009523; GO:0009635
20212297598918	Q02897	Glutelin type-B 2 (Glutelin type-B 7) [Cleaved into: Glutelin type-B 2 acidic chain; Glutelin type-B 2 basic chain]	GLUB2 GLUB-2 GluB-7 GLUB7 Os02g0249600 LOC_Os02g15150 OSJNBa0011N12.30	Oryza sativa subsp. japonica (Rice)	495			Streptophyta	Liliopsida	Poales	Poaceae	Oryza	Oryza sativa (Rice)	20212297598918	osa:4328881;	nutrient reservoir activity [GO:0045735]		nutrient reservoir activity [GO:0045735]		GO:0045735
297598918	Q0E2D5	Glutelin (Os02g0249600 protein)	Os02g0249600	Oryza sativa subsp. japonica (Rice)	495			Streptophyta	Liliopsida	Poales	Poaceae	Oryza	Oryza sativa (Rice)	297598918	osa:4328881;	nutrient reservoir activity [GO:0045735]		nutrient reservoir activity [GO:0045735]		GO:0045735
567192133	V4LVQ9	Uncharacterized protein	EUTSA_v10000577mg	Eutrema salsugineum (Saltwater cress) (Sisymbrium salsugineum)	808			Streptophyta		Brassicales	Brassicaceae	Eutrema	Eutrema salsugineum (Saltwater cress) (Sisymbrium salsugineum)	567192133	eus:EUTSA_v10000577mg;	ATP binding [GO:0005524]; hydrolase activity [GO:0016787]	hydrolase activity [GO:0016787]	ATP binding [GO:0005524]; hydrolase activity [GO:0016787]		GO:0005524; GO:0016787
512724300	S0EWP4	Carbohydrate ABC transporter ATP-binding protein,CUT1 family (TC 3.A.1.1.-)	CCALI_00942	Chthonomonas calidirosea (strain DSM 23976 / ICMP 18418 / T49)	382			Armatimonadetes	Chthonomonadetes	Chthonomonadales	Chthonomonadaceae	Chthonomonas	Chthonomonas calidirosea	512724300	ccz:CCALI_00942;	ATPase activity [GO:0016887]; ATP binding [GO:0005524]; ATP-binding cassette (ABC) transporter complex [GO:0043190]; hydrolase activity, acting on acid anhydrides, catalyzing transmembrane movement of substances [GO:0016820]	ATPase activity [GO:0016887]; hydrolase activity, acting on acid anhydrides, catalyzing transmembrane movement of substances [GO:0016820]	ATPase activity [GO:0016887]; ATP binding [GO:0005524]; hydrolase activity, acting on acid anhydrides, catalyzing transmembrane movement of substances [GO:0016820]	ATP-binding cassette (ABC) transporter complex [GO:0043190]	GO:0005524; GO:0043190; GO:0016887; GO:0016820
501445155	B3E336	Transposase IS204/IS1001/IS1096/IS1165 family protein	Glov_0520 Glov_0847 Glov_1105 Glov_2843	Geobacter lovleyi (strain ATCC BAA-1151 / DSM 17278 / SZ)	417			Proteobacteria	Deltaproteobacteria	Desulfuromonadales	Geobacteraceae	Geobacter	Geobacter lovleyi	501445155	glo:Glov_0520;glo:Glov_0847;glo:Glov_1105;glo:Glov_2843;	DNA binding [GO:0003677]; transposase activity [GO:0004803]; transposition, DNA-mediated [GO:0006313]	transposase activity [GO:0004803]; transposition, DNA-mediated [GO:0006313]	DNA binding [GO:0003677]; transposase activity [GO:0004803]		GO:0003677; GO:0004803; GO:0006313
115459884	Q7XUR1	OSJNBa0084K11.3 protein (Os04g0559800 protein)	OSJNBa0084K11.3 Os04g0559800 OsJ_15762	Oryza sativa subsp. japonica (Rice)	894			Streptophyta	Liliopsida	Poales	Poaceae	Oryza	Oryza sativa (Rice)	115459884	osa:4336647;	ATP binding [GO:0005524]; protein kinase activity [GO:0004672]	protein kinase activity [GO:0004672]	ATP binding [GO:0005524]; protein kinase activity [GO:0004672]		GO:0005524; GO:0004672
115439013	Q0JKM8	Os01g0663400 protein (Uncharacterized protein) (Unnamed protein) (cDNA clone:J023016B15, full insert sequence)	Os01g0663400 OsJ_02912	Oryza sativa subsp. japonica (Rice)	522			Streptophyta	Liliopsida	Poales	Poaceae	Oryza	Oryza sativa (Rice)	115439013	osa:4327861;	aspartic-type endopeptidase activity [GO:0004190]; lipid metabolic process [GO:0006629]	aspartic-type endopeptidase activity [GO:0004190]; lipid metabolic process [GO:0006629]	aspartic-type endopeptidase activity [GO:0004190]		GO:0004190; GO:0006629
62733609	Q53RR4	Putative uncharacterized protein		Oryza sativa subsp. japonica (Rice)	477			Streptophyta	Liliopsida	Poales	Poaceae	Oryza	Oryza sativa (Rice)	62733609
115473579	Q8LIR1	Os07g0635700 protein (Putative cytochrome P450)	OJ1332_C12.118 Os07g0635700	Oryza sativa subsp. japonica (Rice)	532			Streptophyta	Liliopsida	Poales	Poaceae	Oryza	Oryza sativa (Rice)	115473579	osa:4344026;	heme binding [GO:0020037]; iron ion binding [GO:0005506]; monooxygenase activity [GO:0004497]; oxidoreductase activity, acting on paired donors, with incorporation or reduction of molecular oxygen [GO:0016705]	monooxygenase activity [GO:0004497]; oxidoreductase activity, acting on paired donors, with incorporation or reduction of molecular oxygen [GO:0016705]	heme binding [GO:0020037]; iron ion binding [GO:0005506]; monooxygenase activity [GO:0004497]; oxidoreductase activity, acting on paired donors, with incorporation or reduction of molecular oxygen [GO:0016705]		GO:0020037; GO:0005506; GO:0004497; GO:0016705
514429889	S4VDB3	AmoA (Fragment)	amoA	uncultured crenarchaeote	212			Crenarchaeota					uncultured crenarchaeote	514429889
500090944	A1KAJ4	Pilus biogenesis protein	pilB2 azo3234	Azoarcus sp. (strain BH72)	572			Proteobacteria	Betaproteobacteria	Rhodocyclales	Rhodocyclaceae	Azoarcus	Azoarcus sp. (strain BH72)	500090944	azo:azo3234;	ATP binding [GO:0005524]; pilus assembly [GO:0009297]; protein transporter activity [GO:0008565]	pilus assembly [GO:0009297]; protein transporter activity [GO:0008565]	ATP binding [GO:0005524]; protein transporter activity [GO:0008565]		GO:0005524; GO:0009297; GO:0008565
324021392	E9RJM2	Starch synthase, chloroplastic/amyloplastic (EC 2.4.1.-) (Fragment)	Waxy	Panicum miliaceum (Proso millet) (Broomcorn millet)	513	2.4.1.-		Streptophyta	Liliopsida	Poales	Poaceae	Panicum	Panicum miliaceum (Proso millet) (Broomcorn millet)	324021392		amyloplast [GO:0009501]; chloroplast [GO:0009507]; starch biosynthetic process [GO:0019252]; starch synthase activity [GO:0009011]	starch biosynthetic process [GO:0019252]; starch synthase activity [GO:0009011]	starch synthase activity [GO:0009011]	amyloplast [GO:0009501]; chloroplast [GO:0009507]	GO:0009501; GO:0009507; GO:0019252; GO:0009011
116223847	Q028J6	GTP cyclohydrolase 1 (EC 3.5.4.16) (GTP cyclohydrolase I)	folE Acid_1565	Solibacter usitatus (strain Ellin6076)	194	3.5.4.16	PATHWAY: Cofactor biosynthesis; 7,8-dihydroneopterin triphosphate biosynthesis; 7,8-dihydroneopterin triphosphate from GTP: step 1/1. {ECO:0000256|HAMAP-Rule:MF_00223, ECO:0000256|SAAS:SAAS00021202}.	Acidobacteria	Solibacteres	Solibacterales	Solibacteraceae	Candidatus Solibacter	Solibacter usitatus	116223847	sus:Acid_1565;	7,8-dihydroneopterin 3'-triphosphate biosynthetic process [GO:0035998]; cytoplasm [GO:0005737]; GTP binding [GO:0005525]; GTP cyclohydrolase I activity [GO:0003934]; one-carbon metabolic process [GO:0006730]; tetrahydrofolate biosynthetic process [GO:0046654]; zinc ion binding [GO:0008270]	7,8-dihydroneopterin 3'-triphosphate biosynthetic process [GO:0035998]; GTP cyclohydrolase I activity [GO:0003934]; one-carbon metabolic process [GO:0006730]; tetrahydrofolate biosynthetic process [GO:0046654]	GTP binding [GO:0005525]; GTP cyclohydrolase I activity [GO:0003934]; zinc ion binding [GO:0008270]	cytoplasm [GO:0005737]	GO:0035998; GO:0005525; GO:0003934; GO:0005737; GO:0006730; GO:0046654; GO:0008270
223893398	B9XK37	Carbon starvation protein CstA	Cflav_PD2867	Pedosphaera parvula (strain Ellin514)	802			Verrucomicrobia	Verrucomicrobiae	Verrucomicrobiales	Verrucomicrobia subdivision 3	Pedosphaera	Pedosphaera parvula	223893398		cellular response to starvation [GO:0009267]; membrane [GO:0016020]	cellular response to starvation [GO:0009267]		membrane [GO:0016020]	GO:0009267; GO:0016020
125554576	A2YAS1	Putative uncharacterized protein	OsI_22187	Oryza sativa subsp. indica (Rice)	314			Streptophyta	Liliopsida	Poales	Poaceae	Oryza	Oryza sativa (Rice)	125554576
284431768	D6BV14	Glutelin		Oryza sativa subsp. japonica (Rice)	500			Streptophyta	Liliopsida	Poales	Poaceae	Oryza	Oryza sativa (Rice)	284431768		nutrient reservoir activity [GO:0045735]		nutrient reservoir activity [GO:0045735]		GO:0045735
111379068	Q0MX19	Leucine rich protein		Arachis hypogaea (Peanut)	182			Streptophyta		Fabales	Fabaceae	Arachis	Arachis hypogaea (Peanut)	111379068
169805115464709	P29835	19 kDa globulin (Alpha-globulin)	Os05g0499100 LOC_Os05g41970 OJ1057_B02.5 P0010D04.16	Oryza sativa subsp. japonica (Rice)	186			Streptophyta	Liliopsida	Poales	Poaceae	Oryza	Oryza sativa (Rice)	169805115464709	osa:4339221;	nutrient reservoir activity [GO:0045735]		nutrient reservoir activity [GO:0045735]		GO:0045735
115464709	Q0DH05	Alpha-globulin (Alpha-glubulin) (Os05g0499100 protein) (cDNA, clone: J090087L24, full insert sequence)	Os05g0499100 OsJ_19079	Oryza sativa subsp. japonica (Rice)	186			Streptophyta	Liliopsida	Poales	Poaceae	Oryza	Oryza sativa (Rice)	115464709	osa:4339221;
503015451	D8P7X5	Uncharacterized protein	NIDE3937	Candidatus Nitrospira defluvii	1645			Nitrospirae	Nitrospira	Nitrospirales	Nitrospiraceae	Nitrospira	Candidatus Nitrospira defluvii	503015451	nde:NIDE3937;	copper ion binding [GO:0005507]		copper ion binding [GO:0005507]		GO:0005507
218192550	B8AL36	Putative uncharacterized protein	OsI_11013	Oryza sativa subsp. indica (Rice)	364			Streptophyta	Liliopsida	Poales	Poaceae	Oryza	Oryza sativa (Rice)	218192550		transferase activity, transferring acyl groups [GO:0016746]	transferase activity, transferring acyl groups [GO:0016746]	transferase activity, transferring acyl groups [GO:0016746]		GO:0016746
736398850	W4LG56	Uncharacterized protein	ETSY1_27155	Candidatus Entotheonella sp. TSY1	196			Proteobacteria	Deltaproteobacteria			Candidatus Entotheonella	Candidatus Entotheonella sp. TSY1	736398850
499303423	Q3M9V1	Phycobilisome protein	Ava_2621	Anabaena variabilis (strain ATCC 29413 / PCC 7937)	161			Cyanobacteria		Nostocales	Nostocaceae	Anabaena	Anabaena variabilis	499303423	ava:Ava_2621;	oxidation-reduction process [GO:0055114]; photosynthesis [GO:0015979]; phycobilisome [GO:0030089]; protein-chromophore linkage [GO:0018298]	oxidation-reduction process [GO:0055114]; photosynthesis [GO:0015979]; protein-chromophore linkage [GO:0018298]		phycobilisome [GO:0030089]	GO:0055114; GO:0015979; GO:0030089; GO:0018298
2655289	Q6YZA9	Germin-like protein 8-2 (Germin-like protein 16) (Germin-like protein 3) (OsGER3)	GER3 GLP16 Os08g0189100 LOC_Os08g08960 B1099H05.23 OsJ_025236	Oryza sativa subsp. japonica (Rice)	221			Streptophyta	Liliopsida	Poales	Poaceae	Oryza	Oryza sativa (Rice)	2655289	osa:4344838;	apoplast [GO:0048046]; manganese ion binding [GO:0030145]; nutrient reservoir activity [GO:0045735]		manganese ion binding [GO:0030145]; nutrient reservoir activity [GO:0045735]	apoplast [GO:0048046]	GO:0048046; GO:0030145; GO:0045735
598660304	A0A017HHJ7	50S ribosomal protein L21	rplU Rumeso_04724	Rubellimicrobium mesophilum DSM 19309	94			Proteobacteria	Alphaproteobacteria	Rhodobacterales	Rhodobacteraceae	Rubellimicrobium	Rubellimicrobium mesophilum	598660304		ribosome [GO:0005840]; rRNA binding [GO:0019843]; structural constituent of ribosome [GO:0003735]; translation [GO:0006412]	translation [GO:0006412]	rRNA binding [GO:0019843]; structural constituent of ribosome [GO:0003735]	ribosome [GO:0005840]	GO:0019843; GO:0005840; GO:0003735; GO:0006412
575459282	W0RH07	Adenosylhomocysteinase (EC 3.3.1.1) (S-adenosyl-L-homocysteine hydrolase)	ahcY J421_2862	Gemmatimonadetes bacterium KBS708	493	3.3.1.1	PATHWAY: Amino-acid biosynthesis; L-homocysteine biosynthesis; L-homocysteine from S-adenosyl-L-homocysteine: step 1/1. {ECO:0000256|HAMAP-Rule:MF_00563, ECO:0000256|RuleBase:RU000548}.	Gemmatimonadetes	Gemmatimonadetes				Gemmatimonadetes bacterium KBS708	575459282		adenosylhomocysteinase activity [GO:0004013]; cytoplasm [GO:0005737]; one-carbon metabolic process [GO:0006730]	adenosylhomocysteinase activity [GO:0004013]; one-carbon metabolic process [GO:0006730]	adenosylhomocysteinase activity [GO:0004013]	cytoplasm [GO:0005737]	GO:0004013; GO:0005737; GO:0006730
115436744	Q5VNI5	HGA1-like protein (Os01g0498300 protein) (Uncharacterized protein) (cDNA clone:J023019B01, full insert sequence)	OJ1126_G08.49 B1111E11.20 Os01g0498300 OsJ_01912	Oryza sativa subsp. japonica (Rice)	536			Streptophyta	Liliopsida	Poales	Poaceae	Oryza	Oryza sativa (Rice)	115436744	osa:4324540;	transferase activity, transferring glycosyl groups [GO:0016757]	transferase activity, transferring glycosyl groups [GO:0016757]	transferase activity, transferring glycosyl groups [GO:0016757]		GO:0016757
125531827	A2Z708	Uncharacterized protein	OsI_33479	Oryza sativa subsp. indica (Rice)	499			Streptophyta	Liliopsida	Poales	Poaceae	Oryza	Oryza sativa (Rice)	125531827		nutrient reservoir activity [GO:0045735]		nutrient reservoir activity [GO:0045735]		GO:0045735
115466322	Q0DEP9	Os06g0141400 protein (Fragment)	Os06g0141400	Oryza sativa subsp. japonica (Rice)	119			Streptophyta	Liliopsida	Poales	Poaceae	Oryza	Oryza sativa (Rice)	115466322	osa:4340077;
647810643	A0A060HC45	Transcription initiation factor IIB (TFIIB)	tfb1 tfb NVIE_001590	Nitrososphaera viennensis EN76	304			Thaumarchaeota		Nitrososphaerales	Nitrososphaeraceae	Nitrososphaera	Nitrososphaera viennensis	647810643		DNA-templated transcription, initiation [GO:0006352]; sequence-specific DNA binding transcription factor activity [GO:0003700]; translation initiation factor activity [GO:0003743]; zinc ion binding [GO:0008270]	DNA-templated transcription, initiation [GO:0006352]; sequence-specific DNA binding transcription factor activity [GO:0003700]; translation initiation factor activity [GO:0003743]	sequence-specific DNA binding transcription factor activity [GO:0003700]; translation initiation factor activity [GO:0003743]; zinc ion binding [GO:0008270]		GO:0006352; GO:0003700; GO:0003743; GO:0008270
503326609	E8N1X8	Glucose-1-phosphate adenylyltransferase (EC 2.7.7.27)	glgC ANT_28990	Anaerolinea thermophila (strain DSM 14523 / JCM 11388 / NBRC 100420 / UNI-1)	424	2.7.7.27		Chloroflexi	Anaerolineae	Anaerolineales	Anaerolineaceae	Anaerolinea	Anaerolinea thermophila	503326609	atm:ANT_28990;	ATP binding [GO:0005524]; glucose-1-phosphate adenylyltransferase activity [GO:0008878]; glycogen biosynthetic process [GO:0005978]	glucose-1-phosphate adenylyltransferase activity [GO:0008878]; glycogen biosynthetic process [GO:0005978]	ATP binding [GO:0005524]; glucose-1-phosphate adenylyltransferase activity [GO:0008878]		GO:0005524; GO:0008878; GO:0005978
736405558	W4L3X8	Uncharacterized protein	ETSY1_43955	Candidatus Entotheonella sp. TSY1	155			Proteobacteria	Deltaproteobacteria			Candidatus Entotheonella	Candidatus Entotheonella sp. TSY1	736405558
62946393	Q508U7	Starch synthase (Fragment)		Oryza sativa subsp. japonica (Rice)	50			Streptophyta	Liliopsida	Poales	Poaceae	Oryza	Oryza sativa (Rice)	62946393		amyloplast [GO:0009501]; chloroplast [GO:0009507]; galactolipid biosynthetic process [GO:0019375]; myo-inositol hexakisphosphate biosynthetic process [GO:0010264]; NDP-glucose-starch glucosyltransferase activity [GO:0033840]; response to hypoxia [GO:0001666]; starch biosynthetic process [GO:0019252]; starch synthase activity [GO:0009011]	galactolipid biosynthetic process [GO:0019375]; myo-inositol hexakisphosphate biosynthetic process [GO:0010264]; NDP-glucose-starch glucosyltransferase activity [GO:0033840]; response to hypoxia [GO:0001666]; starch biosynthetic process [GO:0019252]; starch synthase activity [GO:0009011]	NDP-glucose-starch glucosyltransferase activity [GO:0033840]; starch synthase activity [GO:0009011]	amyloplast [GO:0009501]; chloroplast [GO:0009507]	GO:0033840; GO:0009501; GO:0009507; GO:0019375; GO:0010264; GO:0001666; GO:0019252; GO:0009011
736401273	W4LAU2	Branched-chain alpha-keto acid dehydrogenase subunit E2	ETSY1_32265	Candidatus Entotheonella sp. TSY1	393			Proteobacteria	Deltaproteobacteria			Candidatus Entotheonella	Candidatus Entotheonella sp. TSY1	736401273		transferase activity, transferring acyl groups [GO:0016746]	transferase activity, transferring acyl groups [GO:0016746]	transferase activity, transferring acyl groups [GO:0016746]		GO:0016746
399414	Q03033	Elongation factor 1-alpha (EF-1-alpha)	TEF1	Triticum aestivum (Wheat)	447			Streptophyta	Liliopsida	Poales	Poaceae	Triticum	Triticum aestivum (Wheat)	399414		cytoplasm [GO:0005737]; GTPase activity [GO:0003924]; GTP binding [GO:0005525]; translation elongation factor activity [GO:0003746]	GTPase activity [GO:0003924]; translation elongation factor activity [GO:0003746]	GTPase activity [GO:0003924]; GTP binding [GO:0005525]; translation elongation factor activity [GO:0003746]	cytoplasm [GO:0005737]	GO:0005525; GO:0003924; GO:0005737; GO:0003746
115450505	Q7F8K7	ESTs AU069800(E3445) (Gamma-thionin PPT, putative, expressed) (Os03g0130300 protein) (cDNA clone:J023019E10, full insert sequence)	Os03g0130300 LOC_Os03g03810 OsJ_09283	Oryza sativa subsp. japonica (Rice)	81			Streptophyta	Liliopsida	Poales	Poaceae	Oryza	Oryza sativa (Rice)	115450505	osa:4331501;	defense response [GO:0006952]	defense response [GO:0006952]			GO:0006952
125559226	A2YNV1	Trehalose 6-phosphate phosphatase (EC 3.1.3.12)	OsI_26925	Oryza sativa subsp. indica (Rice)	366	3.1.3.12	PATHWAY: Glycan biosynthesis; trehalose biosynthesis. {ECO:0000256|RuleBase:RU361117}.	Streptophyta	Liliopsida	Poales	Poaceae	Oryza	Oryza sativa (Rice)	125559226		trehalose biosynthetic process [GO:0005992]; trehalose-phosphatase activity [GO:0004805]	trehalose biosynthetic process [GO:0005992]; trehalose-phosphatase activity [GO:0004805]	trehalose-phosphatase activity [GO:0004805]		GO:0005992; GO:0004805
586636240	W7WUG4	30S ribosomal protein S8	rpsH Y695_00502	Hydrogenophaga sp. T4	131			Proteobacteria	Betaproteobacteria	Burkholderiales	Comamonadaceae	Hydrogenophaga	Hydrogenophaga sp. T4	586636240		ribosome [GO:0005840]; rRNA binding [GO:0019843]; structural constituent of ribosome [GO:0003735]; translation [GO:0006412]	translation [GO:0006412]	rRNA binding [GO:0019843]; structural constituent of ribosome [GO:0003735]	ribosome [GO:0005840]	GO:0019843; GO:0005840; GO:0003735; GO:0006412
643713989	A0A067K4E2	Uncharacterized protein	JCGZ_17812	Jatropha curcas (Barbados nut)	146			Streptophyta		Malpighiales	Euphorbiaceae	Jatropha	Jatropha curcas (Barbados nut)	643713989		ribosome [GO:0005840]; structural constituent of ribosome [GO:0003735]; translation [GO:0006412]	translation [GO:0006412]	structural constituent of ribosome [GO:0003735]	ribosome [GO:0005840]	GO:0005840; GO:0003735; GO:0006412
697284236	A0A097ZKS0	Nuclear factor I/A (Fragment)		Rana tagoi tagoi (Tago's brown frog)	137			Chordata	Amphibia	Anura	Ranidae (riparian frogs)	Rana	Rana tagoi (Tago frog)	697284236
1171352	Q01J14	Oleosin	OSIGBa0101C23.13	Oryza sativa (Rice)	148			Streptophyta	Liliopsida	Poales	Poaceae	Oryza	Oryza sativa (Rice)	1171352		integral component of membrane [GO:0016021]; monolayer-surrounded lipid storage body [GO:0012511]			integral component of membrane [GO:0016021]; monolayer-surrounded lipid storage body [GO:0012511]	GO:0016021; GO:0012511
503011780	D8P9L9	Alpha,alpha-trehalose-phosphate synthase (UDP-forming) (EC 2.4.1.15)	otsA1 NIDE0144	Candidatus Nitrospira defluvii	743	2.4.1.15		Nitrospirae	Nitrospira	Nitrospirales	Nitrospiraceae	Nitrospira	Candidatus Nitrospira defluvii	503011780	nde:NIDE0144;	alpha,alpha-trehalose-phosphate synthase (UDP-forming) activity [GO:0003825]; trehalose biosynthetic process [GO:0005992]	alpha,alpha-trehalose-phosphate synthase (UDP-forming) activity [GO:0003825]; trehalose biosynthetic process [GO:0005992]	alpha,alpha-trehalose-phosphate synthase (UDP-forming) activity [GO:0003825]		GO:0003825; GO:0005992
503012842	D8PCN3	Probable Protease HtpX (EC 3.4.24.-)	htpX NIDE1236	Candidatus Nitrospira defluvii	305	3.4.24.-		Nitrospirae	Nitrospira	Nitrospirales	Nitrospiraceae	Nitrospira	Candidatus Nitrospira defluvii	503012842	nde:NIDE1236;	membrane [GO:0016020]; metalloendopeptidase activity [GO:0004222]	metalloendopeptidase activity [GO:0004222]	metalloendopeptidase activity [GO:0004222]	membrane [GO:0016020]	GO:0016020; GO:0004222
499713175	Q2RFS5	30S ribosomal protein S4	rpsD Moth_2432	Moorella thermoacetica (strain ATCC 39073)	208			Firmicutes	Clostridia	Thermoanaerobacterales	Thermoanaerobacteraceae	Moorella	Moorella thermoacetica (Clostridium thermoaceticum)	499713175	mta:Moth_2432;	rRNA binding [GO:0019843]; small ribosomal subunit [GO:0015935]; structural constituent of ribosome [GO:0003735]; translation [GO:0006412]	translation [GO:0006412]	rRNA binding [GO:0019843]; structural constituent of ribosome [GO:0003735]	small ribosomal subunit [GO:0015935]	GO:0019843; GO:0015935; GO:0003735; GO:0006412
330850838	F3Y7A9	Magnesium-chelatase subunit I	chlI	Fistulifera solaris	353			Bacillariophyta (diatoms)	Bacillariophyceae (Raphid, pennate diatoms)	Naviculales	Naviculaceae	Fistulifera	Fistulifera solaris	330850838		ATP binding [GO:0005524]; chlorophyll biosynthetic process [GO:0015995]; chloroplast [GO:0009507]; magnesium chelatase activity [GO:0016851]; photosynthesis [GO:0015979]	chlorophyll biosynthetic process [GO:0015995]; magnesium chelatase activity [GO:0016851]; photosynthesis [GO:0015979]	ATP binding [GO:0005524]; magnesium chelatase activity [GO:0016851]	chloroplast [GO:0009507]	GO:0005524; GO:0015995; GO:0009507; GO:0016851; GO:0015979
700174090	A0A0A0JG57	Uncharacterized protein	N802_01905	Knoellia sinensis KCTC 19936	42			Actinobacteria	Actinobacteria (high G+C Gram-positive bacteria)	Actinomycetales	Intrasporangiaceae	Knoellia	Knoellia sinensis	700174090
115468824	Q69XJ4	Heme oxygenase 1, chloroplastic (EC 1.14.99.3) (Protein PHOTOPERIODIC SENSITIVITY 5)	HO1 HY1 SE5 Os06g0603000 LOC_Os06g40080 OsJ_21897 P0486H12.31	Oryza sativa subsp. japonica (Rice)	289	1.14.99.3		Streptophyta	Liliopsida	Poales	Poaceae	Oryza	Oryza sativa (Rice)	115468824	osa:4341462;	chloroplast [GO:0009507]; heme oxidation [GO:0006788]; heme oxygenase (decyclizing) activity [GO:0004392]; inflorescence development [GO:0010229]; metal ion binding [GO:0046872]; photoperiodism [GO:0009648]; photoperiodism, flowering [GO:0048573]; photosynthesis [GO:0015979]	heme oxidation [GO:0006788]; heme oxygenase (decyclizing) activity [GO:0004392]; inflorescence development [GO:0010229]; photoperiodism [GO:0009648]; photoperiodism, flowering [GO:0048573]; photosynthesis [GO:0015979]	heme oxygenase (decyclizing) activity [GO:0004392]; metal ion binding [GO:0046872]	chloroplast [GO:0009507]	GO:0009507; GO:0006788; GO:0004392; GO:0010229; GO:0046872; GO:0009648; GO:0048573; GO:0015979
41396428	Q73YI1	Uncharacterized protein	MAP_1975	Mycobacterium paratuberculosis (strain ATCC BAA-968 / K-10)	110			Actinobacteria	Actinobacteria (high G+C Gram-positive bacteria)	Actinomycetales	Mycobacteriaceae	Mycobacterium	Mycobacterium avium	41396428	mpa:MAP1975;
406898629	K1YYG2	Uncharacterized protein	ACD_73C00300G0001	uncultured bacterium	157								uncultured bacterium	406898629
115456449	Q10AY8	Expressed protein (Os03g0836500 protein) (cDNA clone:J013134A19, full insert sequence)	Os03g0836500 LOC_Os03g62030	Oryza sativa subsp. japonica (Rice)	107			Streptophyta	Liliopsida	Poales	Poaceae	Oryza	Oryza sativa (Rice)	115456449	osa:4334705;
503323911	E8MZ31	Putative ABC transporter ATP-binding protein	ANT_01400	Anaerolinea thermophila (strain DSM 14523 / JCM 11388 / NBRC 100420 / UNI-1)	342			Chloroflexi	Anaerolineae	Anaerolineales	Anaerolineaceae	Anaerolinea	Anaerolinea thermophila	503323911	atm:ANT_01400;	ATPase activity [GO:0016887]; ATP binding [GO:0005524]; membrane [GO:0016020]; peptide transporter activity [GO:0015197]	ATPase activity [GO:0016887]; peptide transporter activity [GO:0015197]	ATPase activity [GO:0016887]; ATP binding [GO:0005524]; peptide transporter activity [GO:0015197]	membrane [GO:0016020]	GO:0005524; GO:0016887; GO:0016020; GO:0015197
503324580	E8N2P3	Putative ABC transporter ATP-binding protein	ANT_08150	Anaerolinea thermophila (strain DSM 14523 / JCM 11388 / NBRC 100420 / UNI-1)	314			Chloroflexi	Anaerolineae	Anaerolineales	Anaerolineaceae	Anaerolinea	Anaerolinea thermophila	503324580	atm:ANT_08150;	ATPase activity [GO:0016887]; ATP binding [GO:0005524]; daunorubicin transport [GO:0043215]; doxorubicin transport [GO:1900753]	ATPase activity [GO:0016887]; daunorubicin transport [GO:0043215]; doxorubicin transport [GO:1900753]	ATPase activity [GO:0016887]; ATP binding [GO:0005524]		GO:0005524; GO:0016887; GO:0043215; GO:1900753
375314868	H6X0X7	PsbA	psbA	Kirengeshoma palmata	352			Streptophyta		Cornales	Hydrangeaceae	Kirengeshoma	Kirengeshoma palmata	375314868		chloroplast [GO:0009507]; electron transporter, transferring electrons within the cyclic electron transport pathway of photosynthesis activity [GO:0045156]; photosynthetic electron transport in photosystem II [GO:0009772]	photosynthetic electron transport in photosystem II [GO:0009772]	electron transporter, transferring electrons within the cyclic electron transport pathway of photosynthesis activity [GO:0045156]	chloroplast [GO:0009507]	GO:0009507; GO:0045156; GO:0009772
213876598	B7U2J6	Gt3 (Fragment)		Oryza sativa subsp. japonica (Rice)	445			Streptophyta	Liliopsida	Poales	Poaceae	Oryza	Oryza sativa (Rice)	213876598		nutrient reservoir activity [GO:0045735]		nutrient reservoir activity [GO:0045735]		GO:0045735
422314025	K7YIS1	Nitrous oxide reductase (Fragment)	nosZ	uncultured bacterium	238								uncultured bacterium	422314025
573919041	J3LBL1	Uncharacterized protein	OB02G20280	Oryza brachyantha	494			Streptophyta	Liliopsida	Poales	Poaceae	Oryza	Oryza brachyantha	573919041	obr:102717866;	nutrient reservoir activity [GO:0045735]		nutrient reservoir activity [GO:0045735]		GO:0045735
357122588	I1GTU2	Uncharacterized protein	BRADI1G25837	Brachypodium distachyon (Purple false brome) (Trachynia distachya)	115			Streptophyta	Liliopsida	Poales	Poaceae	Brachypodium (false bromes)	Brachypodium distachyon (Purple false brome) (Trachynia distachya)	357122588	bdi:100840498;	translation initiation factor activity [GO:0003743]	translation initiation factor activity [GO:0003743]	translation initiation factor activity [GO:0003743]		GO:0003743
500026977	A0A081UWK1	Elongation factor G (EF-G)	fusA HR52_18175 NM74_07545 OI71_18460 OI72_16630	Aeromonas hydrophila	701			Proteobacteria	Gammaproteobacteria	Aeromonadales	Aeromonadaceae	Aeromonas	Aeromonas hydrophila	500026977		cytoplasm [GO:0005737]; GTPase activity [GO:0003924]; GTP binding [GO:0005525]; translation elongation factor activity [GO:0003746]	GTPase activity [GO:0003924]; translation elongation factor activity [GO:0003746]	GTPase activity [GO:0003924]; GTP binding [GO:0005525]; translation elongation factor activity [GO:0003746]	cytoplasm [GO:0005737]	GO:0005525; GO:0003924; GO:0005737; GO:0003746
500026977	R4W2E5	Elongation factor G (EF-G)	fusA AHML_21210	Aeromonas hydrophila ML09-119	701			Proteobacteria	Gammaproteobacteria	Aeromonadales	Aeromonadaceae	Aeromonas	Aeromonas hydrophila	500026977	ahy:AHML_21210;	cytoplasm [GO:0005737]; GTPase activity [GO:0003924]; GTP binding [GO:0005525]; translation elongation factor activity [GO:0003746]	GTPase activity [GO:0003924]; translation elongation factor activity [GO:0003746]	GTPase activity [GO:0003924]; GTP binding [GO:0005525]; translation elongation factor activity [GO:0003746]	cytoplasm [GO:0005737]	GO:0005525; GO:0003924; GO:0005737; GO:0003746
643731423	A0A067KRA2	Uncharacterized protein	JCGZ_04064	Jatropha curcas (Barbados nut)	76			Streptophyta		Malpighiales	Euphorbiaceae	Jatropha	Jatropha curcas (Barbados nut)	643731423
506414582	B8IWI0	Formyl-CoA:oxalate CoA-transferase (FCOCT) (EC 2.8.3.16) (Formyl-coenzyme A transferase)	frc Mnod_8713	Methylobacterium nodulans (strain ORS2060 / LMG 21967)	425	2.8.3.16		Proteobacteria	Alphaproteobacteria	Rhizobiales	Methylobacteriaceae	Methylobacterium	Methylobacterium nodulans	506414582	mno:Mnod_8713;	formyl-CoA transferase activity [GO:0033608]; oxalate catabolic process [GO:0033611]	formyl-CoA transferase activity [GO:0033608]; oxalate catabolic process [GO:0033611]	formyl-CoA transferase activity [GO:0033608]		GO:0033608; GO:0033611
753187800	W8VWR2	Methionine--tRNA ligase (EC 6.1.1.10) (Methionyl-tRNA synthetase)	metG NMS_0958	Nonlabens marinus S1-08	695	6.1.1.10		Bacteroidetes	Flavobacteriia	Flavobacteriales	Flavobacteriaceae	Nonlabens	Nonlabens marinus	753187800		ATP binding [GO:0005524]; cytoplasm [GO:0005737]; metal ion binding [GO:0046872]; methionine-tRNA ligase activity [GO:0004825]; methionyl-tRNA aminoacylation [GO:0006431]; tRNA binding [GO:0000049]	methionine-tRNA ligase activity [GO:0004825]; methionyl-tRNA aminoacylation [GO:0006431]	ATP binding [GO:0005524]; metal ion binding [GO:0046872]; methionine-tRNA ligase activity [GO:0004825]; tRNA binding [GO:0000049]	cytoplasm [GO:0005737]	GO:0005524; GO:0005737; GO:0046872; GO:0004825; GO:0006431; GO:0000049
503012103	D8PAJ4	2,3-bisphosphoglycerate-dependent phosphoglycerate mutase (BPG-dependent PGAM) (PGAM) (Phosphoglyceromutase) (dPGM) (EC 5.4.2.11)	gpmA NIDE0478	Candidatus Nitrospira defluvii	201	5.4.2.11		Nitrospirae	Nitrospira	Nitrospirales	Nitrospiraceae	Nitrospira	Candidatus Nitrospira defluvii	503012103	nde:NIDE0478;	2,3-bisphosphoglycerate-dependent phosphoglycerate mutase activity [GO:0046538]; fructose-2,6-bisphosphate 2-phosphatase activity [GO:0004331]; fructose 2,6-bisphosphate metabolic process [GO:0006003]; glycolytic process [GO:0006096]	2,3-bisphosphoglycerate-dependent phosphoglycerate mutase activity [GO:0046538]; fructose-2,6-bisphosphate 2-phosphatase activity [GO:0004331]; fructose 2,6-bisphosphate metabolic process [GO:0006003]; glycolytic process [GO:0006096]	2,3-bisphosphoglycerate-dependent phosphoglycerate mutase activity [GO:0046538]; fructose-2,6-bisphosphate 2-phosphatase activity [GO:0004331]		GO:0046538; GO:0006003; GO:0004331; GO:0006096
643704411	A0A067JN79	Uncharacterized protein	JCGZ_21946	Jatropha curcas (Barbados nut)	464			Streptophyta		Malpighiales	Euphorbiaceae	Jatropha	Jatropha curcas (Barbados nut)	643704411
115466990	Q69NN2	Hydroxyproline-rich glycoprotein-like (Os06g0206100 protein) (cDNA clone:J023108L12, full insert sequence)	OSJNBb0015B15.30 P0529B09.1 Os06g0206100	Oryza sativa subsp. japonica (Rice)	854			Streptophyta	Liliopsida	Poales	Poaceae	Oryza	Oryza sativa (Rice)	115466990	osa:4340435;	cytosol [GO:0005829]; nucleus [GO:0005634]			cytosol [GO:0005829]; nucleus [GO:0005634]	GO:0005829; GO:0005634
573963351	G2XMJ0	Hypothetical_protein (Uncharacterized protein)	Ob12g039I04_2 OB12G12840	Oryza brachyantha	238			Streptophyta	Liliopsida	Poales	Poaceae	Oryza	Oryza brachyantha	573963351	obr:102702424;
306756346	Q5Z653	Zinc transporter 10 (ZRT/IRT-like protein 10) (OsZIP10)	ZIP10 Os06g0566300 LOC_Os06g37010 P0513E02.27 P0567G03.8	Oryza sativa subsp. japonica (Rice)	404			Streptophyta	Liliopsida	Poales	Poaceae	Oryza	Oryza sativa (Rice)	306756346	osa:9271816;	integral component of membrane [GO:0016021]; plasma membrane [GO:0005886]; zinc ion transmembrane transporter activity [GO:0005385]	zinc ion transmembrane transporter activity [GO:0005385]	zinc ion transmembrane transporter activity [GO:0005385]	integral component of membrane [GO:0016021]; plasma membrane [GO:0005886]	GO:0016021; GO:0005886; GO:0005385
347586850	G2LFH9	Transcription termination factor NusA	Cabther_A0623	Chloracidobacterium thermophilum (strain B)	500			Acidobacteria				Candidatus Chloracidobacterium	Candidatus Chloracidobacterium thermophilum	347586850	ctm:Cabther_A0623;	nucleotide binding [GO:0000166]; regulation of DNA-templated transcription, termination [GO:0031554]; RNA binding [GO:0003723]; sequence-specific DNA binding transcription factor activity [GO:0003700]	regulation of DNA-templated transcription, termination [GO:0031554]; sequence-specific DNA binding transcription factor activity [GO:0003700]	nucleotide binding [GO:0000166]; RNA binding [GO:0003723]; sequence-specific DNA binding transcription factor activity [GO:0003700]		GO:0003723; GO:0000166; GO:0031554; GO:0003700
115447249	Q6K9B8	S-adenosylmethionine decarboxylase proenzyme (EC 4.1.1.50)	OJ1476_F05.33 OJ1004_A05.7 Os02g0611200	Oryza sativa subsp. japonica (Rice)	395	4.1.1.50	PATHWAY: Amine and polyamine biosynthesis; S-adenosylmethioninamine biosynthesis; S-adenosylmethioninamine from S-adenosyl-L-methionine: step 1/1. {ECO:0000256|PIRNR:PIRNR001355}.	Streptophyta	Liliopsida	Poales	Poaceae	Oryza	Oryza sativa (Rice)	115447249	osa:4329955;	adenosylmethionine decarboxylase activity [GO:0004014]; S-adenosylmethioninamine biosynthetic process [GO:0006557]; spermidine biosynthetic process [GO:0008295]; spermine biosynthetic process [GO:0006597]	adenosylmethionine decarboxylase activity [GO:0004014]; S-adenosylmethioninamine biosynthetic process [GO:0006557]; spermidine biosynthetic process [GO:0008295]; spermine biosynthetic process [GO:0006597]	adenosylmethionine decarboxylase activity [GO:0004014]		GO:0006557; GO:0004014; GO:0008295; GO:0006597
115447249	Q9SC67	S-adenosylmethionine decarboxylase proenzyme (EC 4.1.1.50)	adometDC2	Oryza sativa (Rice)	395	4.1.1.50	PATHWAY: Amine and polyamine biosynthesis; S-adenosylmethioninamine biosynthesis; S-adenosylmethioninamine from S-adenosyl-L-methionine: step 1/1. {ECO:0000256|PIRNR:PIRNR001355}.	Streptophyta	Liliopsida	Poales	Poaceae	Oryza	Oryza sativa (Rice)	115447249	osa:4329955;	adenosylmethionine decarboxylase activity [GO:0004014]; S-adenosylmethioninamine biosynthetic process [GO:0006557]; spermidine biosynthetic process [GO:0008295]; spermine biosynthetic process [GO:0006597]	adenosylmethionine decarboxylase activity [GO:0004014]; S-adenosylmethioninamine biosynthetic process [GO:0006557]; spermidine biosynthetic process [GO:0008295]; spermine biosynthetic process [GO:0006597]	adenosylmethionine decarboxylase activity [GO:0004014]		GO:0006557; GO:0004014; GO:0008295; GO:0006597
643711562	A0A067JZU9	Uncharacterized protein	JCGZ_22604	Jatropha curcas (Barbados nut)	959			Streptophyta		Malpighiales	Euphorbiaceae	Jatropha	Jatropha curcas (Barbados nut)	643711562		ATP binding [GO:0005524]; metalloendopeptidase activity [GO:0004222]	metalloendopeptidase activity [GO:0004222]	ATP binding [GO:0005524]; metalloendopeptidase activity [GO:0004222]		GO:0005524; GO:0004222
575460162	W0RJM6	Uncharacterized protein	J421_3742	Gemmatimonadetes bacterium KBS708	73			Gemmatimonadetes	Gemmatimonadetes				Gemmatimonadetes bacterium KBS708	575460162
575416121	W4LTL5	Uncharacterized protein (Fragment)	ETSY2_37655	Candidatus Entotheonella sp. TSY2	425			Proteobacteria	Deltaproteobacteria			Candidatus Entotheonella	Candidatus Entotheonella sp. TSY2	575416121		magnesium ion binding [GO:0000287]; thiamine pyrophosphate binding [GO:0030976]		magnesium ion binding [GO:0000287]; thiamine pyrophosphate binding [GO:0030976]		GO:0000287; GO:0030976
115471181	Q0D7S0	Allergen RA5B (Os07g0215500 protein) (cDNA, clone: J075198N21, full insert sequence)	Os07g0215500 OsJ_23554	Oryza sativa subsp. japonica (Rice)	160			Streptophyta	Liliopsida	Poales	Poaceae	Oryza	Oryza sativa (Rice)	115471181	osa:4342727;	extracellular space [GO:0005615]; serine-type endopeptidase inhibitor activity [GO:0004867]; type I hypersensitivity [GO:0016068]	serine-type endopeptidase inhibitor activity [GO:0004867]; type I hypersensitivity [GO:0016068]	serine-type endopeptidase inhibitor activity [GO:0004867]	extracellular space [GO:0005615]	GO:0005615; GO:0004867; GO:0016068
218201939	B8BEG9	Putative uncharacterized protein	OsI_30901	Oryza sativa subsp. indica (Rice)	891			Streptophyta	Liliopsida	Poales	Poaceae	Oryza	Oryza sativa (Rice)	218201939		enzyme regulator activity [GO:0030234]; proteasome complex [GO:0000502]; regulation of protein catabolic process [GO:0042176]	enzyme regulator activity [GO:0030234]; regulation of protein catabolic process [GO:0042176]	enzyme regulator activity [GO:0030234]	proteasome complex [GO:0000502]	GO:0030234; GO:0000502; GO:0042176
573924286	J3LLU3	Translocase of chloroplast (EC 3.6.5.-)	OB03G20190	Oryza brachyantha	327	3.6.5.-		Streptophyta	Liliopsida	Poales	Poaceae	Oryza	Oryza brachyantha	573924286	obr:102721527;	chloroplast outer membrane [GO:0009707]; GTP binding [GO:0005525]; hydrolase activity [GO:0016787]; integral component of membrane [GO:0016021]; intracellular protein transport [GO:0006886]; P-P-bond-hydrolysis-driven protein transmembrane transporter activity [GO:0015450]	hydrolase activity [GO:0016787]; intracellular protein transport [GO:0006886]; P-P-bond-hydrolysis-driven protein transmembrane transporter activity [GO:0015450]	GTP binding [GO:0005525]; hydrolase activity [GO:0016787]; P-P-bond-hydrolysis-driven protein transmembrane transporter activity [GO:0015450]	chloroplast outer membrane [GO:0009707]; integral component of membrane [GO:0016021]	GO:0005525; GO:0015450; GO:0009707; GO:0016787; GO:0016021; GO:0006886
325126884	F1KLE1	Cytochrome b6-f complex subunit 5 (Cytochrome b6-f complex subunit PetG) (Cytochrome b6-f complex subunit V)	petG FvH4_C0060	Fragaria vesca subsp. vesca	37			Streptophyta		Rosales	Rosaceae	Fragaria	Fragaria vesca (Woodland strawberry) (Potentilla vesca)	325126884		chloroplast thylakoid membrane [GO:0009535]; cytochrome b6f complex [GO:0009512]; cytochrome complex assembly [GO:0017004]; electron transporter, transferring electrons within cytochrome b6/f complex of photosystem II activity [GO:0045158]; integral component of membrane [GO:0016021]; oxidation-reduction process [GO:0055114]; photosynthesis [GO:0015979]	cytochrome complex assembly [GO:0017004]; oxidation-reduction process [GO:0055114]; photosynthesis [GO:0015979]	electron transporter, transferring electrons within cytochrome b6/f complex of photosystem II activity [GO:0045158]	chloroplast thylakoid membrane [GO:0009535]; cytochrome b6f complex [GO:0009512]; integral component of membrane [GO:0016021]	GO:0009535; GO:0009512; GO:0017004; GO:0045158; GO:0016021; GO:0055114; GO:0015979
558695558	V5N8D2	Polyubiquitin		Phaseolus vulgaris (Kidney bean) (French bean)	299			Streptophyta		Fabales	Fabaceae	Phaseolus	Phaseolus vulgaris (Kidney bean) (French bean)	558695558		cytoplasm [GO:0005737]			cytoplasm [GO:0005737]	GO:0005737
125557575	A2YJ50	Putative uncharacterized protein	OsI_25256	Oryza sativa subsp. indica (Rice)	400			Streptophyta	Liliopsida	Poales	Poaceae	Oryza	Oryza sativa (Rice)	125557575
285808443	E3T6M6	Putative protease		uncultured bacterium 98	419								uncultured bacterium 98	285808443		metal ion binding [GO:0046872]; metalloendopeptidase activity [GO:0004222]	metalloendopeptidase activity [GO:0004222]	metal ion binding [GO:0046872]; metalloendopeptidase activity [GO:0004222]		GO:0046872; GO:0004222
751297167	A0A090GAX2	Arginine deiminase (ADI) (EC 3.5.3.6) (Arginine dihydrolase)	arcA MPL3365_230110	Mesorhizobium plurifarium	404	3.5.3.6	PATHWAY: Amino-acid degradation; L-arginine degradation via ADI pathway; carbamoyl phosphate from L-arginine: step 1/2. {ECO:0000256|HAMAP-Rule:MF_00242}.	Proteobacteria	Alphaproteobacteria	Rhizobiales	Phyllobacteriaceae	Mesorhizobium	Mesorhizobium plurifarium	751297167		arginine catabolic process [GO:0006527]; arginine deiminase activity [GO:0016990]; cytoplasm [GO:0005737]	arginine catabolic process [GO:0006527]; arginine deiminase activity [GO:0016990]	arginine deiminase activity [GO:0016990]	cytoplasm [GO:0005737]	GO:0006527; GO:0016990; GO:0005737
13236668	Q9AUV8	Alpha-1,4 glucan phosphorylase (EC 2.4.1.1)	OSJNBa0040E01.3	Oryza sativa subsp. japonica (Rice)	951	2.4.1.1		Streptophyta	Liliopsida	Poales	Poaceae	Oryza	Oryza sativa (Rice)	13236668		carbohydrate metabolic process [GO:0005975]; glycogen phosphorylase activity [GO:0008184]; pyridoxal phosphate binding [GO:0030170]	carbohydrate metabolic process [GO:0005975]; glycogen phosphorylase activity [GO:0008184]	glycogen phosphorylase activity [GO:0008184]; pyridoxal phosphate binding [GO:0030170]		GO:0005975; GO:0008184; GO:0030170
503014109	D8PG77	CTP synthase (EC 6.3.4.2) (CTP synthetase) (UTP--ammonia ligase)	pyrG NIDE2555	Candidatus Nitrospira defluvii	540	6.3.4.2	PATHWAY: Pyrimidine metabolism; CTP biosynthesis via de novo pathway; CTP from UDP: step 2/2. {ECO:0000256|HAMAP-Rule:MF_01227, ECO:0000256|SAAS:SAAS00037318}.	Nitrospirae	Nitrospira	Nitrospirales	Nitrospiraceae	Nitrospira	Candidatus Nitrospira defluvii	503014109	nde:NIDE2555;	'de novo' CTP biosynthetic process [GO:0044210]; ATP binding [GO:0005524]; CTP synthase activity [GO:0003883]; glutamine metabolic process [GO:0006541]	'de novo' CTP biosynthetic process [GO:0044210]; CTP synthase activity [GO:0003883]; glutamine metabolic process [GO:0006541]	ATP binding [GO:0005524]; CTP synthase activity [GO:0003883]		GO:0044210; GO:0005524; GO:0003883; GO:0006541
501447903	B3EBI9	Alpha-glucan phosphorylase (EC 2.4.1.1)	Glov_3322	Geobacter lovleyi (strain ATCC BAA-1151 / DSM 17278 / SZ)	854	2.4.1.1		Proteobacteria	Deltaproteobacteria	Desulfuromonadales	Geobacteraceae	Geobacter	Geobacter lovleyi	501447903	glo:Glov_3322;	carbohydrate metabolic process [GO:0005975]; glycogen phosphorylase activity [GO:0008184]; pyridoxal phosphate binding [GO:0030170]	carbohydrate metabolic process [GO:0005975]; glycogen phosphorylase activity [GO:0008184]	glycogen phosphorylase activity [GO:0008184]; pyridoxal phosphate binding [GO:0030170]		GO:0005975; GO:0008184; GO:0030170
504831476	K0IMN0	Fe-S cluster assembly protein sufA	sufA Ngar_c10970	Nitrososphaera gargensis (strain Ga9.2)	115			Thaumarchaeota		Nitrososphaerales	Nitrososphaeraceae	Nitrososphaera	Candidatus Nitrososphaera gargensis	504831476	nga:Ngar_c10970;	iron-sulfur cluster assembly [GO:0016226]; iron-sulfur cluster binding [GO:0051536]; structural molecule activity [GO:0005198]	iron-sulfur cluster assembly [GO:0016226]	iron-sulfur cluster binding [GO:0051536]; structural molecule activity [GO:0005198]		GO:0016226; GO:0051536; GO:0005198
521032679	S7NB11	TPR and ankyrin repeat-containing protein 1	D623_10023924	Myotis brandtii (Brandt's bat)	3007			Chordata	Mammalia	Chiroptera	Vespertilionidae (common bats)	Myotis	Myotis brandtii (Brandt's bat)	521032679		ATP binding [GO:0005524]; hydrolase activity [GO:0016787]	hydrolase activity [GO:0016787]	ATP binding [GO:0005524]; hydrolase activity [GO:0016787]		GO:0005524; GO:0016787
308320483	E3THY9	Ribulose-1,5-bisphosphate carboxylase/oxygenase large subunit (Fragment)	rbcL	Arnoglossum atriplicifolium	482			Streptophyta		Asterales	Asteraceae	Arnoglossum	Arnoglossum atriplicifolium	308320483		carbon fixation [GO:0015977]; magnesium ion binding [GO:0000287]; plastid [GO:0009536]; ribulose-bisphosphate carboxylase activity [GO:0016984]	carbon fixation [GO:0015977]; ribulose-bisphosphate carboxylase activity [GO:0016984]	magnesium ion binding [GO:0000287]; ribulose-bisphosphate carboxylase activity [GO:0016984]	plastid [GO:0009536]	GO:0015977; GO:0000287; GO:0009536; GO:0016984
560118444	U6PTS0	Actin actin domain containing protein (Fragment)	HCOI_01875300	Haemonchus contortus (Barber pole worm)	349			Nematoda (roundworms)	Chromadorea	Rhabditida	Haemonchidae	Haemonchus	Haemonchus contortus (Barber pole worm)	560118444
115441125	Q7E5I4	Os01g0855600 protein (Putative nematode-resistance protein) (Uncharacterized protein) (cDNA clone:J013095E24, full insert sequence)	Os01g0855600 OsJ_04117	Oryza sativa subsp. japonica (Rice)	474			Streptophyta	Liliopsida	Poales	Poaceae	Oryza	Oryza sativa (Rice)	115441125	osa:4324829;
46390755	Q6YYG5	Putative uncharacterized protein OSJNBa0051E21.28	OSJNBa0051E21.28	Oryza sativa subsp. japonica (Rice)	365			Streptophyta	Liliopsida	Poales	Poaceae	Oryza	Oryza sativa (Rice)	46390755		DNA binding [GO:0003677]; nucleus [GO:0005634]		DNA binding [GO:0003677]	nucleus [GO:0005634]	GO:0003677; GO:0005634
609241223	V5WKY6	ATP-dependent Clp protease ATP-binding subunit ClpX	clpX L21SP2_2504	Spirochaeta sp. L21-RPul-D2	412			Spirochaetes	Spirochaetia	Spirochaetales	Spirochaetaceae	Spirochaeta	Spirochaeta sp. L21-RPul-D2	609241223	slr:L21SP2_2504;	ATP binding [GO:0005524]; peptidase activity [GO:0008233]; protein folding [GO:0006457]; zinc ion binding [GO:0008270]	peptidase activity [GO:0008233]; protein folding [GO:0006457]	ATP binding [GO:0005524]; peptidase activity [GO:0008233]; zinc ion binding [GO:0008270]		GO:0005524; GO:0008233; GO:0006457; GO:0008270
504246003	I0I3N0	Putative ABC transporter substrate binding protein	CLDAP_18280	Caldilinea aerophila (strain DSM 14535 / JCM 11387 / NBRC 104270 / STL-6-O1)	630			Chloroflexi	Caldilineae	Caldilineales	Caldilineaceae	Caldilinea	Caldilinea aerophila	504246003	cap:CLDAP_18280;
736392631	W4LRB6	Uncharacterized protein	ETSY1_11310	Candidatus Entotheonella sp. TSY1	676			Proteobacteria	Deltaproteobacteria			Candidatus Entotheonella	Candidatus Entotheonella sp. TSY1	736392631		GTPase activity [GO:0003924]; GTP binding [GO:0005525]	GTPase activity [GO:0003924]	GTPase activity [GO:0003924]; GTP binding [GO:0005525]		GO:0005525; GO:0003924
505003131	K9XIC0	Glutathione S-transferase domain protein	Glo7428_3909	Gloeocapsa sp. PCC 7428	235			Cyanobacteria		Chroococcales		Gloeocapsa	Gloeocapsa sp. PCC 7428	505003131	glp:Glo7428_3909;	transferase activity [GO:0016740]	transferase activity [GO:0016740]	transferase activity [GO:0016740]		GO:0016740
435466	P53682	Calcium-dependent protein kinase isoform 1 (CDPK 1) (EC 2.7.11.1)	SPK Os10g0539600 LOC_Os10g39420 OSJNBb0064P21.2	Oryza sativa subsp. japonica (Rice)	534	2.7.11.1		Streptophyta	Liliopsida	Poales	Poaceae	Oryza	Oryza sativa (Rice)	435466	osa:4349249;	ATP binding [GO:0005524]; calcium ion binding [GO:0005509]; membrane [GO:0016020]; protein serine/threonine kinase activity [GO:0004674]	protein serine/threonine kinase activity [GO:0004674]	ATP binding [GO:0005524]; calcium ion binding [GO:0005509]; protein serine/threonine kinase activity [GO:0004674]	membrane [GO:0016020]	GO:0005524; GO:0005509; GO:0016020; GO:0004674
519281920	S4WDN9	Ubiquitin (Fragment)	UBQ1	Cymbidium faberi	140			Streptophyta	Liliopsida	Asparagales	Orchidaceae	Cymbidium	Cymbidium faberi	519281920		ribosome [GO:0005840]; structural constituent of ribosome [GO:0003735]; translation [GO:0006412]	translation [GO:0006412]	structural constituent of ribosome [GO:0003735]	ribosome [GO:0005840]	GO:0005840; GO:0003735; GO:0006412
505411849	N0B5V0	60 kDa chaperonin (GroEL protein) (Protein Cpn60)	groL groEL HYPDE_36313	Hyphomicrobium denitrificans 1NES1	547			Proteobacteria	Alphaproteobacteria	Rhizobiales	Hyphomicrobiaceae	Hyphomicrobium	Hyphomicrobium denitrificans	505411849	hdt:HYPDE_36313;	ATP binding [GO:0005524]; cytoplasm [GO:0005737]; protein refolding [GO:0042026]	protein refolding [GO:0042026]	ATP binding [GO:0005524]	cytoplasm [GO:0005737]	GO:0005524; GO:0005737; GO:0042026
194033257	P0C522	ATP synthase subunit alpha, mitochondrial	ATPA	Oryza sativa subsp. japonica (Rice)	509			Streptophyta	Liliopsida	Poales	Poaceae	Oryza	Oryza sativa (Rice)	194033257	osa:6450183;	ATP binding [GO:0005524]; ATP hydrolysis coupled proton transport [GO:0015991]; ATP synthesis coupled proton transport [GO:0015986]; mitochondrial inner membrane [GO:0005743]; mitochondrion [GO:0005739]; proton-transporting ATPase activity, rotational mechanism [GO:0046961]; proton-transporting ATP synthase activity, rotational mechanism [GO:0046933]; proton-transporting ATP synthase complex, cat…	ATP hydrolysis coupled proton transport [GO:0015991]; ATP synthesis coupled proton transport [GO:0015986]; proton-transporting ATPase activity, rotational mechanism [GO:0046961]; proton-transporting ATP synthase activity, rotational mechanism [GO:0046933]	ATP binding [GO:0005524]; proton-transporting ATPase activity, rotational mechanism [GO:0046961]; proton-transporting ATP synthase activity, rotational mechanism [GO:0046933]	mitochondrial inner membrane [GO:0005743]; mitochondrion [GO:0005739]; proton-transporting ATP synthase complex, catalytic core F(1) [GO:0045261]	GO:0005524; GO:0015991; GO:0015986; GO:0005743; GO:0005739; GO:0046933; GO:0045261; GO:0046961
115445311	Q6K508	Glutelin (Glutelin C) (Os02g0249000 protein)	OSJNBa0011N12.22 Os02g0249000 OsJ_06077	Oryza sativa subsp. japonica (Rice)	484			Streptophyta	Liliopsida	Poales	Poaceae	Oryza	Oryza sativa (Rice)	115445311	osa:4328877;	nutrient reservoir activity [GO:0045735]		nutrient reservoir activity [GO:0045735]		GO:0045735
19920149	Q8S6H1	Photosystem II protein D1	OSJNBb0075K12.15 LOC_Os10g21200	Oryza sativa subsp. japonica (Rice)	353			Streptophyta	Liliopsida	Poales	Poaceae	Oryza	Oryza sativa (Rice)	19920149		chloroplast thylakoid membrane [GO:0009535]; electron transporter, transferring electrons within the cyclic electron transport pathway of photosynthesis activity [GO:0045156]; integral component of membrane [GO:0016021]; iron ion binding [GO:0005506]; oxidoreductase activity [GO:0016491]; photosynthetic electron transport in photosystem II [GO:0009772]; photosystem II [GO:0009523]; response to he…	oxidoreductase activity [GO:0016491]; photosynthetic electron transport in photosystem II [GO:0009772]; response to herbicide [GO:0009635]	electron transporter, transferring electrons within the cyclic electron transport pathway of photosynthesis activity [GO:0045156]; iron ion binding [GO:0005506]; oxidoreductase activity [GO:0016491]	chloroplast thylakoid membrane [GO:0009535]; integral component of membrane [GO:0016021]; photosystem II [GO:0009523]	GO:0009535; GO:0045156; GO:0016021; GO:0005506; GO:0016491; GO:0009772; GO:0009523; GO:0009635
115468854	Q69Q42	Os06g0606800 protein (Putative BRI1-KD interacting protein 118) (cDNA clone:J013067N05, full insert sequence)	P0029C06.13-1 Os06g0606800	Oryza sativa subsp. japonica (Rice)	372			Streptophyta	Liliopsida	Poales	Poaceae	Oryza	Oryza sativa (Rice)	115468854	osa:4341479;
504925525	K9QC81	D-alanyl-D-alaninecarboxypeptidase/D-alanyl-D-al anine-endopeptidase	Nos7107_1771	Nostoc sp. PCC 7107	439			Cyanobacteria		Nostocales	Nostocaceae	Nostoc	Nostoc sp. PCC 7107	504925525	nos:Nos7107_1771;	serine-type carboxypeptidase activity [GO:0004185]	serine-type carboxypeptidase activity [GO:0004185]	serine-type carboxypeptidase activity [GO:0004185]		GO:0004185
15408787	Q942Z1	Putative flowering-time protein	P0492G09.3-1 P0423A12.33-1	Oryza sativa subsp. japonica (Rice)	1168			Streptophyta	Liliopsida	Poales	Poaceae	Oryza	Oryza sativa (Rice)	15408787		cell differentiation [GO:0030154]; flower development [GO:0009908]; nucleus [GO:0005634]; sequence-specific DNA binding [GO:0043565]; sequence-specific DNA binding transcription factor activity [GO:0003700]; transcription, DNA-templated [GO:0006351]; vegetative to reproductive phase transition of meristem [GO:0010228]	cell differentiation [GO:0030154]; flower development [GO:0009908]; sequence-specific DNA binding transcription factor activity [GO:0003700]; transcription, DNA-templated [GO:0006351]; vegetative to reproductive phase transition of meristem [GO:0010228]	sequence-specific DNA binding [GO:0043565]; sequence-specific DNA binding transcription factor activity [GO:0003700]	nucleus [GO:0005634]	GO:0030154; GO:0009908; GO:0005634; GO:0043565; GO:0003700; GO:0006351; GO:0010228
504830443	K0IGN7	Uncharacterized protein	Ngar_c00220	Nitrososphaera gargensis (strain Ga9.2)	203			Thaumarchaeota		Nitrososphaerales	Nitrososphaeraceae	Nitrososphaera	Candidatus Nitrososphaera gargensis	504830443	nga:Ngar_c00220;
343387665	G0ENS5	Elongation factor G (EF-G)	fusA Bint_2551	Brachyspira intermedia (strain ATCC 51140 / PWS/A) (Serpulina intermedia)	678			Spirochaetes	Spirochaetia	Spirochaetales	Brachyspiraceae	Brachyspira	Brachyspira intermedia	343387665	bip:Bint_2551;	cytoplasm [GO:0005737]; GTPase activity [GO:0003924]; GTP binding [GO:0005525]; translation elongation factor activity [GO:0003746]	GTPase activity [GO:0003924]; translation elongation factor activity [GO:0003746]	GTPase activity [GO:0003924]; GTP binding [GO:0005525]; translation elongation factor activity [GO:0003746]	cytoplasm [GO:0005737]	GO:0005525; GO:0003924; GO:0005737; GO:0003746
547230229	R5MBL0	TonB-linked outer membrane protein SusC/RagA family	BN711_00150	Bacteroides intestinalis CAG:564	1041			Bacteroidetes	Bacteroidia	Bacteroidales	Bacteroidaceae	Bacteroides	Bacteroides intestinalis CAG:564	547230229		cell outer membrane [GO:0009279]; receptor activity [GO:0004872]; transport [GO:0006810]	transport [GO:0006810]	receptor activity [GO:0004872]	cell outer membrane [GO:0009279]	GO:0009279; GO:0004872; GO:0006810
575461614	W0RPM0	Cold-shock protein DNA-binding protein	J421_5131	Gemmatimonadetes bacterium KBS708	103			Gemmatimonadetes	Gemmatimonadetes				Gemmatimonadetes bacterium KBS708	575461614		cytoplasm [GO:0005737]; DNA binding [GO:0003677]; regulation of transcription, DNA-templated [GO:0006355]	regulation of transcription, DNA-templated [GO:0006355]	DNA binding [GO:0003677]	cytoplasm [GO:0005737]	GO:0003677; GO:0005737; GO:0006355
51209900	Q6B8Z6	Clp protease ATP binding subunit	clpC Grc000058	Gracilaria tenuistipitata var. liui (Red alga)	823				Florideophyceae	Gracilariales	Gracilariaceae	Gracilaria	Gracilaria tenuistipitata (Red alga)	51209900		ATP binding [GO:0005524]; chloroplast [GO:0009507]; peptidase activity [GO:0008233]	peptidase activity [GO:0008233]	ATP binding [GO:0005524]; peptidase activity [GO:0008233]	chloroplast [GO:0009507]	GO:0005524; GO:0009507; GO:0008233
643717291	A0A067JYF3	Uncharacterized protein	JCGZ_14688	Jatropha curcas (Barbados nut)	571			Streptophyta		Malpighiales	Euphorbiaceae	Jatropha	Jatropha curcas (Barbados nut)	643717291		fatty acid biosynthetic process [GO:0006633]; integral component of membrane [GO:0016021]; iron ion binding [GO:0005506]; oxidoreductase activity [GO:0016491]	fatty acid biosynthetic process [GO:0006633]; oxidoreductase activity [GO:0016491]	iron ion binding [GO:0005506]; oxidoreductase activity [GO:0016491]	integral component of membrane [GO:0016021]	GO:0006633; GO:0016021; GO:0005506; GO:0016491
504984384	K9S825	Transposase, IS605 OrfB family	GEI7407_1426	Geitlerinema sp. PCC 7407	395			Cyanobacteria		Oscillatoriales		Geitlerinema	Geitlerinema sp. PCC 7407	504984384	gei:GEI7407_1426;
297728421	C7J8J4	Os11g0535500 protein	Os11g0535500	Oryza sativa subsp. japonica (Rice)	65			Streptophyta	Liliopsida	Poales	Poaceae	Oryza	Oryza sativa (Rice)	297728421	osa:9271061;
218184945	B8BI19	Uncharacterized protein	OsI_34493	Oryza sativa subsp. indica (Rice)	534			Streptophyta	Liliopsida	Poales	Poaceae	Oryza	Oryza sativa (Rice)	218184945		ATP binding [GO:0005524]; calcium ion binding [GO:0005509]; protein serine/threonine kinase activity [GO:0004674]	protein serine/threonine kinase activity [GO:0004674]	ATP binding [GO:0005524]; calcium ion binding [GO:0005509]; protein serine/threonine kinase activity [GO:0004674]		GO:0005524; GO:0005509; GO:0004674
585123738	W6FVQ6	50S ribosomal protein L3	rplC rpl3 NSP_43830	Nodularia spumigena CCY9414	200			Cyanobacteria		Nostocales	Nostocaceae	Nodularia	Nodularia spumigena	585123738		ribosome [GO:0005840]; rRNA binding [GO:0019843]; structural constituent of ribosome [GO:0003735]; translation [GO:0006412]	translation [GO:0006412]	rRNA binding [GO:0019843]; structural constituent of ribosome [GO:0003735]	ribosome [GO:0005840]	GO:0019843; GO:0005840; GO:0003735; GO:0006412
125549574	A2XX36	Putative uncharacterized protein	OsI_17234	Oryza sativa subsp. indica (Rice)	119			Streptophyta	Liliopsida	Poales	Poaceae	Oryza	Oryza sativa (Rice)	125549574
751602496	A0A0A8JCM7	S-adenosylmethionine synthetase	OXB_0001	Bacillus sp. (strain OxB-1)	401			Firmicutes	Bacilli	Bacillales	Bacillaceae	Bacillus	Bacillus sp. (strain OxB-1)	751602496
319995769	E8MZJ2	50S ribosomal protein L31	rpmE ANT_25140	Anaerolinea thermophila (strain DSM 14523 / JCM 11388 / NBRC 100420 / UNI-1)	158			Chloroflexi	Anaerolineae	Anaerolineales	Anaerolineaceae	Anaerolinea	Anaerolinea thermophila	319995769	atm:ANT_25140;	DNA binding [GO:0003677]; DNA-directed RNA polymerase activity [GO:0003899]; ribosome [GO:0005840]; rRNA binding [GO:0019843]; structural constituent of ribosome [GO:0003735]; transcription, DNA-templated [GO:0006351]; translation [GO:0006412]	DNA-directed RNA polymerase activity [GO:0003899]; transcription, DNA-templated [GO:0006351]; translation [GO:0006412]	DNA binding [GO:0003677]; DNA-directed RNA polymerase activity [GO:0003899]; rRNA binding [GO:0019843]; structural constituent of ribosome [GO:0003735]	ribosome [GO:0005840]	GO:0003677; GO:0003899; GO:0019843; GO:0005840; GO:0003735; GO:0006351; GO:0006412
647811980	A0A060HQ54	Elongation factor 1-alpha (EF-1-alpha) (Elongation factor Tu)	ef1a tuf NVIE_014400	Nitrososphaera viennensis EN76	437			Thaumarchaeota		Nitrososphaerales	Nitrososphaeraceae	Nitrososphaera	Nitrososphaera viennensis	647811980		cytoplasm [GO:0005737]; GTPase activity [GO:0003924]; GTP binding [GO:0005525]; translation elongation factor activity [GO:0003746]	GTPase activity [GO:0003924]; translation elongation factor activity [GO:0003746]	GTPase activity [GO:0003924]; GTP binding [GO:0005525]; translation elongation factor activity [GO:0003746]	cytoplasm [GO:0005737]	GO:0005525; GO:0003924; GO:0005737; GO:0003746
4097100	Q9ZRH0	Globulin-like protein (Fragment)		Oryza sativa (Rice)	186			Streptophyta	Liliopsida	Poales	Poaceae	Oryza	Oryza sativa (Rice)	4097100		nutrient reservoir activity [GO:0045735]		nutrient reservoir activity [GO:0045735]		GO:0045735
115480139	Q69IM4	Os09g0514900 protein (Putative uncharacterized protein P0450E05.22) (cDNA clone:J033091L10, full insert sequence)	P0450E05.22 Os09g0514900 OsJ_30003	Oryza sativa subsp. japonica (Rice)	633			Streptophyta	Liliopsida	Poales	Poaceae	Oryza	Oryza sativa (Rice)	115480139	osa:4347571;	cytosol [GO:0005829]			cytosol [GO:0005829]	GO:0005829
125527801	A2WVB9	Putative uncharacterized protein	OsI_03835	Oryza sativa subsp. indica (Rice)	499			Streptophyta	Liliopsida	Poales	Poaceae	Oryza	Oryza sativa (Rice)	125527801		nutrient reservoir activity [GO:0045735]		nutrient reservoir activity [GO:0045735]		GO:0045735
313184300	E4Z8P0	Putative reverse transcriptase family member		Malus domestica (Apple) (Pyrus malus)	163			Streptophyta		Rosales	Rosaceae	Malus	Malus domestica (Apple) (Pyrus malus)	313184300		DNA binding [GO:0003677]; RNA-directed DNA polymerase activity [GO:0003964]	RNA-directed DNA polymerase activity [GO:0003964]	DNA binding [GO:0003677]; RNA-directed DNA polymerase activity [GO:0003964]		GO:0003677; GO:0003964
427986013	K9S945	Uncharacterized protein	GEI7407_2684	Geitlerinema sp. PCC 7407	583			Cyanobacteria		Oscillatoriales		Geitlerinema	Geitlerinema sp. PCC 7407	427986013	gei:GEI7407_2684;	1-alkyl-2-acetylglycerophosphocholine esterase activity [GO:0003847]; lipid catabolic process [GO:0016042]	1-alkyl-2-acetylglycerophosphocholine esterase activity [GO:0003847]; lipid catabolic process [GO:0016042]	1-alkyl-2-acetylglycerophosphocholine esterase activity [GO:0003847]		GO:0003847; GO:0016042
110808314	A7IZE5	Glucose-1-phosphate adenylyltransferase (EC 2.7.7.27) (Fragment)		Oryza sativa subsp. indica (Rice)	149	2.7.7.27		Streptophyta	Liliopsida	Poales	Poaceae	Oryza	Oryza sativa (Rice)	110808314		glucose-1-phosphate adenylyltransferase activity [GO:0008878]; glycogen biosynthetic process [GO:0005978]	glucose-1-phosphate adenylyltransferase activity [GO:0008878]; glycogen biosynthetic process [GO:0005978]	glucose-1-phosphate adenylyltransferase activity [GO:0008878]		GO:0008878; GO:0005978
672394422	A0A081BPH9	Glucosamine/galactosamine-6-phosphate isomerase	U14_03546	bacterium UASB14	309								bacterium UASB14	672394422		isomerase activity [GO:0016853]	isomerase activity [GO:0016853]	isomerase activity [GO:0016853]		GO:0016853
222640878	B9G1U3	Putative uncharacterized protein	OsJ_27957	Oryza sativa subsp. japonica (Rice)	1138			Streptophyta	Liliopsida	Poales	Poaceae	Oryza	Oryza sativa (Rice)	222640878		RNA binding [GO:0003723]		RNA binding [GO:0003723]		GO:0003723
125534889	A2ZFQ3	Putative uncharacterized protein	OsI_36607	Oryza sativa subsp. indica (Rice)	392			Streptophyta	Liliopsida	Poales	Poaceae	Oryza	Oryza sativa (Rice)	125534889		defense response to fungus [GO:0050832]	defense response to fungus [GO:0050832]			GO:0050832
115502093	P63109	Hemoglobin subunit alpha (Alpha-globin) (Hemoglobin alpha chain)	HBA	Panthera onca (Jaguar) (Felis onca)	142			Chordata	Mammalia	Carnivora	Felidae (cat family)	Panthera	Panthera onca (Jaguar) (Felis onca)	115502093		heme binding [GO:0020037]; hemoglobin complex [GO:0005833]; iron ion binding [GO:0005506]; oxygen binding [GO:0019825]; oxygen transporter activity [GO:0005344]	oxygen transporter activity [GO:0005344]	heme binding [GO:0020037]; iron ion binding [GO:0005506]; oxygen binding [GO:0019825]; oxygen transporter activity [GO:0005344]	hemoglobin complex [GO:0005833]	GO:0020037; GO:0005833; GO:0005506; GO:0019825; GO:0005344
217337614	S4S1Z9	Granule-bound starch synthase (Fragment)	waxy	Oryza alta	123			Streptophyta	Liliopsida	Poales	Poaceae	Oryza	Oryza alta	217337614
505412603	N0BHQ3	Imidazoleglycerol-phosphate dehydratase (IGPD) (EC 4.2.1.19)	hisB HYPDE_40108	Hyphomicrobium denitrificans 1NES1	198	4.2.1.19	PATHWAY: Amino-acid biosynthesis; L-histidine biosynthesis; L-histidine from 5-phospho-alpha-D-ribose 1-diphosphate: step 6/9. {ECO:0000256|HAMAP-Rule:MF_00076, ECO:0000256|RuleBase:RU000599, ECO:0000256|SAAS:SAAS00131107}.	Proteobacteria	Alphaproteobacteria	Rhizobiales	Hyphomicrobiaceae	Hyphomicrobium	Hyphomicrobium denitrificans	505412603	hdt:HYPDE_40108;	cytoplasm [GO:0005737]; histidine biosynthetic process [GO:0000105]; imidazoleglycerol-phosphate dehydratase activity [GO:0004424]	histidine biosynthetic process [GO:0000105]; imidazoleglycerol-phosphate dehydratase activity [GO:0004424]	imidazoleglycerol-phosphate dehydratase activity [GO:0004424]	cytoplasm [GO:0005737]	GO:0005737; GO:0000105; GO:0004424
501045264	A7HCN9	Uncharacterized protein	Anae109_2283	Anaeromyxobacter sp. (strain Fw109-5)	70			Proteobacteria	Deltaproteobacteria	Myxococcales (fruiting gliding bacteria)	Anaeromyxobacteraceae	Anaeromyxobacter	Anaeromyxobacter sp. (strain Fw109-5)	501045264	afw:Anae109_2283;
557399757	V4J2L7	XRE family transcriptional regulator	N838_26230	uncultured Thiohalocapsa sp. PB-PSB1	95			Proteobacteria	Gammaproteobacteria	Chromatiales	Chromatiaceae	Thiohalocapsa	uncultured Thiohalocapsa sp. PB-PSB1	557399757		sequence-specific DNA binding [GO:0043565]		sequence-specific DNA binding [GO:0043565]		GO:0043565
586635562	W7WS59	50S ribosomal protein L28	rpmB Y695_01103	Hydrogenophaga sp. T4	77			Proteobacteria	Betaproteobacteria	Burkholderiales	Comamonadaceae	Hydrogenophaga	Hydrogenophaga sp. T4	586635562		ribosome [GO:0005840]; structural constituent of ribosome [GO:0003735]; translation [GO:0006412]	translation [GO:0006412]	structural constituent of ribosome [GO:0003735]	ribosome [GO:0005840]	GO:0005840; GO:0003735; GO:0006412
740205012	A0A062XZ61	Valine--tRNA ligase (EC 6.1.1.9) (Valyl-tRNA synthetase)	valS EG19_09960	Thermoanaerobaculum aquaticum	876	6.1.1.9		Acidobacteria				Thermoanaerobaculum	Thermoanaerobaculum aquaticum	740205012		aminoacyl-tRNA editing activity [GO:0002161]; ATP binding [GO:0005524]; cytoplasm [GO:0005737]; valine-tRNA ligase activity [GO:0004832]; valyl-tRNA aminoacylation [GO:0006438]	aminoacyl-tRNA editing activity [GO:0002161]; valine-tRNA ligase activity [GO:0004832]; valyl-tRNA aminoacylation [GO:0006438]	aminoacyl-tRNA editing activity [GO:0002161]; ATP binding [GO:0005524]; valine-tRNA ligase activity [GO:0004832]	cytoplasm [GO:0005737]	GO:0005524; GO:0002161; GO:0005737; GO:0004832; GO:0006438
495853818	A5KRU5	Uncharacterized protein	TM7_0679	candidate division TM7 genomosp. GTL1	182			Candidatus Saccharibacteria					candidate division TM7 genomosp. GTL1	495853818
428262217	K9X931	3-dehydroquinate dehydratase (3-dehydroquinase) (EC 4.2.1.10) (Type II DHQase)	aroQ Cylst_6203	Cylindrospermum stagnale PCC 7417	169	4.2.1.10	PATHWAY: Metabolic intermediate biosynthesis; chorismate biosynthesis; chorismate from D-erythrose 4-phosphate and phosphoenolpyruvate: step 3/7. {ECO:0000256|HAMAP-Rule:MF_00169}.	Cyanobacteria		Nostocales	Nostocaceae	Cylindrospermum	Cylindrospermum stagnale	428262217	csg:Cylst_6203;	3-dehydroquinate dehydratase activity [GO:0003855]; aromatic amino acid family biosynthetic process [GO:0009073]; chorismate biosynthetic process [GO:0009423]	3-dehydroquinate dehydratase activity [GO:0003855]; aromatic amino acid family biosynthetic process [GO:0009073]; chorismate biosynthetic process [GO:0009423]	3-dehydroquinate dehydratase activity [GO:0003855]		GO:0003855; GO:0009073; GO:0009423
501342861	B1ZUS5	Acetyl-CoA carboxylase, biotin carboxylase	Oter_1675	Opitutus terrae (strain DSM 11246 / PB90-1)	454			Verrucomicrobia	Opitutae	Opitutales	Opitutaceae	Opitutus	Opitutus terrae	501342861	ote:Oter_1675;	ATP binding [GO:0005524]; biotin carboxylase activity [GO:0004075]; metal ion binding [GO:0046872]	biotin carboxylase activity [GO:0004075]	ATP binding [GO:0005524]; biotin carboxylase activity [GO:0004075]; metal ion binding [GO:0046872]		GO:0005524; GO:0004075; GO:0046872
504983552	K9S538	Uncharacterized protein	GEI7407_0588	Geitlerinema sp. PCC 7407	59			Cyanobacteria		Oscillatoriales		Geitlerinema	Geitlerinema sp. PCC 7407	504983552	gei:GEI7407_0588;
222642043	B9G4X7	Putative uncharacterized protein	OsJ_30252	Oryza sativa subsp. japonica (Rice)	688			Streptophyta	Liliopsida	Poales	Poaceae	Oryza	Oryza sativa (Rice)	222642043		RNA binding [GO:0003723]; rRNA processing [GO:0006364]; S-adenosylmethionine-dependent methyltransferase activity [GO:0008757]	rRNA processing [GO:0006364]; S-adenosylmethionine-dependent methyltransferase activity [GO:0008757]	RNA binding [GO:0003723]; S-adenosylmethionine-dependent methyltransferase activity [GO:0008757]		GO:0003723; GO:0008757; GO:0006364
50872470	Q6AVV2	Myosin heavy chain class XI E3 protein, putative	OSJNBb0024N19.13	Oryza sativa subsp. japonica (Rice)	1493			Streptophyta	Liliopsida	Poales	Poaceae	Oryza	Oryza sativa (Rice)	50872470		ATP binding [GO:0005524]; integral component of membrane [GO:0016021]; motor activity [GO:0003774]; myosin complex [GO:0016459]; signal transducer activity [GO:0004871]	motor activity [GO:0003774]; signal transducer activity [GO:0004871]	ATP binding [GO:0005524]; motor activity [GO:0003774]; signal transducer activity [GO:0004871]	integral component of membrane [GO:0016021]; myosin complex [GO:0016459]	GO:0005524; GO:0016021; GO:0003774; GO:0016459; GO:0004871
567161960	V4L357	Uncharacterized protein	EUTSA_v10028730mg	Eutrema salsugineum (Saltwater cress) (Sisymbrium salsugineum)	305			Streptophyta		Brassicales	Brassicaceae	Eutrema	Eutrema salsugineum (Saltwater cress) (Sisymbrium salsugineum)	567161960	eus:EUTSA_v10028730mg;	cytoplasm [GO:0005737]			cytoplasm [GO:0005737]	GO:0005737
115483036	Q8S7S6	Cytochrome P450 family protein, expressed (Cytochrome P450-like protein) (Os10g0525000 protein) (cDNA clone:J023012I12, full insert sequence)	OSJNBb0005J14.27 Os10g0525000 LOC_Os10g38110 OsJ_32218	Oryza sativa subsp. japonica (Rice)	515			Streptophyta	Liliopsida	Poales	Poaceae	Oryza	Oryza sativa (Rice)	115483036	osa:4349165;	heme binding [GO:0020037]; iron ion binding [GO:0005506]; monooxygenase activity [GO:0004497]; oxidoreductase activity, acting on paired donors, with incorporation or reduction of molecular oxygen [GO:0016705]	monooxygenase activity [GO:0004497]; oxidoreductase activity, acting on paired donors, with incorporation or reduction of molecular oxygen [GO:0016705]	heme binding [GO:0020037]; iron ion binding [GO:0005506]; monooxygenase activity [GO:0004497]; oxidoreductase activity, acting on paired donors, with incorporation or reduction of molecular oxygen [GO:0016705]		GO:0020037; GO:0005506; GO:0004497; GO:0016705
115465825	Q8LNZ3	UDP-glucose 4-epimerase 1 (OsUGE-1) (EC 5.1.3.2) (UDP-galactose 4-epimerase 1)	UGE-1 Os05g0595100 LOC_Os05g51670 OsJ_19776 OSJNBa0030I14.9	Oryza sativa subsp. japonica (Rice)	354	5.1.3.2	PATHWAY: Carbohydrate metabolism; galactose metabolism.	Streptophyta	Liliopsida	Poales	Poaceae	Oryza	Oryza sativa (Rice)	115465825	osa:4339812;	coenzyme binding [GO:0050662]; galactose metabolic process [GO:0006012]; UDP-glucose 4-epimerase activity [GO:0003978]	galactose metabolic process [GO:0006012]; UDP-glucose 4-epimerase activity [GO:0003978]	coenzyme binding [GO:0050662]; UDP-glucose 4-epimerase activity [GO:0003978]		GO:0003978; GO:0050662; GO:0006012
695099286	A0A075DKX4	30S ribosomal protein S8, chloroplastic	rps8	Echinochloa oryzicola	136			Streptophyta	Liliopsida	Poales	Poaceae	Echinochloa	Echinochloa oryzicola	695099286		chloroplast [GO:0009507]; ribosome [GO:0005840]; rRNA binding [GO:0019843]; structural constituent of ribosome [GO:0003735]; translation [GO:0006412]	translation [GO:0006412]	rRNA binding [GO:0019843]; structural constituent of ribosome [GO:0003735]	chloroplast [GO:0009507]; ribosome [GO:0005840]	GO:0009507; GO:0019843; GO:0005840; GO:0003735; GO:0006412
1524340	P60312	DNA-directed RNA polymerase subunit alpha (RNAP subunit alpha) (EC 2.7.7.6) (RNA polymerase subunit alpha) (Transcriptase subunit alpha)	rpoA SCO4729 SC6G4.07	Streptomyces coelicolor (strain ATCC BAA-471 / A3(2) / M145)	340	2.7.7.6		Actinobacteria	Actinobacteria (high G+C Gram-positive bacteria)	Actinomycetales	Streptomycetaceae	Streptomyces	Streptomyces coelicolor	1524340	sco:SCO4729;	DNA binding [GO:0003677]; DNA-directed RNA polymerase activity [GO:0003899]; transcription, DNA-templated [GO:0006351]	DNA-directed RNA polymerase activity [GO:0003899]; transcription, DNA-templated [GO:0006351]	DNA binding [GO:0003677]; DNA-directed RNA polymerase activity [GO:0003899]		GO:0003677; GO:0003899; GO:0006351
573951523	J3MNJ2	Uncharacterized protein	OB07G29740	Oryza brachyantha	504			Streptophyta	Liliopsida	Poales	Poaceae	Oryza	Oryza brachyantha	573951523	obr:102713477;	4 iron, 4 sulfur cluster binding [GO:0051539]; cell growth [GO:0016049]; cell morphogenesis [GO:0000902]; FMN binding [GO:0010181]; Golgi vesicle transport [GO:0048193]; metal ion binding [GO:0046872]; mitochondrial respiratory chain complex I [GO:0005747]; NAD binding [GO:0051287]; NADH dehydrogenase (ubiquinone) activity [GO:0008137]; N-terminal protein myristoylation [GO:0006499]; photorespira…	cell growth [GO:0016049]; cell morphogenesis [GO:0000902]; Golgi vesicle transport [GO:0048193]; NADH dehydrogenase (ubiquinone) activity [GO:0008137]; N-terminal protein myristoylation [GO:0006499]; photorespiration [GO:0009853]; proteasome core complex assembly [GO:0080129]; response to misfolded protein [GO:0051788]; ubiquitin-dependent protein catabolic process [GO:0006511]	4 iron, 4 sulfur cluster binding [GO:0051539]; FMN binding [GO:0010181]; metal ion binding [GO:0046872]; NAD binding [GO:0051287]; NADH dehydrogenase (ubiquinone) activity [GO:0008137]	mitochondrial respiratory chain complex I [GO:0005747]	GO:0051539; GO:0010181; GO:0048193; GO:0006499; GO:0051287; GO:0008137; GO:0016049; GO:0000902; GO:0046872; GO:0005747; GO:0009853; GO:0080129; GO:0051788; GO:0006511
168404	P02582	Actin-1	ACT1 ACT-1	Zea mays (Maize)	375			Streptophyta	Liliopsida	Poales	Poaceae	Zea	Zea mays (Maize)	168404		ATP binding [GO:0005524]; cytoplasm [GO:0005737]; cytoskeleton [GO:0005856]		ATP binding [GO:0005524]	cytoplasm [GO:0005737]; cytoskeleton [GO:0005856]	GO:0005524; GO:0005737; GO:0005856
20306	Q40714	Prolamin		Oryza sativa (Rice)	158			Streptophyta	Liliopsida	Poales	Poaceae	Oryza	Oryza sativa (Rice)	20306		nutrient reservoir activity [GO:0045735]		nutrient reservoir activity [GO:0045735]		GO:0045735
108707656	Q10MS4	40S ribosomal protein S7, putative, expressed	LOC_Os03g18580 OsJ_10496	Oryza sativa subsp. japonica (Rice)	192			Streptophyta	Liliopsida	Poales	Poaceae	Oryza	Oryza sativa (Rice)	108707656		ribosome [GO:0005840]; structural constituent of ribosome [GO:0003735]; translation [GO:0006412]	translation [GO:0006412]	structural constituent of ribosome [GO:0003735]	ribosome [GO:0005840]	GO:0005840; GO:0003735; GO:0006412
504246040	I0I3R7	Putative methyltransferase	CLDAP_18650	Caldilinea aerophila (strain DSM 14535 / JCM 11387 / NBRC 104270 / STL-6-O1)	487			Chloroflexi	Caldilineae	Caldilineales	Caldilineaceae	Caldilinea	Caldilinea aerophila	504246040	cap:CLDAP_18650;	cobalamin binding [GO:0031419]; iron-sulfur cluster binding [GO:0051536]; metal ion binding [GO:0046872]; methyltransferase activity [GO:0008168]	methyltransferase activity [GO:0008168]	cobalamin binding [GO:0031419]; iron-sulfur cluster binding [GO:0051536]; metal ion binding [GO:0046872]; methyltransferase activity [GO:0008168]		GO:0031419; GO:0051536; GO:0046872; GO:0008168
643730393	A0A067KNS7	Uncharacterized protein	JCGZ_05763	Jatropha curcas (Barbados nut)	509			Streptophyta		Malpighiales	Euphorbiaceae	Jatropha	Jatropha curcas (Barbados nut)	643730393		nucleic acid binding [GO:0003676]; nucleotide binding [GO:0000166]		nucleic acid binding [GO:0003676]; nucleotide binding [GO:0000166]		GO:0003676; GO:0000166
442772040	L7VYE8	Trimethylamine methyltransferase family protein		uncultured bacterium A1Q1_fos_2111	398								uncultured bacterium A1Q1_fos_2111	442772040		methanogenesis [GO:0015948]; methyltransferase activity [GO:0008168]	methanogenesis [GO:0015948]; methyltransferase activity [GO:0008168]	methyltransferase activity [GO:0008168]		GO:0015948; GO:0008168
575458213	W0RG77	PQQ-dependent dehydrogenase, methanol/ethanol family	J421_1793	Gemmatimonadetes bacterium KBS708	611			Gemmatimonadetes	Gemmatimonadetes				Gemmatimonadetes bacterium KBS708	575458213		calcium ion binding [GO:0005509]; membrane [GO:0016020]; oxidoreductase activity, acting on CH-OH group of donors [GO:0016614]	oxidoreductase activity, acting on CH-OH group of donors [GO:0016614]	calcium ion binding [GO:0005509]; oxidoreductase activity, acting on CH-OH group of donors [GO:0016614]	membrane [GO:0016020]	GO:0005509; GO:0016020; GO:0016614
643720412	A0A067K3K8	Uncharacterized protein	JCGZ_13734	Jatropha curcas (Barbados nut)	544			Streptophyta		Malpighiales	Euphorbiaceae	Jatropha	Jatropha curcas (Barbados nut)	643720412		protein phosphatase type 2A complex [GO:0000159]; protein phosphatase type 2A regulator activity [GO:0008601]; signal transduction [GO:0007165]	protein phosphatase type 2A regulator activity [GO:0008601]; signal transduction [GO:0007165]	protein phosphatase type 2A regulator activity [GO:0008601]	protein phosphatase type 2A complex [GO:0000159]	GO:0000159; GO:0008601; GO:0007165
504954124	K9R0A7	Tetratricopeptide repeat protein	Nos7524_5096	Nostoc sp. (strain ATCC 29411 / PCC 7524)	233			Cyanobacteria		Nostocales	Nostocaceae	Nostoc	Nostoc sp. (strain ATCC 29411 / PCC 7524)	504954124	nop:Nos7524_5096;
575425612	W4MEZ3	Phosphoribosylamine--glycine ligase (EC 6.3.4.13) (Fragment)	ETSY2_02615	Candidatus Entotheonella sp. TSY2	422	6.3.4.13		Proteobacteria	Deltaproteobacteria			Candidatus Entotheonella	Candidatus Entotheonella sp. TSY2	575425612		ATP binding [GO:0005524]; metal ion binding [GO:0046872]; phosphoribosylamine-glycine ligase activity [GO:0004637]; purine nucleobase biosynthetic process [GO:0009113]	phosphoribosylamine-glycine ligase activity [GO:0004637]; purine nucleobase biosynthetic process [GO:0009113]	ATP binding [GO:0005524]; metal ion binding [GO:0046872]; phosphoribosylamine-glycine ligase activity [GO:0004637]		GO:0005524; GO:0046872; GO:0004637; GO:0009113
315321232	G3EAB5	Photosystem II protein D1 (Fragment)	psbA	Chlamydomonas incerta	207			Chlorophyta	Chlorophyceae	Chlamydomonadales	Chlamydomonadaceae	Chlamydomonas	Chlamydomonas incerta	315321232		chloroplast [GO:0009507]; electron transporter, transferring electrons within the cyclic electron transport pathway of photosynthesis activity [GO:0045156]; photosynthetic electron transport in photosystem II [GO:0009772]	photosynthetic electron transport in photosystem II [GO:0009772]	electron transporter, transferring electrons within the cyclic electron transport pathway of photosynthesis activity [GO:0045156]	chloroplast [GO:0009507]	GO:0009507; GO:0045156; GO:0009772
413922626	K7TX02	Uncharacterized protein	ZEAMMB73_716887	Zea mays (Maize)	53			Streptophyta	Liliopsida	Poales	Poaceae	Zea	Zea mays (Maize)	413922626
312205610	E5KYB6	D1 protein (Fragment)	psbA	Coccomyxa peltigerae-variolosae	195			Chlorophyta	Trebouxiophyceae		Coccomyxaceae	Coccomyxa	Coccomyxa peltigerae-variolosae	312205610		chloroplast [GO:0009507]; electron transporter, transferring electrons within the cyclic electron transport pathway of photosynthesis activity [GO:0045156]; photosynthetic electron transport in photosystem II [GO:0009772]	photosynthetic electron transport in photosystem II [GO:0009772]	electron transporter, transferring electrons within the cyclic electron transport pathway of photosynthesis activity [GO:0045156]	chloroplast [GO:0009507]	GO:0009507; GO:0045156; GO:0009772
501044815	A7HBF5	RNA polymerase sigma factor	Anae109_1848	Anaeromyxobacter sp. (strain Fw109-5)	307			Proteobacteria	Deltaproteobacteria	Myxococcales (fruiting gliding bacteria)	Anaeromyxobacteraceae	Anaeromyxobacter	Anaeromyxobacter sp. (strain Fw109-5)	501044815	afw:Anae109_1848;	DNA binding [GO:0003677]; DNA-templated transcription, initiation [GO:0006352]; response to heat [GO:0009408]; sequence-specific DNA binding transcription factor activity [GO:0003700]; sigma factor activity [GO:0016987]; zinc ion binding [GO:0008270]	DNA-templated transcription, initiation [GO:0006352]; response to heat [GO:0009408]; sequence-specific DNA binding transcription factor activity [GO:0003700]; sigma factor activity [GO:0016987]	DNA binding [GO:0003677]; sequence-specific DNA binding transcription factor activity [GO:0003700]; sigma factor activity [GO:0016987]; zinc ion binding [GO:0008270]		GO:0003677; GO:0006352; GO:0009408; GO:0003700; GO:0016987; GO:0008270
115471107	Q6ZIX4	13 kDa prolamin (Os07g0206500 protein) (Prolamin)	OJ1119_B04.16 Os07g0206500	Oryza sativa subsp. japonica (Rice)	156			Streptophyta	Liliopsida	Poales	Poaceae	Oryza	Oryza sativa (Rice)	115471107	osa:4342688;	nutrient reservoir activity [GO:0045735]		nutrient reservoir activity [GO:0045735]		GO:0045735
115471107	Q9SAY8	Prolamin	RP5	Oryza sativa (Rice)	156			Streptophyta	Liliopsida	Poales	Poaceae	Oryza	Oryza sativa (Rice)	115471107	osa:4342688;	nutrient reservoir activity [GO:0045735]		nutrient reservoir activity [GO:0045735]		GO:0045735
34495244	Q8L8I0	Globulin-like protein		Oryza sativa subsp. japonica (Rice)	470			Streptophyta	Liliopsida	Poales	Poaceae	Oryza	Oryza sativa (Rice)	34495244		lipid storage [GO:0019915]; nutrient reservoir activity [GO:0045735]; plant-type cell wall [GO:0009505]; response to freezing [GO:0050826]; seed germination [GO:0009845]	lipid storage [GO:0019915]; response to freezing [GO:0050826]; seed germination [GO:0009845]	nutrient reservoir activity [GO:0045735]	plant-type cell wall [GO:0009505]	GO:0019915; GO:0045735; GO:0009505; GO:0050826; GO:0009845
15429015	Q94N42	ATP synthase subunit alpha	atp1	Daucus carota (Wild carrot)	513			Streptophyta		Apiales	Apiaceae	Daucus	Daucus carota (Wild carrot)	15429015		ATP binding [GO:0005524]; ATP hydrolysis coupled proton transport [GO:0015991]; ATP synthesis coupled proton transport [GO:0015986]; mitochondrion [GO:0005739]; proton-transporting ATPase activity, rotational mechanism [GO:0046961]; proton-transporting ATP synthase activity, rotational mechanism [GO:0046933]; proton-transporting ATP synthase complex, catalytic core F(1) [GO:0045261]	ATP hydrolysis coupled proton transport [GO:0015991]; ATP synthesis coupled proton transport [GO:0015986]; proton-transporting ATPase activity, rotational mechanism [GO:0046961]; proton-transporting ATP synthase activity, rotational mechanism [GO:0046933]	ATP binding [GO:0005524]; proton-transporting ATPase activity, rotational mechanism [GO:0046961]; proton-transporting ATP synthase activity, rotational mechanism [GO:0046933]	mitochondrion [GO:0005739]; proton-transporting ATP synthase complex, catalytic core F(1) [GO:0045261]	GO:0005524; GO:0015991; GO:0015986; GO:0005739; GO:0046933; GO:0045261; GO:0046961
449326599	M1K3F6	Photosystem II protein D1 (PSII D1 protein) (EC 1.10.3.9) (Photosystem II Q(B) protein)	psbA	Calectasia narragara	353	1.10.3.9		Streptophyta	Liliopsida		Dasypogonaceae	Calectasia	Calectasia narragara	449326599		chlorophyll binding [GO:0016168]; electron transporter, transferring electrons within the cyclic electron transport pathway of photosynthesis activity [GO:0045156]; integral component of membrane [GO:0016021]; iron ion binding [GO:0005506]; oxygen evolving activity [GO:0010242]; photosynthetic electron transport in photosystem II [GO:0009772]; photosystem II [GO:0009523]; plastid [GO:0009536]; re…	oxygen evolving activity [GO:0010242]; photosynthetic electron transport in photosystem II [GO:0009772]; response to herbicide [GO:0009635]	chlorophyll binding [GO:0016168]; electron transporter, transferring electrons within the cyclic electron transport pathway of photosynthesis activity [GO:0045156]; iron ion binding [GO:0005506]; oxygen evolving activity [GO:0010242]	integral component of membrane [GO:0016021]; photosystem II [GO:0009523]; plastid [GO:0009536]; thylakoid membrane [GO:0042651]	GO:0016168; GO:0045156; GO:0016021; GO:0005506; GO:0010242; GO:0009772; GO:0009523; GO:0009536; GO:0009635; GO:0042651
115452839	Q10LW2	Expressed protein (Os03g0333000 protein)	Os03g0333000 LOC_Os03g21520	Oryza sativa subsp. japonica (Rice)	424			Streptophyta	Liliopsida	Poales	Poaceae	Oryza	Oryza sativa (Rice)	115452839	osa:4332741;	cytosol [GO:0005829]			cytosol [GO:0005829]	GO:0005829
115477799	Q6YZI8	Os08g0558600 protein (Putative vesicle-associated membrane protein 725 (AtVAMP725)) (cDNA clone:001-040-A08, full insert sequence) (cDNA clone:J013089D14, full insert sequence)	P0562A06.8 Os08g0558600	Oryza sativa subsp. japonica (Rice)	241			Streptophyta	Liliopsida	Poales	Poaceae	Oryza	Oryza sativa (Rice)	115477799	osa:4346309;	endosome [GO:0005768]; integral component of membrane [GO:0016021]; protein targeting to vacuole [GO:0006623]; SNARE complex [GO:0031201]; vacuole organization [GO:0007033]; vesicle-mediated transport [GO:0016192]	protein targeting to vacuole [GO:0006623]; vacuole organization [GO:0007033]; vesicle-mediated transport [GO:0016192]		endosome [GO:0005768]; integral component of membrane [GO:0016021]; SNARE complex [GO:0031201]	GO:0031201; GO:0005768; GO:0016021; GO:0006623; GO:0007033; GO:0016192
703163467	W9SCZ3	Retrovirus-related Pol polyprotein from transposon TNT 1-94	L484_026684	Morus notabilis	3263			Streptophyta		Rosales	Moraceae	Morus (mulberries)	Morus notabilis	703163467		DNA integration [GO:0015074]; nucleic acid binding [GO:0003676]; phosphotransferase activity, alcohol group as acceptor [GO:0016773]; zinc ion binding [GO:0008270]	DNA integration [GO:0015074]; phosphotransferase activity, alcohol group as acceptor [GO:0016773]	nucleic acid binding [GO:0003676]; phosphotransferase activity, alcohol group as acceptor [GO:0016773]; zinc ion binding [GO:0008270]		GO:0015074; GO:0003676; GO:0016773; GO:0008270
115463243	Q0DJ38	Os05g0331800 protein (cDNA, clone: J090012P20, full insert sequence)	Os05g0331800	Oryza sativa subsp. japonica (Rice)	153			Streptophyta	Liliopsida	Poales	Poaceae	Oryza	Oryza sativa (Rice)	115463243	osa:4338443;
26006020	Q8GS39	Asparaginyl endopeptidase REP-2	Rep2 OJ1282_H11.16-2 OsJ_07703	Oryza sativa subsp. japonica (Rice)	496			Streptophyta	Liliopsida	Poales	Poaceae	Oryza	Oryza sativa (Rice)	26006020		cysteine-type endopeptidase activity [GO:0004197]	cysteine-type endopeptidase activity [GO:0004197]	cysteine-type endopeptidase activity [GO:0004197]		GO:0004197
662358366	A0A081RLT4	Mov34-MPN-PAD-1 family protein	AAA799N04_01411	Marine Group I thaumarchaeote SCGC AAA799-N04	132			Thaumarchaeota					Marine Group I thaumarchaeote SCGC AAA799-N04	662358366
37729658	Q6Y643	UDP-glucose pyrophosphorylase (EC 2.7.7.9)	UGP	Bambusa oldhamii (Giant timber bamboo)	473	2.7.7.9		Streptophyta	Liliopsida	Poales	Poaceae	Bambusa (bamboos)	Bambusa oldhamii (Giant timber bamboo)	37729658		UDP-glucose metabolic process [GO:0006011]; UTP:glucose-1-phosphate uridylyltransferase activity [GO:0003983]	UDP-glucose metabolic process [GO:0006011]; UTP:glucose-1-phosphate uridylyltransferase activity [GO:0003983]	UTP:glucose-1-phosphate uridylyltransferase activity [GO:0003983]		GO:0006011; GO:0003983
503324766	E8N3M2	Elongation factor Tu (EF-Tu)	tufA tuf ANT_10020 ANT_19020	Anaerolinea thermophila (strain DSM 14523 / JCM 11388 / NBRC 100420 / UNI-1)	400			Chloroflexi	Anaerolineae	Anaerolineales	Anaerolineaceae	Anaerolinea	Anaerolinea thermophila	503324766	atm:ANT_10020;atm:ANT_19020;	cytoplasm [GO:0005737]; GTPase activity [GO:0003924]; GTP binding [GO:0005525]; translation elongation factor activity [GO:0003746]	GTPase activity [GO:0003924]; translation elongation factor activity [GO:0003746]	GTPase activity [GO:0003924]; GTP binding [GO:0005525]; translation elongation factor activity [GO:0003746]	cytoplasm [GO:0005737]	GO:0005525; GO:0003924; GO:0005737; GO:0003746
613433933	A0A023PN02	Ammonia monooxygenase subunit A (Fragment)	amoA	uncultured ammonia-oxidizing archaeon	198								uncultured ammonia-oxidizing archaeon	613433933		monooxygenase activity [GO:0004497]	monooxygenase activity [GO:0004497]	monooxygenase activity [GO:0004497]		GO:0004497
494420733	I3IHD8	Two-component response regulator	KSU1_B0276	planctomycete KSU-1	448			Planctomycetes	Planctomycetia	Planctomycetales	Planctomycetaceae		planctomycete KSU-1	494420733		ATP binding [GO:0005524]; phosphorelay signal transduction system [GO:0000160]; regulation of transcription, DNA-templated [GO:0006355]; sequence-specific DNA binding [GO:0043565]; transcription, DNA-templated [GO:0006351]	phosphorelay signal transduction system [GO:0000160]; regulation of transcription, DNA-templated [GO:0006355]; transcription, DNA-templated [GO:0006351]	ATP binding [GO:0005524]; sequence-specific DNA binding [GO:0043565]		GO:0005524; GO:0000160; GO:0006355; GO:0043565; GO:0006351
503324005	E8MZT4	Putative ABC transporter ATP-binding protein	ANT_02350	Anaerolinea thermophila (strain DSM 14523 / JCM 11388 / NBRC 100420 / UNI-1)	345			Chloroflexi	Anaerolineae	Anaerolineales	Anaerolineaceae	Anaerolinea	Anaerolinea thermophila	503324005	atm:ANT_02350;	ATPase activity [GO:0016887]; ATP binding [GO:0005524]; daunorubicin transport [GO:0043215]; doxorubicin transport [GO:1900753]	ATPase activity [GO:0016887]; daunorubicin transport [GO:0043215]; doxorubicin transport [GO:1900753]	ATPase activity [GO:0016887]; ATP binding [GO:0005524]		GO:0005524; GO:0016887; GO:0043215; GO:1900753
115463227	E0X6Y1	Prolamin		Oryza sativa subsp. japonica (Rice)	150			Streptophyta	Liliopsida	Poales	Poaceae	Oryza	Oryza sativa (Rice)	115463227	osa:4338435;
406962542	K2CSE5	50S ribosomal protein L19	rplS ACD_34C00294G0002	uncultured bacterium	115								uncultured bacterium	406962542		ribosome [GO:0005840]; structural constituent of ribosome [GO:0003735]; translation [GO:0006412]	translation [GO:0006412]	structural constituent of ribosome [GO:0003735]	ribosome [GO:0005840]	GO:0005840; GO:0003735; GO:0006412
503431204	F4CFJ1	Catalase-peroxidase (CP) (EC 1.11.1.21) (Peroxidase/catalase)	katG Sph21_2594	Sphingobacterium sp. (strain 21)	757	1.11.1.21		Bacteroidetes	Sphingobacteriia	Sphingobacteriales	Sphingobacteriaceae	Sphingobacterium	Sphingobacterium sp. (strain 21)	503431204	shg:Sph21_2594;	catalase activity [GO:0004096]; heme binding [GO:0020037]; hydrogen peroxide catabolic process [GO:0042744]; metal ion binding [GO:0046872]; response to oxidative stress [GO:0006979]	catalase activity [GO:0004096]; hydrogen peroxide catabolic process [GO:0042744]; response to oxidative stress [GO:0006979]	catalase activity [GO:0004096]; heme binding [GO:0020037]; metal ion binding [GO:0046872]		GO:0004096; GO:0020037; GO:0042744; GO:0046872; GO:0006979
504986315	K9SCC8	Uncharacterized protein	GEI7407_3386	Geitlerinema sp. PCC 7407	74			Cyanobacteria		Oscillatoriales		Geitlerinema	Geitlerinema sp. PCC 7407	504986315	gei:GEI7407_3386;
115486027	Q2R223	Embryo-specific protein (Expressed protein) (Os11g0582400 protein) (cDNA clone:002-142-C01, full insert sequence) (cDNA clone:J033021I15, full insert sequence)	Os11g0582400 LOC_Os11g37270	Oryza sativa subsp. japonica (Rice)	392			Streptophyta	Liliopsida	Poales	Poaceae	Oryza	Oryza sativa (Rice)	115486027	osa:4350789;	defense response to fungus [GO:0050832]	defense response to fungus [GO:0050832]			GO:0050832
115486027	Q7X9Q6	Embryo-specific protein		Oryza sativa (Rice)	392			Streptophyta	Liliopsida	Poales	Poaceae	Oryza	Oryza sativa (Rice)	115486027	osa:4350789;	defense response to fungus [GO:0050832]	defense response to fungus [GO:0050832]			GO:0050832
643739928	A0A067LMH5	Uncharacterized protein	JCGZ_17221	Jatropha curcas (Barbados nut)	944			Streptophyta		Malpighiales	Euphorbiaceae	Jatropha	Jatropha curcas (Barbados nut)	643739928		metal ion binding [GO:0046872]		metal ion binding [GO:0046872]		GO:0046872
573918992	J3LBD2	Uncharacterized protein	OB02G19490	Oryza brachyantha	495			Streptophyta	Liliopsida	Poales	Poaceae	Oryza	Oryza brachyantha	573918992	obr:102710371;	nutrient reservoir activity [GO:0045735]		nutrient reservoir activity [GO:0045735]		GO:0045735
751285261	A0A090DJ82	Transcription elongation protein nusA (N utilization substance protein A) (L factor)	nusA MPLSOD_10311	Mesorhizobium sp. SOD10	531			Proteobacteria	Alphaproteobacteria	Rhizobiales	Phyllobacteriaceae	Mesorhizobium	Mesorhizobium sp. SOD10	751285261
125526663	A2WS31	Putative uncharacterized protein	OsI_02669	Oryza sativa subsp. indica (Rice)	659			Streptophyta	Liliopsida	Poales	Poaceae	Oryza	Oryza sativa (Rice)	125526663		integral component of membrane [GO:0016021]; secondary active sulfate transmembrane transporter activity [GO:0008271]	secondary active sulfate transmembrane transporter activity [GO:0008271]	secondary active sulfate transmembrane transporter activity [GO:0008271]	integral component of membrane [GO:0016021]	GO:0016021; GO:0008271
115457718	Q7XTG5	OSJNBa0041M06.3 protein (OSJNBb0026L04.11 protein) (Os04g0320700 protein) (cDNA clone:001-203-C07, full insert sequence) (cDNA clone:001-205-E07, full insert sequence)	OSJNBb0026L04.11 OSJNBa0041M06.3 Os04g0320700 OsJ_14301	Oryza sativa subsp. japonica (Rice)	497			Streptophyta	Liliopsida	Poales	Poaceae	Oryza	Oryza sativa (Rice)	115457718	osa:4335474;	transferase activity, transferring hexosyl groups [GO:0016758]	transferase activity, transferring hexosyl groups [GO:0016758]	transferase activity, transferring hexosyl groups [GO:0016758]		GO:0016758
115462841	Q5WMW5	Os05g0247800 protein (Putative chitinase) (cDNA clone:J033068H05, full insert sequence)	Os05g0247800 OJ1037_G10.8 OsJ_17793	Oryza sativa subsp. japonica (Rice)	293			Streptophyta	Liliopsida	Poales	Poaceae	Oryza	Oryza sativa (Rice)	115462841	osa:4338211;	carbohydrate metabolic process [GO:0005975]	carbohydrate metabolic process [GO:0005975]			GO:0005975
222618017	B9EU67	Uncharacterized protein	OsJ_00948	Oryza sativa subsp. japonica (Rice)	725			Streptophyta	Liliopsida	Poales	Poaceae	Oryza	Oryza sativa (Rice)	222618017		GTP binding [GO:0005525]		GTP binding [GO:0005525]		GO:0005525
658115946	A0A068EXU2	Alkane monooxygenase (Fragment)	alkB	uncultured bacterium	183								uncultured bacterium	658115946		lipid metabolic process [GO:0006629]; monooxygenase activity [GO:0004497]	lipid metabolic process [GO:0006629]; monooxygenase activity [GO:0004497]	monooxygenase activity [GO:0004497]		GO:0006629; GO:0004497
756877065	A0A0A6Z7Z4	Photosystem II 44 kDa protein	psbC	Stangeria eriopus (Natal grass cycad) (Lomaria eriopus)	473			Streptophyta		Cycadales	Zamiaceae	Stangeria	Stangeria eriopus (Natal grass cycad) (Lomaria eriopus)	756877065
490145257	N1ZVZ4	30S ribosomal protein S12	rpsL C821_01462	Lactobacillus sp. ASF360	135			Firmicutes	Bacilli	Lactobacillales	Lactobacillaceae	Lactobacillus	Lactobacillus sp. ASF360	490145257		rRNA binding [GO:0019843]; small ribosomal subunit [GO:0015935]; structural constituent of ribosome [GO:0003735]; translation [GO:0006412]; tRNA binding [GO:0000049]	translation [GO:0006412]	rRNA binding [GO:0019843]; structural constituent of ribosome [GO:0003735]; tRNA binding [GO:0000049]	small ribosomal subunit [GO:0015935]	GO:0019843; GO:0015935; GO:0003735; GO:0000049; GO:0006412
504984076	K9S6K9	UspA domain-containing protein	GEI7407_1114	Geitlerinema sp. PCC 7407	277			Cyanobacteria		Oscillatoriales		Geitlerinema	Geitlerinema sp. PCC 7407	504984076	gei:GEI7407_1114;	response to stress [GO:0006950]	response to stress [GO:0006950]			GO:0006950
503866595	G2LJG3	K(+)-insensitive pyrophosphate-energized proton pump (EC 3.6.1.1) (Membrane-bound proton-translocating pyrophosphatase) (Pyrophosphate-energized inorganic pyrophosphatase)	hppA Cabther_A2110	Chloracidobacterium thermophilum (strain B)	728	3.6.1.1		Acidobacteria				Candidatus Chloracidobacterium	Candidatus Chloracidobacterium thermophilum	503866595	ctm:Cabther_A2110;	hydrogen-translocating pyrophosphatase activity [GO:0009678]; inorganic diphosphatase activity [GO:0004427]; integral component of plasma membrane [GO:0005887]; magnesium ion binding [GO:0000287]; proton transport [GO:0015992]	hydrogen-translocating pyrophosphatase activity [GO:0009678]; inorganic diphosphatase activity [GO:0004427]; proton transport [GO:0015992]	hydrogen-translocating pyrophosphatase activity [GO:0009678]; inorganic diphosphatase activity [GO:0004427]; magnesium ion binding [GO:0000287]	integral component of plasma membrane [GO:0005887]	GO:0009678; GO:0004427; GO:0005887; GO:0000287; GO:0015992
410964857	M3VVL6	Uncharacterized protein	HSD17B6	Felis catus (Cat) (Felis silvestris catus)	317			Chordata	Mammalia	Carnivora	Felidae (cat family)	Felis	Felis catus (Cat) (Felis silvestris catus)	410964857	fca:101088341;	oxidoreductase activity [GO:0016491]	oxidoreductase activity [GO:0016491]	oxidoreductase activity [GO:0016491]		GO:0016491
406961261	K2CPU1	Uncharacterized protein	ACD_35C00085G0005	uncultured bacterium	584								uncultured bacterium	406961261		electron carrier activity [GO:0009055]; iron-sulfur cluster binding [GO:0051536]; oxidoreductase activity, acting on the aldehyde or oxo group of donors, iron-sulfur protein as acceptor [GO:0016625]	oxidoreductase activity, acting on the aldehyde or oxo group of donors, iron-sulfur protein as acceptor [GO:0016625]	electron carrier activity [GO:0009055]; iron-sulfur cluster binding [GO:0051536]; oxidoreductase activity, acting on the aldehyde or oxo group of donors, iron-sulfur protein as acceptor [GO:0016625]		GO:0009055; GO:0051536; GO:0016625
558707940	V5NEJ7	Starch synthase, chloroplastic/amyloplastic (EC 2.4.1.-) (Fragment)	wxzm	Oryza sativa (Rice)	582	2.4.1.-		Streptophyta	Liliopsida	Poales	Poaceae	Oryza	Oryza sativa (Rice)	558707940		amyloplast [GO:0009501]; chloroplast [GO:0009507]; starch biosynthetic process [GO:0019252]; starch synthase activity [GO:0009011]	starch biosynthetic process [GO:0019252]; starch synthase activity [GO:0009011]	starch synthase activity [GO:0009011]	amyloplast [GO:0009501]; chloroplast [GO:0009507]	GO:0009501; GO:0009507; GO:0019252; GO:0009011
17982487	Q8YI77	Uncharacterized protein	BMEI0568	Brucella melitensis biotype 1 (strain 16M / ATCC 23456 / NCTC 10094)	90			Proteobacteria	Alphaproteobacteria	Rhizobiales	Brucellaceae	Brucella	Brucella melitensis	17982487	bme:BMEI0568;
500927247	A0A088E4U8	Thiamine pyrophosphate enzyme domain protein TPP-binding protein	HA72_1199	Metallosphaera sedula	337			Crenarchaeota	Thermoprotei	Sulfolobales	Sulfolobaceae	Metallosphaera	Metallosphaera sedula	500927247
311313720	E2SB83	Radical SAM domain protein	HMPREF0063_11292	Aeromicrobium marinum DSM 15272	645			Actinobacteria	Actinobacteria (high G+C Gram-positive bacteria)	Actinomycetales	Nocardioidaceae	Aeromicrobium	Aeromicrobium marinum	311313720		catalytic activity [GO:0003824]; iron-sulfur cluster binding [GO:0051536]	catalytic activity [GO:0003824]	catalytic activity [GO:0003824]; iron-sulfur cluster binding [GO:0051536]		GO:0003824; GO:0051536
116227369	Q01W87	30S ribosomal protein S12	rpsL Acid_5123	Solibacter usitatus (strain Ellin6076)	124			Acidobacteria	Solibacteres	Solibacterales	Solibacteraceae	Candidatus Solibacter	Solibacter usitatus	116227369	sus:Acid_5123;	rRNA binding [GO:0019843]; small ribosomal subunit [GO:0015935]; structural constituent of ribosome [GO:0003735]; translation [GO:0006412]; tRNA binding [GO:0000049]	translation [GO:0006412]	rRNA binding [GO:0019843]; structural constituent of ribosome [GO:0003735]; tRNA binding [GO:0000049]	small ribosomal subunit [GO:0015935]	GO:0019843; GO:0015935; GO:0003735; GO:0000049; GO:0006412
703152167	W9SFI6	Gibberellin 3-beta-dioxygenase 1	L484_019464	Morus notabilis	372			Streptophyta		Rosales	Moraceae	Morus (mulberries)	Morus notabilis	703152167		iron ion binding [GO:0005506]; oxidoreductase activity, acting on paired donors, with incorporation or reduction of molecular oxygen, 2-oxoglutarate as one donor, and incorporation of one atom each of oxygen into both donors [GO:0016706]	oxidoreductase activity, acting on paired donors, with incorporation or reduction of molecular oxygen, 2-oxoglutarate as one donor, and incorporation of one atom each of oxygen into both donors [GO:0016706]	iron ion binding [GO:0005506]; oxidoreductase activity, acting on paired donors, with incorporation or reduction of molecular oxygen, 2-oxoglutarate as one donor, and incorporation of one atom each of oxygen into both donors [GO:0016706]		GO:0005506; GO:0016706
147810714	A5B2X1	Putative uncharacterized protein	VITISV_024583	Vitis vinifera (Grape)	1121			Streptophyta		Vitales	Vitaceae	Vitis	Vitis vinifera (Grape)	147810714		DNA integration [GO:0015074]; nucleic acid binding [GO:0003676]	DNA integration [GO:0015074]	nucleic acid binding [GO:0003676]		GO:0015074; GO:0003676
374849888	H5S9Q5	Alpha-isopropylmalate/homocitrate synthase family transferase	HGMM_F03G07C15	uncultured prokaryote	517								uncultured prokaryote	374849888		2-isopropylmalate synthase activity [GO:0003852]; leucine biosynthetic process [GO:0009098]	2-isopropylmalate synthase activity [GO:0003852]; leucine biosynthetic process [GO:0009098]	2-isopropylmalate synthase activity [GO:0003852]		GO:0003852; GO:0009098
115454357	Q84PD0	DNAJ-like protein (DnaJ protein) (DnaJ protein, putative) (DnaJ protein, putative, expressed) (Os03g0648400 protein) (cDNA clone:001-012-E01, full insert sequence)	Os03g0648400 LOC_Os03g44620 OsJ_11911	Oryza sativa subsp. japonica (Rice)	417			Streptophyta	Liliopsida	Poales	Poaceae	Oryza	Oryza sativa (Rice)	115454357	osa:4333580;	ATP binding [GO:0005524]; metal ion binding [GO:0046872]; protein folding [GO:0006457]; response to heat [GO:0009408]	protein folding [GO:0006457]; response to heat [GO:0009408]	ATP binding [GO:0005524]; metal ion binding [GO:0046872]		GO:0005524; GO:0046872; GO:0006457; GO:0009408
37993736	Q6T726	Glutelin C		Oryza sativa subsp. japonica (Rice)	484			Streptophyta	Liliopsida	Poales	Poaceae	Oryza	Oryza sativa (Rice)	37993736		nutrient reservoir activity [GO:0045735]		nutrient reservoir activity [GO:0045735]		GO:0045735
115462001	Q0DKV9	Os05g0140800 protein	Os05g0140800	Oryza sativa subsp. japonica (Rice)	365			Streptophyta	Liliopsida	Poales	Poaceae	Oryza	Oryza sativa (Rice)	115462001	osa:4337759;	oxidoreductase activity [GO:0016491]	oxidoreductase activity [GO:0016491]	oxidoreductase activity [GO:0016491]		GO:0016491
115462001	Q75KH3	Glucose and ribitol dehydrogenase homolog (EC 1.1.1.-)	Os05g0140800 LOC_Os05g04870 OJ1489_G03.3 OSJNBb0111O13.13	Oryza sativa subsp. japonica (Rice)	300	1.1.1.-		Streptophyta	Liliopsida	Poales	Poaceae	Oryza	Oryza sativa (Rice)	115462001	osa:4337759;	oxidoreductase activity [GO:0016491]	oxidoreductase activity [GO:0016491]	oxidoreductase activity [GO:0016491]		GO:0016491
505000307	K9XD14	ABC transporter related protein	Glo7428_0954	Gloeocapsa sp. PCC 7428	562			Cyanobacteria		Chroococcales		Gloeocapsa	Gloeocapsa sp. PCC 7428	505000307	glp:Glo7428_0954;	ATPase activity [GO:0016887]; ATP binding [GO:0005524]	ATPase activity [GO:0016887]	ATPase activity [GO:0016887]; ATP binding [GO:0005524]		GO:0005524; GO:0016887
125538915	A2X3A0	Putative uncharacterized protein	OsI_06680	Oryza sativa subsp. indica (Rice)	319			Streptophyta	Liliopsida	Poales	Poaceae	Oryza	Oryza sativa (Rice)	125538915		nutrient reservoir activity [GO:0045735]		nutrient reservoir activity [GO:0045735]		GO:0045735
647811686	A0A060HQE0	Ammonia monooxygenase subunit C	amoC3 NVIE_011560	Nitrososphaera viennensis EN76	187			Thaumarchaeota		Nitrososphaerales	Nitrososphaeraceae	Nitrososphaera	Nitrososphaera viennensis	647811686		monooxygenase activity [GO:0004497]	monooxygenase activity [GO:0004497]	monooxygenase activity [GO:0004497]		GO:0004497
573914149	J3L4C0	Uncharacterized protein	OB01G40760	Oryza brachyantha	497			Streptophyta	Liliopsida	Poales	Poaceae	Oryza	Oryza brachyantha	573914149	obr:102704291;	nutrient reservoir activity [GO:0045735]		nutrient reservoir activity [GO:0045735]		GO:0045735
1729971	P50156	Probable aquaporin TIP1-1 (Tonoplast intrinsic protein 1-1) (OsTIP1;1) (rTIP1)	TIP1-1 YK333 Os03g0146100 LOC_Os03g05290 OsJ_009057 OSJNBa0067N01.16	Oryza sativa subsp. japonica (Rice)	250			Streptophyta	Liliopsida	Poales	Poaceae	Oryza	Oryza sativa (Rice)	1729971	osa:4331608;	integral component of membrane [GO:0016021]; transporter activity [GO:0005215]; vacuolar membrane [GO:0005774]	transporter activity [GO:0005215]	transporter activity [GO:0005215]	integral component of membrane [GO:0016021]; vacuolar membrane [GO:0005774]	GO:0016021; GO:0005215; GO:0005774
494785638	B8DNB2	50S ribosomal protein L18	rplR DvMF_0095	Desulfovibrio vulgaris (strain Miyazaki F / DSM 19637)	119			Proteobacteria	Deltaproteobacteria	Desulfovibrionales	Desulfovibrionaceae	Desulfovibrio	Desulfovibrio vulgaris	494785638	dvm:DvMF_0095;	ribosome [GO:0005840]; rRNA binding [GO:0019843]; structural constituent of ribosome [GO:0003735]; translation [GO:0006412]	translation [GO:0006412]	rRNA binding [GO:0019843]; structural constituent of ribosome [GO:0003735]	ribosome [GO:0005840]	GO:0019843; GO:0005840; GO:0003735; GO:0006412
115489336	F6M7D3	Serine/threonine-protein kinase	SAPK9	Oryza sativa subsp. japonica (Rice)	361			Streptophyta	Liliopsida	Poales	Poaceae	Oryza	Oryza sativa (Rice)	115489336	osa:4352660;	ATP binding [GO:0005524]; protein serine/threonine kinase activity [GO:0004674]	protein serine/threonine kinase activity [GO:0004674]	ATP binding [GO:0005524]; protein serine/threonine kinase activity [GO:0004674]		GO:0005524; GO:0004674
115489336	Q75V57	Serine/threonine-protein kinase SAPK9 (EC 2.7.11.1) (Osmotic stress/abscisic acid-activated protein kinase 9)	SAPK9 Os12g0586100 LOC_Os12g39630 OOSJNBa0017N12.8	Oryza sativa subsp. japonica (Rice)	361	2.7.11.1		Streptophyta	Liliopsida	Poales	Poaceae	Oryza	Oryza sativa (Rice)	115489336	osa:4352660;	abscisic acid-activated signaling pathway [GO:0009738]; ATP binding [GO:0005524]; protein serine/threonine kinase activity [GO:0004674]	abscisic acid-activated signaling pathway [GO:0009738]; protein serine/threonine kinase activity [GO:0004674]	ATP binding [GO:0005524]; protein serine/threonine kinase activity [GO:0004674]		GO:0005524; GO:0009738; GO:0004674
125555125	A2YCC0	Putative uncharacterized protein	OsI_22756	Oryza sativa subsp. indica (Rice)	568			Streptophyta	Liliopsida	Poales	Poaceae	Oryza	Oryza sativa (Rice)	125555125		chloroplast stroma [GO:0009570]			chloroplast stroma [GO:0009570]	GO:0009570
125524573	A2WL41	Putative uncharacterized protein	OsI_00554	Oryza sativa subsp. indica (Rice)	814			Streptophyta	Liliopsida	Poales	Poaceae	Oryza	Oryza sativa (Rice)	125524573
328681839	F5BV10	Photosystem II protein D1	psbA	Ceramanus centipes	353			Streptophyta	Jungermanniopsida	Jungermanniales	Lepidoziaceae	Ceramanus	Ceramanus centipes	328681839		electron transporter, transferring electrons within the cyclic electron transport pathway of photosynthesis activity [GO:0045156]; integral component of membrane [GO:0016021]; metal ion binding [GO:0046872]; photosynthetic electron transport in photosystem II [GO:0009772]; photosystem II [GO:0009523]	photosynthetic electron transport in photosystem II [GO:0009772]	electron transporter, transferring electrons within the cyclic electron transport pathway of photosynthesis activity [GO:0045156]; metal ion binding [GO:0046872]	integral component of membrane [GO:0016021]; photosystem II [GO:0009523]	GO:0045156; GO:0016021; GO:0046872; GO:0009772; GO:0009523
218201422	B8BCA7	Putative uncharacterized protein	OsI_29816	Oryza sativa subsp. indica (Rice)	269			Streptophyta	Liliopsida	Poales	Poaceae	Oryza	Oryza sativa (Rice)	218201422		nucleus [GO:0005634]; sequence-specific DNA binding transcription factor activity [GO:0003700]	sequence-specific DNA binding transcription factor activity [GO:0003700]	sequence-specific DNA binding transcription factor activity [GO:0003700]	nucleus [GO:0005634]	GO:0005634; GO:0003700
499739842	B8JBE6	30S ribosomal protein S1	A2cp1_2435	Anaeromyxobacter dehalogenans (strain 2CP-1 / ATCC BAA-258)	568			Proteobacteria	Deltaproteobacteria	Myxococcales (fruiting gliding bacteria)	Anaeromyxobacteraceae	Anaeromyxobacter	Anaeromyxobacter dehalogenans	499739842	acp:A2cp1_2435;	ribosome [GO:0005840]; RNA binding [GO:0003723]; structural constituent of ribosome [GO:0003735]; translation [GO:0006412]	translation [GO:0006412]	RNA binding [GO:0003723]; structural constituent of ribosome [GO:0003735]	ribosome [GO:0005840]	GO:0003723; GO:0005840; GO:0003735; GO:0006412
503472266	F2ND94	Phosphoenolpyruvate carboxykinase [ATP] (PCK) (PEP carboxykinase) (PEPCK) (EC 4.1.1.49)	pckA Desac_1987	Desulfobacca acetoxidans (strain ATCC 700848 / DSM 11109 / ASRB2)	533	4.1.1.49	PATHWAY: Carbohydrate biosynthesis; gluconeogenesis. {ECO:0000256|HAMAP-Rule:MF_00453, ECO:0000256|SAAS:SAAS00051732}.	Proteobacteria	Deltaproteobacteria	Syntrophobacterales	Syntrophaceae	Desulfobacca	Desulfobacca acetoxidans	503472266	dao:Desac_1987;	ATP binding [GO:0005524]; cytoplasm [GO:0005737]; gluconeogenesis [GO:0006094]; kinase activity [GO:0016301]; metal ion binding [GO:0046872]; phosphoenolpyruvate carboxykinase (ATP) activity [GO:0004612]	gluconeogenesis [GO:0006094]; kinase activity [GO:0016301]; phosphoenolpyruvate carboxykinase (ATP) activity [GO:0004612]	ATP binding [GO:0005524]; kinase activity [GO:0016301]; metal ion binding [GO:0046872]; phosphoenolpyruvate carboxykinase (ATP) activity [GO:0004612]	cytoplasm [GO:0005737]	GO:0005524; GO:0005737; GO:0006094; GO:0016301; GO:0046872; GO:0004612
51038130	Q6AUN1	Putative embryo-specific protein Ose731 (cDNA clone:J033045K24, full insert sequence)	OSJNBa0040E06.9	Oryza sativa subsp. japonica (Rice)	257			Streptophyta	Liliopsida	Poales	Poaceae	Oryza	Oryza sativa (Rice)	51038130
651424238	A0A059Q9W7	ATP synthase subunit alpha, chloroplastic (EC 3.6.3.14) (ATP synthase F1 sector subunit alpha) (F-ATPase subunit alpha)	atpA Nere_g18	Neyraudia reynaudiana	507	3.6.3.14		Streptophyta	Liliopsida	Poales	Poaceae	Neyraudia	Neyraudia reynaudiana	651424238		ATP binding [GO:0005524]; ATP hydrolysis coupled proton transport [GO:0015991]; chloroplast thylakoid membrane [GO:0009535]; plasma membrane ATP synthesis coupled proton transport [GO:0042777]; proton-transporting ATPase activity, rotational mechanism [GO:0046961]; proton-transporting ATP synthase activity, rotational mechanism [GO:0046933]; proton-transporting ATP synthase complex, catalytic cor…	ATP hydrolysis coupled proton transport [GO:0015991]; plasma membrane ATP synthesis coupled proton transport [GO:0042777]; proton-transporting ATPase activity, rotational mechanism [GO:0046961]; proton-transporting ATP synthase activity, rotational mechanism [GO:0046933]	ATP binding [GO:0005524]; proton-transporting ATPase activity, rotational mechanism [GO:0046961]; proton-transporting ATP synthase activity, rotational mechanism [GO:0046933]	chloroplast thylakoid membrane [GO:0009535]; proton-transporting ATP synthase complex, catalytic core F(1) [GO:0045261]	GO:0005524; GO:0015991; GO:0009535; GO:0042777; GO:0046933; GO:0045261; GO:0046961
218189702	B8A973	Putative uncharacterized protein	OsI_05125	Oryza sativa subsp. indica (Rice)	513			Streptophyta	Liliopsida	Poales	Poaceae	Oryza	Oryza sativa (Rice)	218189702
2285877	O23927	Pyruvate orthophosphate dikinase		Eleocharis vivipara (viviparous spikerush)	947			Streptophyta	Liliopsida	Poales	Cyperaceae	Eleocharis (spikerushes)	Eleocharis vivipara (viviparous spikerush)	2285877		ATP binding [GO:0005524]; kinase activity [GO:0016301]; pyruvate, phosphate dikinase activity [GO:0050242]; pyruvate metabolic process [GO:0006090]	kinase activity [GO:0016301]; pyruvate, phosphate dikinase activity [GO:0050242]; pyruvate metabolic process [GO:0006090]	ATP binding [GO:0005524]; kinase activity [GO:0016301]; pyruvate, phosphate dikinase activity [GO:0050242]		GO:0005524; GO:0016301; GO:0006090; GO:0050242
114386666	Q09HR1	Phosphoglycerate kinase (EC 2.7.2.3)		Oryza sativa subsp. indica (Rice)	402	2.7.2.3		Streptophyta	Liliopsida	Poales	Poaceae	Oryza	Oryza sativa (Rice)	114386666		ATP binding [GO:0005524]; glycolytic process [GO:0006096]; phosphoglycerate kinase activity [GO:0004618]	glycolytic process [GO:0006096]; phosphoglycerate kinase activity [GO:0004618]	ATP binding [GO:0005524]; phosphoglycerate kinase activity [GO:0004618]		GO:0005524; GO:0006096; GO:0004618
52077168	Q652Q4	Putative uncharacterized protein OJ1003_C09.8	OJ1003_C09.8	Oryza sativa subsp. japonica (Rice)	133			Streptophyta	Liliopsida	Poales	Poaceae	Oryza	Oryza sativa (Rice)	52077168
503058777	D9SH22	ATP-dependent chaperone ClpB	Galf_1809	Gallionella capsiferriformans (strain ES-2) (Gallionella ferruginea capsiferriformans (strain ES-2))	861			Proteobacteria	Betaproteobacteria	Gallionellales	Gallionellaceae	Gallionella	Gallionella capsiferriformans	503058777	gca:Galf_1809;	ATP binding [GO:0005524]; cytoplasm [GO:0005737]; protein processing [GO:0016485]; response to heat [GO:0009408]	protein processing [GO:0016485]; response to heat [GO:0009408]	ATP binding [GO:0005524]	cytoplasm [GO:0005737]	GO:0005524; GO:0005737; GO:0016485; GO:0009408
4097102	Q9ZRG9	Globulin-like protein (Fragment)		Oryza sativa (Rice)	461			Streptophyta	Liliopsida	Poales	Poaceae	Oryza	Oryza sativa (Rice)	4097102		nutrient reservoir activity [GO:0045735]		nutrient reservoir activity [GO:0045735]		GO:0045735
51535528	Q67WM2	Putative isoleucine-tRNA ligase	P0017B12.25-1	Oryza sativa subsp. japonica (Rice)	849			Streptophyta	Liliopsida	Poales	Poaceae	Oryza	Oryza sativa (Rice)	51535528		aminoacyl-tRNA editing activity [GO:0002161]; ATP binding [GO:0005524]; cytoskeleton organization [GO:0007010]; cytosol [GO:0005829]; gluconeogenesis [GO:0006094]; glycolytic process [GO:0006096]; isoleucine-tRNA ligase activity [GO:0004822]; isoleucyl-tRNA aminoacylation [GO:0006428]; proteasomal protein catabolic process [GO:0010498]; response to salt stress [GO:0009651]	aminoacyl-tRNA editing activity [GO:0002161]; cytoskeleton organization [GO:0007010]; gluconeogenesis [GO:0006094]; glycolytic process [GO:0006096]; isoleucine-tRNA ligase activity [GO:0004822]; isoleucyl-tRNA aminoacylation [GO:0006428]; proteasomal protein catabolic process [GO:0010498]; response to salt stress [GO:0009651]	aminoacyl-tRNA editing activity [GO:0002161]; ATP binding [GO:0005524]; isoleucine-tRNA ligase activity [GO:0004822]	cytosol [GO:0005829]	GO:0005524; GO:0002161; GO:0007010; GO:0005829; GO:0006094; GO:0006096; GO:0004822; GO:0006428; GO:0010498; GO:0009651
499307706	Q8YP56	Ferredoxin-glutamate synthase	gltS	Nostoc sp. (strain PCC 7120 / UTEX 2576)	1559			Cyanobacteria		Nostocales	Nostocaceae	Nostoc	Nostoc sp. (strain PCC 7120 / UTEX 2576)	499307706	ana:alr4344;	glutamate biosynthetic process [GO:0006537]; glutamate synthase activity [GO:0015930]	glutamate biosynthetic process [GO:0006537]; glutamate synthase activity [GO:0015930]	glutamate synthase activity [GO:0015930]		GO:0006537; GO:0015930
503218353	E4TT15	60 kDa chaperonin (GroEL protein) (Protein Cpn60)	groL groEL Ftrac_0861	Marivirga tractuosa (strain ATCC 23168 / DSM 4126 / NBRC 15989 / NCIMB 1408 / VKM B-1430 / H-43) (Microscilla tractuosa) (Flexibacter tractuosus)	548			Bacteroidetes	Cytophagia	Cytophagales	Flammeovirgaceae	Marivirga	Marivirga tractuosa	503218353	mtt:Ftrac_0861;	ATP binding [GO:0005524]; cytoplasm [GO:0005737]; protein refolding [GO:0042026]	protein refolding [GO:0042026]	ATP binding [GO:0005524]	cytoplasm [GO:0005737]	GO:0005524; GO:0005737; GO:0042026
115471175	Q8H4L8	Allergen RA16 (Os07g0214600 protein)	OJ1116_C08.118 Os07g0214600	Oryza sativa subsp. japonica (Rice)	157			Streptophyta	Liliopsida	Poales	Poaceae	Oryza	Oryza sativa (Rice)	115471175	osa:4342724;	extracellular space [GO:0005615]; serine-type endopeptidase inhibitor activity [GO:0004867]; type I hypersensitivity [GO:0016068]	serine-type endopeptidase inhibitor activity [GO:0004867]; type I hypersensitivity [GO:0016068]	serine-type endopeptidase inhibitor activity [GO:0004867]	extracellular space [GO:0005615]	GO:0005615; GO:0004867; GO:0016068
218201368	B8BC19	Putative uncharacterized protein	OsI_29710	Oryza sativa subsp. indica (Rice)	1071			Streptophyta	Liliopsida	Poales	Poaceae	Oryza	Oryza sativa (Rice)	218201368
506245492	C7RMJ2	Glutamate/cysteine ligase	CAP2UW1_0673	Accumulibacter phosphatis (strain UW-1)	436			Proteobacteria	Betaproteobacteria			Candidatus Accumulibacter	Candidatus Accumulibacter phosphatis	506245492	app:CAP2UW1_0673;	ligase activity [GO:0016874]	ligase activity [GO:0016874]	ligase activity [GO:0016874]		GO:0016874
356569000	K7MVD3	Uncharacterized protein		Glycine max (Soybean) (Glycine hispida)	647			Streptophyta		Fabales	Fabaceae	Glycine	Glycine max (Soybean) (Glycine hispida)	356569000	gmx:100789485;	ATP binding [GO:0005524]		ATP binding [GO:0005524]		GO:0005524
328451248	F2NMH9	Methylmalonyl-CoA mutase, large subunit (EC 5.4.99.2)	Marky_1414	Marinithermus hydrothermalis (strain DSM 14884 / JCM 11576 / T1)	515	5.4.99.2		Deinococcus-Thermus	Deinococci	Thermales	Thermaceae	Marinithermus	Marinithermus hydrothermalis	328451248	mhd:Marky_1414;	cobalamin binding [GO:0031419]; methylmalonyl-CoA mutase activity [GO:0004494]	methylmalonyl-CoA mutase activity [GO:0004494]	cobalamin binding [GO:0031419]; methylmalonyl-CoA mutase activity [GO:0004494]		GO:0031419; GO:0004494
672392006	A0A081BT79	NAD-dependent epimerase/dehydratase	U14_05897	bacterium UASB14	316								bacterium UASB14	672392006		catalytic activity [GO:0003824]; coenzyme binding [GO:0050662]	catalytic activity [GO:0003824]	catalytic activity [GO:0003824]; coenzyme binding [GO:0050662]		GO:0003824; GO:0050662
512487850	S2YYV7	Uncharacterized protein	HMPREF1211_00089	Streptomyces sp. HGB0020	453			Actinobacteria	Actinobacteria (high G+C Gram-positive bacteria)	Actinomycetales	Streptomycetaceae	Streptomyces	Streptomyces sp. HGB0020	512487850		hydrolase activity [GO:0016787]	hydrolase activity [GO:0016787]	hydrolase activity [GO:0016787]		GO:0016787
345787792	F1PTW9	Uncharacterized protein	DENND5A	Canis familiaris (Dog) (Canis lupus familiaris)	1288			Chordata	Mammalia	Carnivora	Canidae (dog, coyote, wolf, fox)	Canis	Canis lupus (Gray wolf)	345787792	cfa:476844;
629085034	A0A059ACM5	Uncharacterized protein	EUGRSUZ_J00930	Eucalyptus grandis (Flooded gum)	209			Streptophyta		Myrtales	Myrtaceae	Eucalyptus	Eucalyptus grandis (Flooded gum)	629085034		integral component of membrane [GO:0016021]; transporter activity [GO:0005215]	transporter activity [GO:0005215]	transporter activity [GO:0005215]	integral component of membrane [GO:0016021]	GO:0016021; GO:0005215
520992962	S4X4M4	Acetyl-CoA carboxylase-D (Fragment)	accD	Coptis deltoidea	127			Streptophyta		Ranunculales	Ranunculaceae	Coptis (goldthread)	Coptis deltoidea	520992962		acetyl-CoA carboxylase activity [GO:0003989]; acetyl-CoA carboxylase complex [GO:0009317]; chloroplast [GO:0009507]; fatty acid biosynthetic process [GO:0006633]	acetyl-CoA carboxylase activity [GO:0003989]; fatty acid biosynthetic process [GO:0006633]	acetyl-CoA carboxylase activity [GO:0003989]	acetyl-CoA carboxylase complex [GO:0009317]; chloroplast [GO:0009507]	GO:0003989; GO:0009317; GO:0009507; GO:0006633
219543574	B8G3D9	ABC transporter related	Cagg_2439	Chloroflexus aggregans (strain MD-66 / DSM 9485)	280			Chloroflexi	Chloroflexia	Chloroflexales	Chloroflexaceae (filamentous anoxygenic phototrophic bacteria)	Chloroflexus	Chloroflexus aggregans	219543574	cag:Cagg_2439;	ATPase activity [GO:0016887]; ATP binding [GO:0005524]	ATPase activity [GO:0016887]	ATPase activity [GO:0016887]; ATP binding [GO:0005524]		GO:0005524; GO:0016887
377823764	H6WJG5	ATP synthase subunit alpha (Fragment)	atp1	Daucus carota subsp. carota	361			Streptophyta		Apiales	Apiaceae	Daucus	Daucus carota (Wild carrot)	377823764		ATP binding [GO:0005524]; ATP synthesis coupled proton transport [GO:0015986]; mitochondrion [GO:0005739]; proton-transporting ATPase activity, rotational mechanism [GO:0046961]; proton-transporting ATP synthase activity, rotational mechanism [GO:0046933]; proton-transporting ATP synthase complex, catalytic core F(1) [GO:0045261]	ATP synthesis coupled proton transport [GO:0015986]; proton-transporting ATPase activity, rotational mechanism [GO:0046961]; proton-transporting ATP synthase activity, rotational mechanism [GO:0046933]	ATP binding [GO:0005524]; proton-transporting ATPase activity, rotational mechanism [GO:0046961]; proton-transporting ATP synthase activity, rotational mechanism [GO:0046933]	mitochondrion [GO:0005739]; proton-transporting ATP synthase complex, catalytic core F(1) [GO:0045261]	GO:0005524; GO:0015986; GO:0005739; GO:0046933; GO:0045261; GO:0046961
478785362	M9UZH0	Starch synthase, chloroplastic/amyloplastic (EC 2.4.1.-) (Fragment)	GBSSI	Panicum sumatrense	523	2.4.1.-		Streptophyta	Liliopsida	Poales	Poaceae	Panicum	Panicum sumatrense	478785362		amyloplast [GO:0009501]; chloroplast [GO:0009507]; starch biosynthetic process [GO:0019252]; starch synthase activity [GO:0009011]	starch biosynthetic process [GO:0019252]; starch synthase activity [GO:0009011]	starch synthase activity [GO:0009011]	amyloplast [GO:0009501]; chloroplast [GO:0009507]	GO:0009501; GO:0009507; GO:0019252; GO:0009011
503851211	G2Z526	Isoleucine--tRNA ligase (EC 6.1.1.5) (Isoleucyl-tRNA synthetase)	ileS FBFL15_2763	Flavobacterium branchiophilum (strain FL-15)	1158	6.1.1.5		Bacteroidetes	Flavobacteriia	Flavobacteriales	Flavobacteriaceae	Flavobacterium	Flavobacterium branchiophilum	503851211	fbr:FBFL15_2763;	aminoacyl-tRNA editing activity [GO:0002161]; ATP binding [GO:0005524]; cytoplasm [GO:0005737]; isoleucine-tRNA ligase activity [GO:0004822]; isoleucyl-tRNA aminoacylation [GO:0006428]; zinc ion binding [GO:0008270]	aminoacyl-tRNA editing activity [GO:0002161]; isoleucine-tRNA ligase activity [GO:0004822]; isoleucyl-tRNA aminoacylation [GO:0006428]	aminoacyl-tRNA editing activity [GO:0002161]; ATP binding [GO:0005524]; isoleucine-tRNA ligase activity [GO:0004822]; zinc ion binding [GO:0008270]	cytoplasm [GO:0005737]	GO:0005524; GO:0002161; GO:0005737; GO:0004822; GO:0006428; GO:0008270
502637384	D1CAK8	Phosphoribosyltransferase	Sthe_3452	Sphaerobacter thermophilus (strain DSM 20745 / S 6022)	230			Chloroflexi	Thermomicrobia	Sphaerobacterales	Sphaerobacteraceae	Sphaerobacter	Sphaerobacter thermophilus	502637384	sti:Sthe_3452;	nucleoside metabolic process [GO:0009116]; transferase activity, transferring glycosyl groups [GO:0016757]	nucleoside metabolic process [GO:0009116]; transferase activity, transferring glycosyl groups [GO:0016757]	transferase activity, transferring glycosyl groups [GO:0016757]		GO:0009116; GO:0016757
494665972	F0J4U1	Dihydroxyacetone kinase DhaK subunit (EC 2.7.1.-)	dhaK ACMV_29410	Acidiphilium multivorum (strain DSM 11245 / JCM 8867 / AIU301)	333	2.7.1.-		Proteobacteria	Alphaproteobacteria	Rhodospirillales	Acetobacteraceae	Acidiphilium	Acidiphilium multivorum	494665972	amv:ACMV_29410;	glycerol metabolic process [GO:0006071]; glycerone kinase activity [GO:0004371]	glycerol metabolic process [GO:0006071]; glycerone kinase activity [GO:0004371]	glycerone kinase activity [GO:0004371]		GO:0006071; GO:0004371
456330990	M1X3K9	Photosystem I P700 chlorophyll a apoprotein A1 (EC 1.97.1.12) (PSI-A) (PsaA)	psaA	Trithuria inconspicua	750	1.97.1.12		Streptophyta		Nymphaeales	Hydatellaceae	Trithuria	Trithuria inconspicua	456330990		4 iron, 4 sulfur cluster binding [GO:0051539]; chlorophyll binding [GO:0016168]; chloroplast thylakoid membrane [GO:0009535]; electron carrier activity [GO:0009055]; integral component of membrane [GO:0016021]; magnesium ion binding [GO:0000287]; oxidoreductase activity [GO:0016491]; photosynthesis [GO:0015979]; photosystem I [GO:0009522]; protein-chromophore linkage [GO:0018298]	oxidoreductase activity [GO:0016491]; photosynthesis [GO:0015979]; protein-chromophore linkage [GO:0018298]	4 iron, 4 sulfur cluster binding [GO:0051539]; chlorophyll binding [GO:0016168]; electron carrier activity [GO:0009055]; magnesium ion binding [GO:0000287]; oxidoreductase activity [GO:0016491]	chloroplast thylakoid membrane [GO:0009535]; integral component of membrane [GO:0016021]; photosystem I [GO:0009522]	GO:0051539; GO:0016168; GO:0009535; GO:0009055; GO:0016021; GO:0000287; GO:0016491; GO:0015979; GO:0009522; GO:0018298
585091895	W7T1C4	Uncharacterized protein	KUTG_04140	Kutzneria sp. 744	187			Actinobacteria	Actinobacteria (high G+C Gram-positive bacteria)	Actinomycetales	Pseudonocardiaceae	Kutzneria	Kutzneria sp. 744	585091895
503469924	F2NPN8	Nitrate reductase (EC 1.7.99.4)	Marky_1807	Marinithermus hydrothermalis (strain DSM 14884 / JCM 11576 / T1)	943	1.7.99.4		Deinococcus-Thermus	Deinococci	Thermales	Thermaceae	Marinithermus	Marinithermus hydrothermalis	503469924	mhd:Marky_1807;	4 iron, 4 sulfur cluster binding [GO:0051539]; molybdenum ion binding [GO:0030151]; nitrate assimilation [GO:0042128]; nitrate reductase activity [GO:0008940]; periplasmic space [GO:0042597]	nitrate assimilation [GO:0042128]; nitrate reductase activity [GO:0008940]	4 iron, 4 sulfur cluster binding [GO:0051539]; molybdenum ion binding [GO:0030151]; nitrate reductase activity [GO:0008940]	periplasmic space [GO:0042597]	GO:0051539; GO:0030151; GO:0042128; GO:0008940; GO:0042597
545072697	U1ZZP8	N-succinylarginine dihydrolase (EC 3.5.3.23)	astB N878_04835	Pseudomonas sp. EGD-AK9	448	3.5.3.23		Proteobacteria	Gammaproteobacteria	Pseudomonadales	Pseudomonadaceae	Pseudomonas	Pseudomonas sp. EGD-AK9	545072697		arginine catabolic process to glutamate [GO:0019544]; arginine catabolic process to succinate [GO:0019545]; N-succinylarginine dihydrolase activity [GO:0009015]	arginine catabolic process to glutamate [GO:0019544]; arginine catabolic process to succinate [GO:0019545]; N-succinylarginine dihydrolase activity [GO:0009015]	N-succinylarginine dihydrolase activity [GO:0009015]		GO:0009015; GO:0019544; GO:0019545
498512829	R7XDL8	Carboxyltransferase	C265_22179	Ralstonia sp. GA3-3	535			Proteobacteria	Betaproteobacteria	Burkholderiales	Burkholderiaceae	Ralstonia	Ralstonia sp. GA3-3	498512829		ligase activity [GO:0016874]; transferase activity [GO:0016740]	ligase activity [GO:0016874]; transferase activity [GO:0016740]	ligase activity [GO:0016874]; transferase activity [GO:0016740]		GO:0016874; GO:0016740
566253227	U7DVL1	Uncharacterized protein	POPTR_1605s00200g	Populus trichocarpa (Western balsam poplar) (Populus balsamifera subsp. trichocarpa)	72			Streptophyta		Malpighiales	Salicaceae	Populus (poplars)	Populus trichocarpa (Western balsam poplar) (Populus balsamifera subsp. trichocarpa)	566253227	pop:POPTR_1605s00200g;
504953837	K9QZM2	Histidine kinase,Response regulator receiver domain protein,histidine kinase	Nos7524_4791	Nostoc sp. (strain ATCC 29411 / PCC 7524)	361			Cyanobacteria		Nostocales	Nostocaceae	Nostoc	Nostoc sp. (strain ATCC 29411 / PCC 7524)	504953837	nop:Nos7524_4791;	membrane [GO:0016020]; phosphorelay sensor kinase activity [GO:0000155]	phosphorelay sensor kinase activity [GO:0000155]	phosphorelay sensor kinase activity [GO:0000155]	membrane [GO:0016020]	GO:0016020; GO:0000155
406961971	K2CR91	Uncharacterized protein (Fragment)	ACD_34C00500G0001	uncultured bacterium	183								uncultured bacterium	406961971		cellular amino acid metabolic process [GO:0006520]; oxidoreductase activity [GO:0016491]	cellular amino acid metabolic process [GO:0006520]; oxidoreductase activity [GO:0016491]	oxidoreductase activity [GO:0016491]		GO:0006520; GO:0016491
506252156	C7QYR4	Cytochrome d ubiquinol oxidase, subunit II (EC 3.1.3.1)	Jden_1655	Jonesia denitrificans (strain ATCC 14870 / DSM 20603 / CIP 55134) (Listeria denitrificans)	355	3.1.3.1		Actinobacteria	Actinobacteria (high G+C Gram-positive bacteria)	Actinomycetales	Jonesiaceae	Jonesia	Jonesia denitrificans	506252156	jde:Jden_1655;	alkaline phosphatase activity [GO:0004035]; membrane [GO:0016020]; oxidation-reduction process [GO:0055114]	alkaline phosphatase activity [GO:0004035]; oxidation-reduction process [GO:0055114]	alkaline phosphatase activity [GO:0004035]	membrane [GO:0016020]	GO:0004035; GO:0016020; GO:0055114
703112743	W9RC91	Cytochrome P450 78A3	L484_015343	Morus notabilis	561			Streptophyta		Rosales	Moraceae	Morus (mulberries)	Morus notabilis	703112743		heme binding [GO:0020037]; iron ion binding [GO:0005506]; monooxygenase activity [GO:0004497]; oxidoreductase activity, acting on paired donors, with incorporation or reduction of molecular oxygen [GO:0016705]	monooxygenase activity [GO:0004497]; oxidoreductase activity, acting on paired donors, with incorporation or reduction of molecular oxygen [GO:0016705]	heme binding [GO:0020037]; iron ion binding [GO:0005506]; monooxygenase activity [GO:0004497]; oxidoreductase activity, acting on paired donors, with incorporation or reduction of molecular oxygen [GO:0016705]		GO:0020037; GO:0005506; GO:0004497; GO:0016705
29367393	Q84PB3	Eukaryotic translation initiation factor isoform 4G-1 (eIF(iso)-4G-1) (eIF(iso)4G-1) (Eukaryotic initiation factor iso-4F subunit p82) (eIF-(iso)4F p82 subunit)	Os04g0499300 LOC_Os04g42140 OSJNBa0029H02.9	Oryza sativa subsp. japonica (Rice)	793			Streptophyta	Liliopsida	Poales	Poaceae	Oryza	Oryza sativa (Rice)	29367393	osa:4336300;	regulation of translation [GO:0006417]; translation initiation factor activity [GO:0003743]	regulation of translation [GO:0006417]; translation initiation factor activity [GO:0003743]	translation initiation factor activity [GO:0003743]		GO:0006417; GO:0003743
125553260	A2Y7A9	Putative uncharacterized protein	OsI_20927	Oryza sativa subsp. indica (Rice)	565			Streptophyta	Liliopsida	Poales	Poaceae	Oryza	Oryza sativa (Rice)	125553260		diacylglycerol O-acyltransferase activity [GO:0004144]; glycerolipid biosynthetic process [GO:0045017]	diacylglycerol O-acyltransferase activity [GO:0004144]; glycerolipid biosynthetic process [GO:0045017]	diacylglycerol O-acyltransferase activity [GO:0004144]		GO:0004144; GO:0045017
501213745	B9LL91	DNA-directed RNA polymerase subunit beta (RNAP subunit beta) (EC 2.7.7.6) (RNA polymerase subunit beta) (Transcriptase subunit beta)	rpoB Chy400_0949	Chloroflexus aurantiacus (strain ATCC 29364 / DSM 637 / Y-400-fl)	1227	2.7.7.6		Chloroflexi	Chloroflexia	Chloroflexales	Chloroflexaceae (filamentous anoxygenic phototrophic bacteria)	Chloroflexus	Chloroflexus aurantiacus (strain ATCC 29364 / DSM 637 / Y-400-fl)	501213745	chl:Chy400_0949;	DNA binding [GO:0003677]; DNA-directed RNA polymerase activity [GO:0003899]; ribonucleoside binding [GO:0032549]; transcription, DNA-templated [GO:0006351]	DNA-directed RNA polymerase activity [GO:0003899]; transcription, DNA-templated [GO:0006351]	DNA binding [GO:0003677]; DNA-directed RNA polymerase activity [GO:0003899]; ribonucleoside binding [GO:0032549]		GO:0003677; GO:0003899; GO:0032549; GO:0006351
2944439	O65043	Globulin 2 (Fragment)	gb2	Oryza sativa (Rice)	136			Streptophyta	Liliopsida	Poales	Poaceae	Oryza	Oryza sativa (Rice)	2944439
629086349	A0A059AGB2	Uncharacterized protein	EUGRSUZ_J02069	Eucalyptus grandis (Flooded gum)	122			Streptophyta		Myrtales	Myrtaceae	Eucalyptus	Eucalyptus grandis (Flooded gum)	629086349
703100354	W9RRK7	Tetraacyldisaccharide 4'-kinase	L484_008097	Morus notabilis	710			Streptophyta		Rosales	Moraceae	Morus (mulberries)	Morus notabilis	703100354		ATP binding [GO:0005524]; lipid A biosynthetic process [GO:0009245]; tetraacyldisaccharide 4'-kinase activity [GO:0009029]	lipid A biosynthetic process [GO:0009245]; tetraacyldisaccharide 4'-kinase activity [GO:0009029]	ATP binding [GO:0005524]; tetraacyldisaccharide 4'-kinase activity [GO:0009029]		GO:0005524; GO:0009245; GO:0009029
503326355	E8N0B3	Hypothetical membrane protein	ANT_26360	Anaerolinea thermophila (strain DSM 14523 / JCM 11388 / NBRC 100420 / UNI-1)	670			Chloroflexi	Anaerolineae	Anaerolineales	Anaerolineaceae	Anaerolinea	Anaerolinea thermophila	503326355	atm:ANT_26360;
670616606	A0A085W656	Acetyl-coenzyme A synthetase (AcCoA synthetase) (Acs) (EC 6.2.1.1) (Acetate--CoA ligase) (Acyl-activating enzyme)	acsA DB31_2762	Hyalangium minutum	653	6.2.1.1		Proteobacteria	Deltaproteobacteria	Myxococcales (fruiting gliding bacteria)	Cystobacteraceae	Hyalangium	Hyalangium minutum	670616606		acetate-CoA ligase activity [GO:0003987]; acetyl-CoA biosynthetic process from acetate [GO:0019427]; AMP binding [GO:0016208]; ATP binding [GO:0005524]; metal ion binding [GO:0046872]	acetate-CoA ligase activity [GO:0003987]; acetyl-CoA biosynthetic process from acetate [GO:0019427]	acetate-CoA ligase activity [GO:0003987]; AMP binding [GO:0016208]; ATP binding [GO:0005524]; metal ion binding [GO:0046872]		GO:0016208; GO:0005524; GO:0003987; GO:0019427; GO:0046872
547456874	R5XPZ7	30S ribosomal protein S17	rpsQ BN537_01848	Firmicutes bacterium CAG:212	85			Firmicutes					Firmicutes bacterium CAG:212	547456874		ribosome [GO:0005840]; rRNA binding [GO:0019843]; structural constituent of ribosome [GO:0003735]; translation [GO:0006412]	translation [GO:0006412]	rRNA binding [GO:0019843]; structural constituent of ribosome [GO:0003735]	ribosome [GO:0005840]	GO:0019843; GO:0005840; GO:0003735; GO:0006412
665993400	A0A075MPV7	Fe-S oxidoreductase	NTE_01087	Candidatus Nitrososphaera evergladensis SR1	575			Thaumarchaeota		Nitrososphaerales	Nitrososphaeraceae	Nitrososphaera	Candidatus Nitrososphaera evergladensis	665993400		catalytic activity [GO:0003824]; iron-sulfur cluster binding [GO:0051536]	catalytic activity [GO:0003824]	catalytic activity [GO:0003824]; iron-sulfur cluster binding [GO:0051536]		GO:0003824; GO:0051536
505017862	K9W5W2	1,4-alpha-glucan branching enzyme GlgB (EC 2.4.1.18) (1,4-alpha-D-glucan:1,4-alpha-D-glucan 6-glucosyl-transferase) (Alpha-(1->4)-glucan branching enzyme) (Glycogen branching enzyme)	glgB Cri9333_4060	Crinalium epipsammum PCC 9333	659	2.4.1.18	PATHWAY: Glycan biosynthesis; glycogen biosynthesis. {ECO:0000256|HAMAP-Rule:MF_00685}.	Cyanobacteria		Oscillatoriales		Crinalium	Crinalium epipsammum	505017862	cep:Cri9333_4060;	1,4-alpha-glucan branching enzyme activity [GO:0003844]; cation binding [GO:0043169]; glycogen biosynthetic process [GO:0005978]; hydrolase activity, hydrolyzing O-glycosyl compounds [GO:0004553]	1,4-alpha-glucan branching enzyme activity [GO:0003844]; glycogen biosynthetic process [GO:0005978]; hydrolase activity, hydrolyzing O-glycosyl compounds [GO:0004553]	1,4-alpha-glucan branching enzyme activity [GO:0003844]; cation binding [GO:0043169]; hydrolase activity, hydrolyzing O-glycosyl compounds [GO:0004553]		GO:0003844; GO:0043169; GO:0005978; GO:0004553
194033221	Q8HCQ7	NADH-ubiquinone oxidoreductase chain 6 (EC 1.6.5.3)	nad6	Oryza sativa subsp. japonica (Rice)	205	1.6.5.3		Streptophyta	Liliopsida	Poales	Poaceae	Oryza	Oryza sativa (Rice)	194033221	osa:6450132;	integral component of membrane [GO:0016021]; mitochondrion [GO:0005739]; NADH dehydrogenase (ubiquinone) activity [GO:0008137]	NADH dehydrogenase (ubiquinone) activity [GO:0008137]	NADH dehydrogenase (ubiquinone) activity [GO:0008137]	integral component of membrane [GO:0016021]; mitochondrion [GO:0005739]	GO:0008137; GO:0016021; GO:0005739
456368493	M1TCB6	Alpha-tubulin 1		Chosenia arbutifolia (Willow) (Salix arbutifolia)	451			Streptophyta		Malpighiales	Salicaceae	Salix (willows)	Chosenia arbutifolia (Willow) (Salix arbutifolia)	456368493		cytoplasm [GO:0005737]; GTPase activity [GO:0003924]; GTP binding [GO:0005525]; GTP catabolic process [GO:0006184]; microtubule [GO:0005874]; microtubule-based process [GO:0007017]; protein polymerization [GO:0051258]; structural constituent of cytoskeleton [GO:0005200]	GTPase activity [GO:0003924]; GTP catabolic process [GO:0006184]; microtubule-based process [GO:0007017]; protein polymerization [GO:0051258]	GTPase activity [GO:0003924]; GTP binding [GO:0005525]; structural constituent of cytoskeleton [GO:0005200]	cytoplasm [GO:0005737]; microtubule [GO:0005874]	GO:0005525; GO:0006184; GO:0003924; GO:0005737; GO:0005874; GO:0007017; GO:0051258; GO:0005200
374850464	H5SBB6	Phosphate-specific transport system accessory protein PhoU	HGMM_F07B11C07	uncultured Chloroflexi bacterium	228			Chloroflexi					uncultured Chloroflexi bacterium	374850464		cellular phosphate ion homeostasis [GO:0030643]; cytoplasm [GO:0005737]; negative regulation of phosphate metabolic process [GO:0045936]; phosphate ion transport [GO:0006817]	cellular phosphate ion homeostasis [GO:0030643]; negative regulation of phosphate metabolic process [GO:0045936]; phosphate ion transport [GO:0006817]		cytoplasm [GO:0005737]	GO:0030643; GO:0005737; GO:0045936; GO:0006817
196226334	B4CX41	Cytochrome c-552 (EC 1.7.2.2)	CfE428DRAFT_1132	Chthoniobacter flavus Ellin428	471	1.7.2.2		Verrucomicrobia	Spartobacteria			Chthoniobacter	Chthoniobacter flavus	196226334		metal ion binding [GO:0046872]; nitrate assimilation [GO:0042128]; nitrite reductase (cytochrome, ammonia-forming) activity [GO:0042279]; periplasmic space [GO:0042597]	nitrate assimilation [GO:0042128]; nitrite reductase (cytochrome, ammonia-forming) activity [GO:0042279]	metal ion binding [GO:0046872]; nitrite reductase (cytochrome, ammonia-forming) activity [GO:0042279]	periplasmic space [GO:0042597]	GO:0046872; GO:0042128; GO:0042279; GO:0042597
218190414	B8AEZ7	Putative uncharacterized protein	OsI_06577	Oryza sativa subsp. indica (Rice)	450			Streptophyta	Liliopsida	Poales	Poaceae	Oryza	Oryza sativa (Rice)	218190414
602749132	X2LCB9	Uncharacterized protein		uncultured bacterium lac127	315								uncultured bacterium lac127	602749132
671591	A2XMB2	10 kDa prolamin	OsI_013205	Oryza sativa subsp. indica (Rice)	134			Streptophyta	Liliopsida	Poales	Poaceae	Oryza	Oryza sativa (Rice)	671591		aleurone grain [GO:0033095]; nutrient reservoir activity [GO:0045735]; vacuole [GO:0005773]		nutrient reservoir activity [GO:0045735]	aleurone grain [GO:0033095]; vacuole [GO:0005773]	GO:0033095; GO:0045735; GO:0005773
353441258	H8ZXE0	Photosystem II protein D1 (PSII D1 protein) (EC 1.10.3.9) (Photosystem II Q(B) protein)	psbA	Eutreptia viridis	353	1.10.3.9		Euglenida (euglenids)		Eutreptiales		Eutreptia	Eutreptia viridis	353441258		chlorophyll binding [GO:0016168]; chloroplast thylakoid membrane [GO:0009535]; electron transporter, transferring electrons within the cyclic electron transport pathway of photosynthesis activity [GO:0045156]; integral component of membrane [GO:0016021]; iron ion binding [GO:0005506]; oxygen evolving activity [GO:0010242]; photosynthetic electron transport in photosystem II [GO:0009772]; photosys…	oxygen evolving activity [GO:0010242]; photosynthetic electron transport in photosystem II [GO:0009772]; response to herbicide [GO:0009635]	chlorophyll binding [GO:0016168]; electron transporter, transferring electrons within the cyclic electron transport pathway of photosynthesis activity [GO:0045156]; iron ion binding [GO:0005506]; oxygen evolving activity [GO:0010242]	chloroplast thylakoid membrane [GO:0009535]; integral component of membrane [GO:0016021]; photosystem II [GO:0009523]	GO:0016168; GO:0009535; GO:0045156; GO:0016021; GO:0005506; GO:0010242; GO:0009772; GO:0009523; GO:0009635
496481261	D6K956	Putative uncharacterized protein	SSTG_02587	Streptomyces sp. e14	114			Actinobacteria	Actinobacteria (high G+C Gram-positive bacteria)	Actinomycetales	Streptomycetaceae	Streptomyces	Streptomyces sp. e14	496481261
647811888	A0A060HG39	DNA-directed RNA polymerase (EC 2.7.7.6)	rpoB NVIE_013510	Nitrososphaera viennensis EN76	1085	2.7.7.6		Thaumarchaeota		Nitrososphaerales	Nitrososphaeraceae	Nitrososphaera	Nitrososphaera viennensis	647811888		DNA binding [GO:0003677]; DNA-directed RNA polymerase activity [GO:0003899]; ribonucleoside binding [GO:0032549]; transcription, DNA-templated [GO:0006351]; zinc ion binding [GO:0008270]	DNA-directed RNA polymerase activity [GO:0003899]; transcription, DNA-templated [GO:0006351]	DNA binding [GO:0003677]; DNA-directed RNA polymerase activity [GO:0003899]; ribonucleoside binding [GO:0032549]; zinc ion binding [GO:0008270]		GO:0003677; GO:0003899; GO:0032549; GO:0006351; GO:0008270
218188693	B8ABY9	Kinesin-like protein	OsI_02924	Oryza sativa subsp. indica (Rice)	707			Streptophyta	Liliopsida	Poales	Poaceae	Oryza	Oryza sativa (Rice)	218188693		ATP binding [GO:0005524]; kinesin complex [GO:0005871]; microtubule [GO:0005874]; microtubule-based movement [GO:0007018]; microtubule motor activity [GO:0003777]; nucleus [GO:0005634]; plasma membrane [GO:0005886]	microtubule-based movement [GO:0007018]; microtubule motor activity [GO:0003777]	ATP binding [GO:0005524]; microtubule motor activity [GO:0003777]	kinesin complex [GO:0005871]; microtubule [GO:0005874]; nucleus [GO:0005634]; plasma membrane [GO:0005886]	GO:0005524; GO:0005871; GO:0005874; GO:0003777; GO:0007018; GO:0005634; GO:0005886
145408569	A4QM99	ORF71b		Pinus koraiensis (Korean pine)	71			Streptophyta		Pinales	Pinaceae	Pinus	Pinus koraiensis (Korean pine)	145408569		chloroplast [GO:0009507]			chloroplast [GO:0009507]	GO:0009507
162459574	Q50HU5	Glycosyltransferase	pglcat8	Zea mays (Maize)	467			Streptophyta	Liliopsida	Poales	Poaceae	Zea	Zea mays (Maize)	162459574	zma:606446;	galactosylgalactosylxylosylprotein 3-beta-glucuronosyltransferase activity [GO:0015018]; membrane [GO:0016020]	galactosylgalactosylxylosylprotein 3-beta-glucuronosyltransferase activity [GO:0015018]	galactosylgalactosylxylosylprotein 3-beta-glucuronosyltransferase activity [GO:0015018]	membrane [GO:0016020]	GO:0015018; GO:0016020
125557509	A2YIY4	Putative uncharacterized protein	OsI_25187	Oryza sativa subsp. indica (Rice)	601			Streptophyta	Liliopsida	Poales	Poaceae	Oryza	Oryza sativa (Rice)	125557509
647812014	A0A060HK93	Urease subunit alpha (EC 3.5.1.5)	ureC1 NVIE_014740	Nitrososphaera viennensis EN76	575	3.5.1.5		Thaumarchaeota		Nitrososphaerales	Nitrososphaeraceae	Nitrososphaera	Nitrososphaera viennensis	647812014		nickel cation binding [GO:0016151]; nitrogen compound metabolic process [GO:0006807]; urease activity [GO:0009039]	nitrogen compound metabolic process [GO:0006807]; urease activity [GO:0009039]	nickel cation binding [GO:0016151]; urease activity [GO:0009039]		GO:0016151; GO:0006807; GO:0009039
746328863	A0A0B3TE51	Phosphoenolpyruvate carboxykinase (EC 4.1.1.32)	PI93_22140 PJ20_11115	Pandoraea pnomenusa	628	4.1.1.32		Proteobacteria	Betaproteobacteria	Burkholderiales	Burkholderiaceae	Pandoraea	Pandoraea pnomenusa	746328863
569397416	X6N2S0	Glyceraldehyde-3-phosphate dehydrogenase	RFI_17619	Reticulomyxa filosa	215				Foraminifera (foraminifers)		Reticulomyxidae	Reticulomyxa	Reticulomyxa filosa	569397416		oxidoreductase activity, acting on the aldehyde or oxo group of donors, NAD or NADP as acceptor [GO:0016620]	oxidoreductase activity, acting on the aldehyde or oxo group of donors, NAD or NADP as acceptor [GO:0016620]	oxidoreductase activity, acting on the aldehyde or oxo group of donors, NAD or NADP as acceptor [GO:0016620]		GO:0016620
144897766	A4TVH3	Putative uncharacterized protein	MGR_0066	Magnetospirillum gryphiswaldense	194			Proteobacteria	Alphaproteobacteria	Rhodospirillales	Rhodospirillaceae (purple nonsulfur bacteria)	Magnetospirillum	Magnetospirillum gryphiswaldense	144897766
37359393	Q6Y9P5	COI1 (Coronatine-insensitive 1) (Uncharacterized protein)	P0529E05.20 OsJ_04105	Oryza sativa subsp. japonica (Rice)	595			Streptophyta	Liliopsida	Poales	Poaceae	Oryza	Oryza sativa (Rice)	37359393
545370525	I0Z3Y1	Polyadenylate-binding protein (PABP)	COCSUDRAFT_46684	Coccomyxa subellipsoidea C-169	681			Chlorophyta	Trebouxiophyceae		Coccomyxaceae	Coccomyxa	Coccomyxa subellipsoidea	545370525	csl:COCSUDRAFT_46684;	nucleotide binding [GO:0000166]; RNA binding [GO:0003723]		nucleotide binding [GO:0000166]; RNA binding [GO:0003723]		GO:0003723; GO:0000166
6497082	Q9QNC1	RNA replicase		Cucumber green mottle mosaic virus	1144						Virgaviridae	Tobamovirus	Cucumber green mottle mosaic virus	6497082		ATP binding [GO:0005524]; mRNA methyltransferase activity [GO:0008174]; RNA binding [GO:0003723]; RNA processing [GO:0006396]	mRNA methyltransferase activity [GO:0008174]; RNA processing [GO:0006396]	ATP binding [GO:0005524]; mRNA methyltransferase activity [GO:0008174]; RNA binding [GO:0003723]		GO:0005524; GO:0003723; GO:0006396; GO:0008174
530684248	U5KNY5	Uncharacterized protein		Oryza sativa subsp. japonica (Rice)	184			Streptophyta	Liliopsida	Poales	Poaceae	Oryza	Oryza sativa (Rice)	530684248
311307315	Q5ZJ28	Uncharacterized protein	RCJMB04_21h6	Gallus gallus (Chicken)	216			Chordata	Aves	Galliformes	Phasianidae	Gallus	Gallus gallus (Chicken)	311307315	gga:425074;
756877000	A0A0A6Z7W4	Photosystem II protein D1	psbA	Stangeria eriopus (Natal grass cycad) (Lomaria eriopus)	353			Streptophyta		Cycadales	Zamiaceae	Stangeria	Stangeria eriopus (Natal grass cycad) (Lomaria eriopus)	756877000
31789380	Q7X367	30S ribosomal protein S21	rpsU	uncultured Acidobacteria bacterium	65			Acidobacteria					uncultured Acidobacteria bacterium	31789380		ribosome [GO:0005840]; structural constituent of ribosome [GO:0003735]; translation [GO:0006412]	translation [GO:0006412]	structural constituent of ribosome [GO:0003735]	ribosome [GO:0005840]	GO:0005840; GO:0003735; GO:0006412
504983335	K9S531	von Willebrand factor type A	GEI7407_0368	Geitlerinema sp. PCC 7407	413			Cyanobacteria		Oscillatoriales		Geitlerinema	Geitlerinema sp. PCC 7407	504983335	gei:GEI7407_0368;
501342677	B1ZST0	Uncharacterized protein	Oter_1490	Opitutus terrae (strain DSM 11246 / PB90-1)	211			Verrucomicrobia	Opitutae	Opitutales	Opitutaceae	Opitutus	Opitutus terrae	501342677	ote:Oter_1490;
115485401	Q2R4Z4	Water stress-inducible protein Rab21	RAB21 Os11g0454300 LOC_Os11g26790 OsJ_032472	Oryza sativa subsp. japonica (Rice)	172			Streptophyta	Liliopsida	Poales	Poaceae	Oryza	Oryza sativa (Rice)	115485401	osa:4350454;	response to stress [GO:0006950]; response to water [GO:0009415]	response to stress [GO:0006950]; response to water [GO:0009415]			GO:0006950; GO:0009415
514795263	K3YGR0	Uncharacterized protein	Si013428m.g	Setaria italica (Foxtail millet) (Panicum italicum)	618			Streptophyta	Liliopsida	Poales	Poaceae	Setaria	Setaria italica (Foxtail millet) (Panicum italicum)	514795263	sita:101760195;	6-phosphofructokinase activity [GO:0003872]; ATP binding [GO:0005524]; diphosphate-fructose-6-phosphate 1-phosphotransferase activity [GO:0047334]; fructose 6-phosphate metabolic process [GO:0006002]; glycolytic process [GO:0006096]	6-phosphofructokinase activity [GO:0003872]; diphosphate-fructose-6-phosphate 1-phosphotransferase activity [GO:0047334]; fructose 6-phosphate metabolic process [GO:0006002]; glycolytic process [GO:0006096]	6-phosphofructokinase activity [GO:0003872]; ATP binding [GO:0005524]; diphosphate-fructose-6-phosphate 1-phosphotransferase activity [GO:0047334]		GO:0003872; GO:0005524; GO:0047334; GO:0006002; GO:0006096
27803592	Q84X94	Glutelin	GluB-5	Oryza sativa subsp. japonica (Rice)	499			Streptophyta	Liliopsida	Poales	Poaceae	Oryza	Oryza sativa (Rice)	27803592		nutrient reservoir activity [GO:0045735]		nutrient reservoir activity [GO:0045735]		GO:0045735
575417093	W4LVV3	Uncharacterized protein	ETSY2_36295	Candidatus Entotheonella sp. TSY2	381			Proteobacteria	Deltaproteobacteria			Candidatus Entotheonella	Candidatus Entotheonella sp. TSY2	575417093		catalytic activity [GO:0003824]	catalytic activity [GO:0003824]	catalytic activity [GO:0003824]		GO:0003824
497422979	F7QQS8	Fumarate hydratase class II (Fumarase C) (EC 4.2.1.2)	fumC CSIRO_4035	Bradyrhizobiaceae bacterium SG-6C	468	4.2.1.2		Proteobacteria	Alphaproteobacteria	Rhizobiales	Bradyrhizobiaceae		Bradyrhizobiaceae bacterium SG-6C	497422979		fumarate hydratase activity [GO:0004333]; fumarate metabolic process [GO:0006106]; tricarboxylic acid cycle [GO:0006099]; tricarboxylic acid cycle enzyme complex [GO:0045239]	fumarate hydratase activity [GO:0004333]; fumarate metabolic process [GO:0006106]; tricarboxylic acid cycle [GO:0006099]	fumarate hydratase activity [GO:0004333]	tricarboxylic acid cycle enzyme complex [GO:0045239]	GO:0004333; GO:0006106; GO:0006099; GO:0045239
643708597	A0A067JL07	Uncharacterized protein	JCGZ_23346	Jatropha curcas (Barbados nut)	694			Streptophyta		Malpighiales	Euphorbiaceae	Jatropha	Jatropha curcas (Barbados nut)	643708597		catalytic activity [GO:0003824]	catalytic activity [GO:0003824]	catalytic activity [GO:0003824]		GO:0003824
506223350	D5MK26	DNA-directed RNA polymerase subunit beta' (RNAP subunit beta') (EC 2.7.7.6) (RNA polymerase subunit beta') (Transcriptase subunit beta')	rpoC DAMO_0533	Candidatus Methylomirabilis oxyfera	1365	2.7.7.6						Candidatus Methylomirabilis	Candidatus Methylomirabilis oxyfera	506223350	mox:DAMO_0533;	DNA binding [GO:0003677]; DNA-directed RNA polymerase activity [GO:0003899]; transcription, DNA-templated [GO:0006351]	DNA-directed RNA polymerase activity [GO:0003899]; transcription, DNA-templated [GO:0006351]	DNA binding [GO:0003677]; DNA-directed RNA polymerase activity [GO:0003899]		GO:0003677; GO:0003899; GO:0006351
643724713	A0A067KQ12	Uncharacterized protein	JCGZ_07485	Jatropha curcas (Barbados nut)	242			Streptophyta		Malpighiales	Euphorbiaceae	Jatropha	Jatropha curcas (Barbados nut)	643724713
119394852	A1YQF8	Prolamin		Oryza sativa subsp. japonica (Rice)	156			Streptophyta	Liliopsida	Poales	Poaceae	Oryza	Oryza sativa (Rice)	119394852		nutrient reservoir activity [GO:0045735]		nutrient reservoir activity [GO:0045735]		GO:0045735
573932705	J3LPE0	Uncharacterized protein	OB03G29160	Oryza brachyantha	512			Streptophyta	Liliopsida	Poales	Poaceae	Oryza	Oryza brachyantha	573932705	obr:102701806;	3-deoxy-7-phosphoheptulonate synthase activity [GO:0003849]; aromatic amino acid family biosynthetic process [GO:0009073]	3-deoxy-7-phosphoheptulonate synthase activity [GO:0003849]; aromatic amino acid family biosynthetic process [GO:0009073]	3-deoxy-7-phosphoheptulonate synthase activity [GO:0003849]		GO:0003849; GO:0009073
218191446	B8AHB9	Putative uncharacterized protein	OsI_08649	Oryza sativa subsp. indica (Rice)	682			Streptophyta	Liliopsida	Poales	Poaceae	Oryza	Oryza sativa (Rice)	218191446		Rab GTPase activator activity [GO:0005097]	Rab GTPase activator activity [GO:0005097]	Rab GTPase activator activity [GO:0005097]		GO:0005097
456330970	M1X3K2	Photosystem II protein D1 (PSII D1 protein) (EC 1.10.3.9) (Photosystem II Q(B) protein)	psbA	Trithuria inconspicua	353	1.10.3.9		Streptophyta		Nymphaeales	Hydatellaceae	Trithuria	Trithuria inconspicua	456330970		chlorophyll binding [GO:0016168]; chloroplast thylakoid membrane [GO:0009535]; electron transporter, transferring electrons within the cyclic electron transport pathway of photosynthesis activity [GO:0045156]; integral component of membrane [GO:0016021]; iron ion binding [GO:0005506]; oxygen evolving activity [GO:0010242]; photosynthetic electron transport in photosystem II [GO:0009772]; photosys…	oxygen evolving activity [GO:0010242]; photosynthetic electron transport in photosystem II [GO:0009772]; response to herbicide [GO:0009635]	chlorophyll binding [GO:0016168]; electron transporter, transferring electrons within the cyclic electron transport pathway of photosynthesis activity [GO:0045156]; iron ion binding [GO:0005506]; oxygen evolving activity [GO:0010242]	chloroplast thylakoid membrane [GO:0009535]; integral component of membrane [GO:0016021]; photosystem II [GO:0009523]	GO:0016168; GO:0009535; GO:0045156; GO:0016021; GO:0005506; GO:0010242; GO:0009772; GO:0009523; GO:0009635
115452361	Q10N04	Protein disulfide isomerase-like 5-1 (OsPDIL5-1) (Protein disulfide isomerase-like 6-1) (OsPDIL6-1)	PDIL5-1 PDIL6-1 Os03g0287900 LOC_Os03g17860	Oryza sativa subsp. japonica (Rice)	147			Streptophyta	Liliopsida	Poales	Poaceae	Oryza	Oryza sativa (Rice)	115452361	osa:4332486;	cell redox homeostasis [GO:0045454]; cellulose biosynthetic process [GO:0030244]; Golgi vesicle transport [GO:0048193]; nuclear division [GO:0000280]; nucleolus organization [GO:0007000]	cell redox homeostasis [GO:0045454]; cellulose biosynthetic process [GO:0030244]; Golgi vesicle transport [GO:0048193]; nuclear division [GO:0000280]; nucleolus organization [GO:0007000]			GO:0048193; GO:0045454; GO:0030244; GO:0000280; GO:0007000
319995448	E8MXY8	Cytochrome c family protein	ANT_21930	Anaerolinea thermophila (strain DSM 14523 / JCM 11388 / NBRC 100420 / UNI-1)	731			Chloroflexi	Anaerolineae	Anaerolineales	Anaerolineaceae	Anaerolinea	Anaerolinea thermophila	319995448	atm:ANT_21930;
48374299	Q6GZY4	Putative uncharacterized protein		Microchaete diplosiphon (Fremyella diplosiphon)	151			Cyanobacteria		Nostocales	Microchaetaceae	Microchaete	Microchaete diplosiphon (Fremyella diplosiphon)	48374299
499739558	B8JDZ6	Cold-shock DNA-binding domain protein	A2cp1_2724	Anaeromyxobacter dehalogenans (strain 2CP-1 / ATCC BAA-258)	66			Proteobacteria	Deltaproteobacteria	Myxococcales (fruiting gliding bacteria)	Anaeromyxobacteraceae	Anaeromyxobacter	Anaeromyxobacter dehalogenans	499739558	acp:A2cp1_2724;	cytoplasm [GO:0005737]; DNA binding [GO:0003677]; regulation of transcription, DNA-templated [GO:0006355]	regulation of transcription, DNA-templated [GO:0006355]	DNA binding [GO:0003677]	cytoplasm [GO:0005737]	GO:0003677; GO:0005737; GO:0006355
504831839	K0IMX9	Radical SAM domain protein	Ngar_c14680	Nitrososphaera gargensis (strain Ga9.2)	567			Thaumarchaeota		Nitrososphaerales	Nitrososphaeraceae	Nitrososphaera	Candidatus Nitrososphaera gargensis	504831839	nga:Ngar_c14680;	catalytic activity [GO:0003824]; iron-sulfur cluster binding [GO:0051536]	catalytic activity [GO:0003824]	catalytic activity [GO:0003824]; iron-sulfur cluster binding [GO:0051536]		GO:0003824; GO:0051536
115440075	P37833	Aspartate aminotransferase, cytoplasmic (EC 2.6.1.1) (Transaminase A)	Os01g0760600 LOC_Os01g55540 P0460E08.21 P0512C01.10	Oryza sativa subsp. japonica (Rice)	407	2.6.1.1		Streptophyta	Liliopsida	Poales	Poaceae	Oryza	Oryza sativa (Rice)	115440075	osa:4325621;	2-oxoglutarate metabolic process [GO:0006103]; alanine metabolic process [GO:0006522]; aspartate metabolic process [GO:0006531]; biosynthetic process [GO:0009058]; cytoplasm [GO:0005737]; glutamate metabolic process [GO:0006536]; L-aspartate:2-oxoglutarate aminotransferase activity [GO:0004069]; L-phenylalanine:2-oxoglutarate aminotransferase activity [GO:0080130]; nitrogen compound metabolic pro…	2-oxoglutarate metabolic process [GO:0006103]; alanine metabolic process [GO:0006522]; aspartate metabolic process [GO:0006531]; biosynthetic process [GO:0009058]; glutamate metabolic process [GO:0006536]; L-aspartate:2-oxoglutarate aminotransferase activity [GO:0004069]; L-phenylalanine:2-oxoglutarate aminotransferase activity [GO:0080130]; nitrogen compound metabolic process [GO:0006807]; trica…	L-aspartate:2-oxoglutarate aminotransferase activity [GO:0004069]; L-phenylalanine:2-oxoglutarate aminotransferase activity [GO:0080130]; pyridoxal phosphate binding [GO:0030170]	cytoplasm [GO:0005737]	GO:0006103; GO:0004069; GO:0080130; GO:0006522; GO:0006531; GO:0009058; GO:0005737; GO:0006536; GO:0006807; GO:0030170; GO:0006099
115440075	Q0JJ47	Aspartate aminotransferase (EC 2.6.1.1)	Os01g0760600	Oryza sativa subsp. japonica (Rice)	460	2.6.1.1		Streptophyta	Liliopsida	Poales	Poaceae	Oryza	Oryza sativa (Rice)	115440075	osa:4325621;	biosynthetic process [GO:0009058]; cellular amino acid metabolic process [GO:0006520]; L-aspartate:2-oxoglutarate aminotransferase activity [GO:0004069]; L-phenylalanine:2-oxoglutarate aminotransferase activity [GO:0080130]; pyridoxal phosphate binding [GO:0030170]	biosynthetic process [GO:0009058]; cellular amino acid metabolic process [GO:0006520]; L-aspartate:2-oxoglutarate aminotransferase activity [GO:0004069]; L-phenylalanine:2-oxoglutarate aminotransferase activity [GO:0080130]	L-aspartate:2-oxoglutarate aminotransferase activity [GO:0004069]; L-phenylalanine:2-oxoglutarate aminotransferase activity [GO:0080130]; pyridoxal phosphate binding [GO:0030170]		GO:0004069; GO:0080130; GO:0009058; GO:0006520; GO:0030170
737171891	A0A084YLK4	Photosystem II reaction center protein	IJ00_26855	Calothrix sp. 336/3	461			Cyanobacteria		Nostocales	Rivulariaceae	Calothrix	Calothrix sp. 336/3	737171891		chlorophyll binding [GO:0016168]; electron transporter, transferring electrons within the cyclic electron transport pathway of photosynthesis activity [GO:0045156]; light-harvesting complex [GO:0030076]; photosynthetic electron transport in photosystem II [GO:0009772]; photosystem II [GO:0009523]	photosynthetic electron transport in photosystem II [GO:0009772]	chlorophyll binding [GO:0016168]; electron transporter, transferring electrons within the cyclic electron transport pathway of photosynthesis activity [GO:0045156]	light-harvesting complex [GO:0030076]; photosystem II [GO:0009523]	GO:0016168; GO:0045156; GO:0030076; GO:0009772; GO:0009523
723282691	A0A0A6P0M6	Uncharacterized protein	OT06_54685	Candidatus Thiomargarita nelsonii	488			Proteobacteria	Gammaproteobacteria	Thiotrichales	Thiotrichaceae	Thiomargarita	Candidatus Thiomargarita nelsonii	723282691
568244627	V5IZ30	Photosystem II protein D1 (PSII D1 protein) (EC 1.10.3.9) (Photosystem II Q(B) protein)	psbA	Sedum sarmentosum	353	1.10.3.9		Streptophyta		Saxifragales	Crassulaceae	Sedum	Sedum sarmentosum	568244627		chlorophyll binding [GO:0016168]; chloroplast thylakoid membrane [GO:0009535]; electron transporter, transferring electrons within the cyclic electron transport pathway of photosynthesis activity [GO:0045156]; integral component of membrane [GO:0016021]; iron ion binding [GO:0005506]; oxygen evolving activity [GO:0010242]; photosynthetic electron transport in photosystem II [GO:0009772]; photosys…	oxygen evolving activity [GO:0010242]; photosynthetic electron transport in photosystem II [GO:0009772]; response to herbicide [GO:0009635]	chlorophyll binding [GO:0016168]; electron transporter, transferring electrons within the cyclic electron transport pathway of photosynthesis activity [GO:0045156]; iron ion binding [GO:0005506]; oxygen evolving activity [GO:0010242]	chloroplast thylakoid membrane [GO:0009535]; integral component of membrane [GO:0016021]; photosystem II [GO:0009523]	GO:0016168; GO:0009535; GO:0045156; GO:0016021; GO:0005506; GO:0010242; GO:0009772; GO:0009523; GO:0009635
504997507	K9WL12	Glutamate-1-semialdehyde 2,1-aminomutase (GSA) (EC 5.4.3.8) (Glutamate-1-semialdehyde aminotransferase)	hemL Mic7113_4804	Microcoleus sp. PCC 7113	432	5.4.3.8	PATHWAY: Porphyrin-containing compound metabolism; protoporphyrin-IX biosynthesis; 5-aminolevulinate from L-glutamyl-tRNA(Glu): step 2/2. {ECO:0000256|SAAS:SAAS00088770}.	Cyanobacteria		Oscillatoriales		Microcoleus	Microcoleus sp. PCC 7113	504997507	mic:Mic7113_4804;	cytoplasm [GO:0005737]; glutamate-1-semialdehyde 2,1-aminomutase activity [GO:0042286]; protoporphyrinogen IX biosynthetic process [GO:0006782]; pyridoxal phosphate binding [GO:0030170]; transaminase activity [GO:0008483]	glutamate-1-semialdehyde 2,1-aminomutase activity [GO:0042286]; protoporphyrinogen IX biosynthetic process [GO:0006782]; transaminase activity [GO:0008483]	glutamate-1-semialdehyde 2,1-aminomutase activity [GO:0042286]; pyridoxal phosphate binding [GO:0030170]; transaminase activity [GO:0008483]	cytoplasm [GO:0005737]	GO:0005737; GO:0042286; GO:0006782; GO:0030170; GO:0008483
575412334	W4LK49	Histidinol-phosphate aminotransferase (EC 2.6.1.9) (Imidazole acetol-phosphate transaminase)	hisC ETSY2_43335	Candidatus Entotheonella sp. TSY2	356	2.6.1.9	PATHWAY: Amino-acid biosynthesis; L-histidine biosynthesis; L-histidine from 5-phospho-alpha-D-ribose 1-diphosphate: step 7/9. {ECO:0000256|HAMAP-Rule:MF_01023, ECO:0000256|SAAS:SAAS00083654}.	Proteobacteria	Deltaproteobacteria			Candidatus Entotheonella	Candidatus Entotheonella sp. TSY2	575412334		histidine biosynthetic process [GO:0000105]; histidinol-phosphate transaminase activity [GO:0004400]; L-phenylalanine:2-oxoglutarate aminotransferase activity [GO:0080130]; pyridoxal phosphate binding [GO:0030170]	histidine biosynthetic process [GO:0000105]; histidinol-phosphate transaminase activity [GO:0004400]; L-phenylalanine:2-oxoglutarate aminotransferase activity [GO:0080130]	histidinol-phosphate transaminase activity [GO:0004400]; L-phenylalanine:2-oxoglutarate aminotransferase activity [GO:0080130]; pyridoxal phosphate binding [GO:0030170]		GO:0080130; GO:0000105; GO:0004400; GO:0030170
501341694	B1ZRU8	Peptidase A24A domain protein	Oter_0501	Opitutus terrae (strain DSM 11246 / PB90-1)	304			Verrucomicrobia	Opitutae	Opitutales	Opitutaceae	Opitutus	Opitutus terrae	501341694	ote:Oter_0501;	aspartic-type endopeptidase activity [GO:0004190]; membrane [GO:0016020]	aspartic-type endopeptidase activity [GO:0004190]	aspartic-type endopeptidase activity [GO:0004190]	membrane [GO:0016020]	GO:0004190; GO:0016020
505410545	N0B5V2	Histidine kinase (EC 2.7.13.3)	HYPDE_29688	Hyphomicrobium denitrificans 1NES1	1898	2.7.13.3		Proteobacteria	Alphaproteobacteria	Rhizobiales	Hyphomicrobiaceae	Hyphomicrobium	Hyphomicrobium denitrificans	505410545	hdt:HYPDE_29688;	ATP binding [GO:0005524]; integral component of membrane [GO:0016021]; phosphorelay sensor kinase activity [GO:0000155]	phosphorelay sensor kinase activity [GO:0000155]	ATP binding [GO:0005524]; phosphorelay sensor kinase activity [GO:0000155]	integral component of membrane [GO:0016021]	GO:0005524; GO:0016021; GO:0000155
359819086	G8RX42	Nucleotide sugar dehydrogenase	MycrhN_1278	Mycobacterium rhodesiae (strain NBB3)	478			Actinobacteria	Actinobacteria (high G+C Gram-positive bacteria)	Actinomycetales	Mycobacteriaceae	Mycobacterium	Mycobacterium rhodesiae	359819086	mrh:MycrhN_1278;	NAD binding [GO:0051287]; oxidoreductase activity, acting on the CH-CH group of donors, NAD or NADP as acceptor [GO:0016628]; oxidoreductase activity, acting on the CH-OH group of donors, NAD or NADP as acceptor [GO:0016616]; polysaccharide biosynthetic process [GO:0000271]	oxidoreductase activity, acting on the CH-CH group of donors, NAD or NADP as acceptor [GO:0016628]; oxidoreductase activity, acting on the CH-OH group of donors, NAD or NADP as acceptor [GO:0016616]; polysaccharide biosynthetic process [GO:0000271]	NAD binding [GO:0051287]; oxidoreductase activity, acting on the CH-CH group of donors, NAD or NADP as acceptor [GO:0016628]; oxidoreductase activity, acting on the CH-OH group of donors, NAD or NADP as acceptor [GO:0016616]		GO:0051287; GO:0016628; GO:0016616; GO:0000271
466307232	M7CD87	Uncharacterized protein	UY3_00021	Chelonia mydas (Green sea-turtle) (Chelonia agassizi)	134			Chordata		Testudines (turtles)	Cheloniidae (sea turtles)	Chelonia	Chelonia mydas (Green sea-turtle) (Chelonia agassizi)	466307232
504984630	K9S7N4	RNA polymerase sigma factor SigA	sigA GEI7407_1675	Geitlerinema sp. PCC 7407	381			Cyanobacteria		Oscillatoriales		Geitlerinema	Geitlerinema sp. PCC 7407	504984630	gei:GEI7407_1675;	cytoplasm [GO:0005737]; DNA binding [GO:0003677]; sequence-specific DNA binding transcription factor activity [GO:0003700]; sigma factor activity [GO:0016987]; transcription initiation from bacterial-type RNA polymerase promoter [GO:0001123]	sequence-specific DNA binding transcription factor activity [GO:0003700]; sigma factor activity [GO:0016987]; transcription initiation from bacterial-type RNA polymerase promoter [GO:0001123]	DNA binding [GO:0003677]; sequence-specific DNA binding transcription factor activity [GO:0003700]; sigma factor activity [GO:0016987]	cytoplasm [GO:0005737]	GO:0003677; GO:0005737; GO:0003700; GO:0016987; GO:0001123
268312745	D1ABU6	Trehalose synthase	Tcur_3584	Thermomonospora curvata (strain ATCC 19995 / DSM 43183 / JCM 3096 / NCIMB 10081)	601			Actinobacteria	Actinobacteria (high G+C Gram-positive bacteria)	Actinomycetales	Thermomonosporaceae	Thermomonospora	Thermomonospora curvata	268312745	tcu:Tcur_3584;	carbohydrate metabolic process [GO:0005975]; catalytic activity [GO:0003824]; cation binding [GO:0043169]	carbohydrate metabolic process [GO:0005975]; catalytic activity [GO:0003824]	catalytic activity [GO:0003824]; cation binding [GO:0043169]		GO:0005975; GO:0003824; GO:0043169
728842823	A0A0B0PFS6	Uncharacterized protein	F383_27567	Gossypium arboreum (Tree cotton) (Gossypium nanking)	204			Streptophyta		Malvales	Malvaceae	Gossypium	Gossypium arboreum (Tree cotton) (Gossypium nanking)	728842823
643734551	A0A067KYG9	Uncharacterized protein	JCGZ_15628	Jatropha curcas (Barbados nut)	540			Streptophyta		Malpighiales	Euphorbiaceae	Jatropha	Jatropha curcas (Barbados nut)	643734551		RNA binding [GO:0003723]		RNA binding [GO:0003723]		GO:0003723
673021134	A0A024ULI6	Uncharacterized protein	H310_02709	Aphanomyces invadans	1390					Saprolegniales	Saprolegniaceae	Aphanomyces	Aphanomyces invadans	673021134		ATP binding [GO:0005524]; motor activity [GO:0003774]; myosin complex [GO:0016459]	motor activity [GO:0003774]	ATP binding [GO:0005524]; motor activity [GO:0003774]	myosin complex [GO:0016459]	GO:0005524; GO:0003774; GO:0016459
444721331	L9KHD7	Uncharacterized protein	TREES_T100019494	Tupaia chinensis (Chinese tree shrew)	210			Chordata	Mammalia	Scandentia (tree shrews)	Tupaiidae (tree shrews)	Tupaia	Tupaia chinensis (Chinese tree shrew)	444721331
505254067	M4ZZG0	Polyribonucleotide nucleotidyltransferase (EC 2.7.7.8) (Polynucleotide phosphorylase)	pnp YM304_16080	Ilumatobacter coccineus YM16-304	824	2.7.7.8		Actinobacteria	Actinobacteria (high G+C Gram-positive bacteria)	Acidimicrobiales	Acidimicrobiaceae	Ilumatobacter	Ilumatobacter coccineus	505254067	aym:YM304_16080;	3'-5'-exoribonuclease activity [GO:0000175]; cytoplasm [GO:0005737]; magnesium ion binding [GO:0000287]; mRNA catabolic process [GO:0006402]; polyribonucleotide nucleotidyltransferase activity [GO:0004654]; RNA binding [GO:0003723]; RNA processing [GO:0006396]	3'-5'-exoribonuclease activity [GO:0000175]; mRNA catabolic process [GO:0006402]; polyribonucleotide nucleotidyltransferase activity [GO:0004654]; RNA processing [GO:0006396]	3'-5'-exoribonuclease activity [GO:0000175]; magnesium ion binding [GO:0000287]; polyribonucleotide nucleotidyltransferase activity [GO:0004654]; RNA binding [GO:0003723]	cytoplasm [GO:0005737]	GO:0000175; GO:0003723; GO:0006396; GO:0005737; GO:0006402; GO:0000287; GO:0004654
313575822	E5D3L5	Prolamin protein		Oryza sativa subsp. japonica (Rice)	101			Streptophyta	Liliopsida	Poales	Poaceae	Oryza	Oryza sativa (Rice)	313575822
576421662	X7Z7T3	Uncharacterized protein	I546_0445	Mycobacterium kansasii 732	120			Actinobacteria	Actinobacteria (high G+C Gram-positive bacteria)	Actinomycetales	Mycobacteriaceae	Mycobacterium	Mycobacterium kansasii	576421662
575460000	W0RKZ8	50S ribosomal protein L36	rpmJ J421_3580	Gemmatimonadetes bacterium KBS708	38			Gemmatimonadetes	Gemmatimonadetes				Gemmatimonadetes bacterium KBS708	575460000		ribosome [GO:0005840]; structural constituent of ribosome [GO:0003735]; translation [GO:0006412]	translation [GO:0006412]	structural constituent of ribosome [GO:0003735]	ribosome [GO:0005840]	GO:0005840; GO:0003735; GO:0006412
152065069	A7C732	Protein containing DUF433	BGP_6617	Beggiatoa sp. PS	89			Proteobacteria	Gammaproteobacteria	Thiotrichales	Thiotrichaceae	Beggiatoa	Beggiatoa sp. PS	152065069		DNA binding [GO:0003677]		DNA binding [GO:0003677]		GO:0003677
643720426	A0A067KEY2	Small ubiquitin-related modifier (SUMO)	JCGZ_13748	Jatropha curcas (Barbados nut)	102			Streptophyta		Malpighiales	Euphorbiaceae	Jatropha	Jatropha curcas (Barbados nut)	643720426		nucleus [GO:0005634]			nucleus [GO:0005634]	GO:0005634
501045818	A7HE67	Elongation factor G (EF-G)	fusA Anae109_2813	Anaeromyxobacter sp. (strain Fw109-5)	695			Proteobacteria	Deltaproteobacteria	Myxococcales (fruiting gliding bacteria)	Anaeromyxobacteraceae	Anaeromyxobacter	Anaeromyxobacter sp. (strain Fw109-5)	501045818	afw:Anae109_2813;	cytoplasm [GO:0005737]; GTPase activity [GO:0003924]; GTP binding [GO:0005525]; translation elongation factor activity [GO:0003746]	GTPase activity [GO:0003924]; translation elongation factor activity [GO:0003746]	GTPase activity [GO:0003924]; GTP binding [GO:0005525]; translation elongation factor activity [GO:0003746]	cytoplasm [GO:0005737]	GO:0005525; GO:0003924; GO:0005737; GO:0003746
504830444	D9ZB79	ESCRT-III 5 (Fragment)		Candidatus Nitrososphaera gargensis	207			Thaumarchaeota		Nitrososphaerales	Nitrososphaeraceae	Nitrososphaera	Candidatus Nitrososphaera gargensis	504830444		vacuolar transport [GO:0007034]	vacuolar transport [GO:0007034]			GO:0007034
504830444	K0IDT2	SNF7 domain-containing protein	snf7 Ngar_c00230	Nitrososphaera gargensis (strain Ga9.2)	207			Thaumarchaeota		Nitrososphaerales	Nitrososphaeraceae	Nitrososphaera	Candidatus Nitrososphaera gargensis	504830444	nga:Ngar_c00230;	vacuolar transport [GO:0007034]	vacuolar transport [GO:0007034]			GO:0007034
126716487	A4EEM9	60 kDa chaperonin (GroEL protein) (Protein Cpn60)	groL groEL RCCS2_05679	Roseobacter sp. CCS2	549			Proteobacteria	Alphaproteobacteria	Rhodobacterales	Rhodobacteraceae	Roseobacter	Roseobacter sp. CCS2	126716487		ATP binding [GO:0005524]; cytoplasm [GO:0005737]; protein refolding [GO:0042026]	protein refolding [GO:0042026]	ATP binding [GO:0005524]	cytoplasm [GO:0005737]	GO:0005524; GO:0005737; GO:0042026
769718	Q35313	ORF83		Oryza sativa subsp. japonica (Rice)	83			Streptophyta	Liliopsida	Poales	Poaceae	Oryza	Oryza sativa (Rice)	769718		mitochondrion [GO:0005739]			mitochondrion [GO:0005739]	GO:0005739
115477591	Q6ZIT1	Os08g0542200 protein (Putative resistance gene analog PIC27) (cDNA clone:J013042A20, full insert sequence)	OJ1211_G06.31 OJ1521_G02.9 Os08g0542200	Oryza sativa subsp. japonica (Rice)	486			Streptophyta	Liliopsida	Poales	Poaceae	Oryza	Oryza sativa (Rice)	115477591	osa:4346196;	ADP binding [GO:0043531]		ADP binding [GO:0043531]		GO:0043531
255579392	B9SX21	Xyloglucan endotransglucosylase/hydrolase (EC 2.4.1.207)	RCOM_1265850	Ricinus communis (Castor bean)	202	2.4.1.207		Streptophyta		Malpighiales	Euphorbiaceae	Ricinus	Ricinus communis (Castor bean)	255579392	rcu:RCOM_1265850;	apoplast [GO:0048046]; cellular glucan metabolic process [GO:0006073]; cell wall [GO:0005618]; cell wall organization [GO:0071555]; hydrolase activity, hydrolyzing O-glycosyl compounds [GO:0004553]; xyloglucan:xyloglucosyl transferase activity [GO:0016762]	cellular glucan metabolic process [GO:0006073]; cell wall organization [GO:0071555]; hydrolase activity, hydrolyzing O-glycosyl compounds [GO:0004553]; xyloglucan:xyloglucosyl transferase activity [GO:0016762]	hydrolase activity, hydrolyzing O-glycosyl compounds [GO:0004553]; xyloglucan:xyloglucosyl transferase activity [GO:0016762]	apoplast [GO:0048046]; cell wall [GO:0005618]	GO:0048046; GO:0005618; GO:0071555; GO:0006073; GO:0004553; GO:0016762
320147997	E8ZC30	NADH dehydrogenase subunit 7	nad7	Beta vulgaris subsp. maritima (Sea beet) (Beta maritima)	391			Streptophyta		Caryophyllales	Amaranthaceae	Beta	Beta vulgaris (Sugar beet)	320147997		mitochondrion [GO:0005739]; NAD binding [GO:0051287]; oxidoreductase activity, acting on NAD(P)H [GO:0016651]; quinone binding [GO:0048038]	oxidoreductase activity, acting on NAD(P)H [GO:0016651]	NAD binding [GO:0051287]; oxidoreductase activity, acting on NAD(P)H [GO:0016651]; quinone binding [GO:0048038]	mitochondrion [GO:0005739]	GO:0051287; GO:0005739; GO:0016651; GO:0048038
575457570	W0RE46	Cold-shock protein DNA-binding protein	J421_1150	Gemmatimonadetes bacterium KBS708	73			Gemmatimonadetes	Gemmatimonadetes				Gemmatimonadetes bacterium KBS708	575457570		cytoplasm [GO:0005737]; DNA binding [GO:0003677]; regulation of transcription, DNA-templated [GO:0006355]; transcription, DNA-templated [GO:0006351]	regulation of transcription, DNA-templated [GO:0006355]; transcription, DNA-templated [GO:0006351]	DNA binding [GO:0003677]	cytoplasm [GO:0005737]	GO:0003677; GO:0005737; GO:0006355; GO:0006351
643036824	A0A060CQ44	Glyco_hydro_4C (Fragment)		uncultured Roseiflexus sp.	141			Chloroflexi	Chloroflexia	Chloroflexales	Roseiflexaceae	Roseiflexus	uncultured Roseiflexus sp.	643036824		carbohydrate metabolic process [GO:0005975]; hydrolase activity, hydrolyzing O-glycosyl compounds [GO:0004553]; oxidoreductase activity, acting on the CH-OH group of donors, NAD or NADP as acceptor [GO:0016616]	carbohydrate metabolic process [GO:0005975]; hydrolase activity, hydrolyzing O-glycosyl compounds [GO:0004553]; oxidoreductase activity, acting on the CH-OH group of donors, NAD or NADP as acceptor [GO:0016616]	hydrolase activity, hydrolyzing O-glycosyl compounds [GO:0004553]; oxidoreductase activity, acting on the CH-OH group of donors, NAD or NADP as acceptor [GO:0016616]		GO:0005975; GO:0004553; GO:0016616
125541416	A2XAF1	Putative uncharacterized protein	OsI_09230	Oryza sativa subsp. indica (Rice)	617			Streptophyta	Liliopsida	Poales	Poaceae	Oryza	Oryza sativa (Rice)	125541416
374850028	H5SA41	30S ribosomal protein S21	rpsU HGMM_F04B01C02	uncultured Chloroflexi bacterium	65			Chloroflexi					uncultured Chloroflexi bacterium	374850028		ribosome [GO:0005840]; structural constituent of ribosome [GO:0003735]; translation [GO:0006412]	translation [GO:0006412]	structural constituent of ribosome [GO:0003735]	ribosome [GO:0005840]	GO:0005840; GO:0003735; GO:0006412
284431762	D6BV11	Prolamin		Oryza sativa subsp. japonica (Rice)	156			Streptophyta	Liliopsida	Poales	Poaceae	Oryza	Oryza sativa (Rice)	284431762		nutrient reservoir activity [GO:0045735]		nutrient reservoir activity [GO:0045735]		GO:0045735
55296000	Q5VNT5	Glucose-1-phosphate adenylyltransferase (EC 2.7.7.27)	P0663E10.9	Oryza sativa subsp. japonica (Rice)	514	2.7.7.27		Streptophyta	Liliopsida	Poales	Poaceae	Oryza	Oryza sativa (Rice)	55296000		chloroplast [GO:0009507]; glucose-1-phosphate adenylyltransferase activity [GO:0008878]; glycogen biosynthetic process [GO:0005978]; starch biosynthetic process [GO:0019252]	glucose-1-phosphate adenylyltransferase activity [GO:0008878]; glycogen biosynthetic process [GO:0005978]; starch biosynthetic process [GO:0019252]	glucose-1-phosphate adenylyltransferase activity [GO:0008878]	chloroplast [GO:0009507]	GO:0009507; GO:0008878; GO:0005978; GO:0019252
125562401	A2YXN8	Putative uncharacterized protein	OsI_30108	Oryza sativa subsp. indica (Rice)	264			Streptophyta	Liliopsida	Poales	Poaceae	Oryza	Oryza sativa (Rice)	125562401
405794563	J9XTT5	Reverse transcriptase (Fragment)		Petunia hybrida (Petunia)	87			Streptophyta		Solanales	Solanaceae	Petunia	Petunia hybrida (Petunia)	405794563		RNA-directed DNA polymerase activity [GO:0003964]	RNA-directed DNA polymerase activity [GO:0003964]	RNA-directed DNA polymerase activity [GO:0003964]		GO:0003964
164661317	A8PW90	Uncharacterized protein	MGL_1049	Malassezia globosa (strain ATCC MYA-4612 / CBS 7966) (Dandruff-associated fungus)	545			Basidiomycota	Malasseziomycetes	Malasseziales	Malasseziaceae	Malassezia	Malassezia globosa	164661317	mgl:MGL_1049;	integral component of membrane [GO:0016021]; transport [GO:0006810]	transport [GO:0006810]		integral component of membrane [GO:0016021]	GO:0016021; GO:0006810
669100431	A0A075DWL5	Photosystem II protein D1 (PSII D1 protein) (EC 1.10.3.9) (Photosystem II Q(B) protein)	psbA	Paris verticillata	353	1.10.3.9		Streptophyta	Liliopsida	Liliales	Melanthiaceae	Paris	Paris verticillata	669100431		chlorophyll binding [GO:0016168]; electron transporter, transferring electrons within the cyclic electron transport pathway of photosynthesis activity [GO:0045156]; integral component of membrane [GO:0016021]; iron ion binding [GO:0005506]; oxygen evolving activity [GO:0010242]; photosynthetic electron transport in photosystem II [GO:0009772]; photosystem II [GO:0009523]; plastid [GO:0009536]; re…	oxygen evolving activity [GO:0010242]; photosynthetic electron transport in photosystem II [GO:0009772]; response to herbicide [GO:0009635]	chlorophyll binding [GO:0016168]; electron transporter, transferring electrons within the cyclic electron transport pathway of photosynthesis activity [GO:0045156]; iron ion binding [GO:0005506]; oxygen evolving activity [GO:0010242]	integral component of membrane [GO:0016021]; photosystem II [GO:0009523]; plastid [GO:0009536]; thylakoid membrane [GO:0042651]	GO:0016168; GO:0045156; GO:0016021; GO:0005506; GO:0010242; GO:0009772; GO:0009523; GO:0009536; GO:0009635; GO:0042651
573953537	J3MPP9	Uncharacterized protein	OB08G10780	Oryza brachyantha	291			Streptophyta	Liliopsida	Poales	Poaceae	Oryza	Oryza brachyantha	573953537	obr:102712558;	adenylate kinase activity [GO:0004017]; ATP binding [GO:0005524]; carotenoid biosynthetic process [GO:0016117]; chloroplast stroma [GO:0009570]; DNA-templated transcription, elongation [GO:0006354]; protein autophosphorylation [GO:0046777]; regulation of proton transport [GO:0010155]	adenylate kinase activity [GO:0004017]; carotenoid biosynthetic process [GO:0016117]; DNA-templated transcription, elongation [GO:0006354]; protein autophosphorylation [GO:0046777]; regulation of proton transport [GO:0010155]	adenylate kinase activity [GO:0004017]; ATP binding [GO:0005524]	chloroplast stroma [GO:0009570]	GO:0005524; GO:0006354; GO:0004017; GO:0016117; GO:0009570; GO:0046777; GO:0010155
119395182	A1YQH2	Glutelin		Oryza sativa subsp. japonica (Rice)	253			Streptophyta	Liliopsida	Poales	Poaceae	Oryza	Oryza sativa (Rice)	119395182		nutrient reservoir activity [GO:0045735]		nutrient reservoir activity [GO:0045735]		GO:0045735
297720167	Q8LR58	Os01g0593700 protein (Sulfate transporter 2-like)	P0451D05.6 Os01g0593700	Oryza sativa subsp. japonica (Rice)	659			Streptophyta	Liliopsida	Poales	Poaceae	Oryza	Oryza sativa (Rice)	297720167	osa:9266924;	integral component of membrane [GO:0016021]; secondary active sulfate transmembrane transporter activity [GO:0008271]	secondary active sulfate transmembrane transporter activity [GO:0008271]	secondary active sulfate transmembrane transporter activity [GO:0008271]	integral component of membrane [GO:0016021]	GO:0016021; GO:0008271
293337139	C0P3S2	Uncharacterized protein	LOC100501833	Zea mays (Maize)	852			Streptophyta	Liliopsida	Poales	Poaceae	Zea	Zea mays (Maize)	293337139	zma:100382028;	outer membrane [GO:0019867]			outer membrane [GO:0019867]	GO:0019867
326507378	F2E6W0	Predicted protein		Hordeum vulgare var. distichum (Domesticated barley)	1243			Streptophyta	Liliopsida	Poales	Poaceae	Hordeum	Hordeum vulgare (Barley)	326507378		catalytic activity [GO:0003824]; chloroplast stroma [GO:0009570]; embryo development ending in seed dormancy [GO:0009793]; metal ion binding [GO:0046872]; mitochondrion [GO:0005739]	catalytic activity [GO:0003824]; embryo development ending in seed dormancy [GO:0009793]	catalytic activity [GO:0003824]; metal ion binding [GO:0046872]	chloroplast stroma [GO:0009570]; mitochondrion [GO:0005739]	GO:0003824; GO:0009570; GO:0009793; GO:0046872; GO:0005739
194690156	B4FAL9	Fructose-bisphosphate aldolase (EC 4.1.2.13)	ald1	Zea mays (Maize)	355	4.1.2.13	PATHWAY: Carbohydrate degradation; glycolysis; D-glyceraldehyde 3-phosphate and glycerone phosphate from D-glucose: step 4/4. {ECO:0000256|SAAS:SAAS00147405}.	Streptophyta	Liliopsida	Poales	Poaceae	Zea	Zea mays (Maize)	194690156		fructose-bisphosphate aldolase activity [GO:0004332]; glycolytic process [GO:0006096]	fructose-bisphosphate aldolase activity [GO:0004332]; glycolytic process [GO:0006096]	fructose-bisphosphate aldolase activity [GO:0004332]		GO:0004332; GO:0006096
62633148	A9UKH9	DNA gyrase subunit B (Fragment)		Halomonas sp. P9	418			Proteobacteria	Gammaproteobacteria	Oceanospirillales	Halomonadaceae	Halomonas	Halomonas sp. P9	62633148		ATP binding [GO:0005524]; DNA binding [GO:0003677]; DNA topoisomerase type II (ATP-hydrolyzing) activity [GO:0003918]; DNA topological change [GO:0006265]	DNA topoisomerase type II (ATP-hydrolyzing) activity [GO:0003918]; DNA topological change [GO:0006265]	ATP binding [GO:0005524]; DNA binding [GO:0003677]; DNA topoisomerase type II (ATP-hydrolyzing) activity [GO:0003918]		GO:0005524; GO:0003677; GO:0003918; GO:0006265
495633952	E9UTW3	Radical SAM domain protein	NBCG_02193	Nocardioidaceae bacterium Broad-1	656			Actinobacteria	Actinobacteria (high G+C Gram-positive bacteria)	Actinomycetales	Nocardioidaceae		Nocardioidaceae bacterium Broad-1	495633952		catalytic activity [GO:0003824]; iron-sulfur cluster binding [GO:0051536]	catalytic activity [GO:0003824]	catalytic activity [GO:0003824]; iron-sulfur cluster binding [GO:0051536]		GO:0003824; GO:0051536
504894401	K7W5T7	Photosystem I P700 chlorophyll a apoprotein A1 (EC 1.97.1.12) (PsaA)	psaA ANA_C13719	Anabaena sp. 90	752	1.97.1.12		Cyanobacteria		Nostocales	Nostocaceae	Anabaena	Anabaena sp. 90	504894401	anb:ANA_C13719;	4 iron, 4 sulfur cluster binding [GO:0051539]; chlorophyll binding [GO:0016168]; electron carrier activity [GO:0009055]; integral component of membrane [GO:0016021]; magnesium ion binding [GO:0000287]; oxidoreductase activity [GO:0016491]; photosynthesis [GO:0015979]; photosystem I [GO:0009522]; protein-chromophore linkage [GO:0018298]; thylakoid membrane [GO:0042651]	oxidoreductase activity [GO:0016491]; photosynthesis [GO:0015979]; protein-chromophore linkage [GO:0018298]	4 iron, 4 sulfur cluster binding [GO:0051539]; chlorophyll binding [GO:0016168]; electron carrier activity [GO:0009055]; magnesium ion binding [GO:0000287]; oxidoreductase activity [GO:0016491]	integral component of membrane [GO:0016021]; photosystem I [GO:0009522]; thylakoid membrane [GO:0042651]	GO:0051539; GO:0016168; GO:0009055; GO:0016021; GO:0000287; GO:0016491; GO:0015979; GO:0009522; GO:0018298; GO:0042651
641850058	A0A067G0D8	Clathrin heavy chain	CISIN_1g000428mg	Citrus sinensis (Sweet orange) (Citrus aurantium var. sinensis)	1520			Streptophyta		Sapindales	Rutaceae	Citrus	Citrus sinensis (Sweet orange) (Citrus aurantium var. sinensis)	641850058		clathrin coat of coated pit [GO:0030132]; clathrin coat of trans-Golgi network vesicle [GO:0030130]; intracellular protein transport [GO:0006886]; structural molecule activity [GO:0005198]; vesicle-mediated transport [GO:0016192]	intracellular protein transport [GO:0006886]; vesicle-mediated transport [GO:0016192]	structural molecule activity [GO:0005198]	clathrin coat of coated pit [GO:0030132]; clathrin coat of trans-Golgi network vesicle [GO:0030130]	GO:0030132; GO:0030130; GO:0006886; GO:0005198; GO:0016192
649131070	A0A059SR84	Photosystem II protein D1 (PSII D1 protein) (EC 1.10.3.9) (Photosystem II Q(B) protein)	psbA	Diplopterygium glaucum	353	1.10.3.9		Streptophyta		Gleicheniales	Gleicheniaceae	Diplopterygium	Diplopterygium glaucum	649131070		chlorophyll binding [GO:0016168]; chloroplast thylakoid membrane [GO:0009535]; electron transporter, transferring electrons within the cyclic electron transport pathway of photosynthesis activity [GO:0045156]; integral component of membrane [GO:0016021]; iron ion binding [GO:0005506]; oxygen evolving activity [GO:0010242]; photosynthetic electron transport in photosystem II [GO:0009772]; photosys…	oxygen evolving activity [GO:0010242]; photosynthetic electron transport in photosystem II [GO:0009772]; response to herbicide [GO:0009635]	chlorophyll binding [GO:0016168]; electron transporter, transferring electrons within the cyclic electron transport pathway of photosynthesis activity [GO:0045156]; iron ion binding [GO:0005506]; oxygen evolving activity [GO:0010242]	chloroplast thylakoid membrane [GO:0009535]; integral component of membrane [GO:0016021]; photosystem II [GO:0009523]	GO:0016168; GO:0009535; GO:0045156; GO:0016021; GO:0005506; GO:0010242; GO:0009772; GO:0009523; GO:0009635
88866516	A3QQQ3	UDP-glucose pyrophosphorylase (EC 2.7.7.9)	UGP OsI_32322	Oryza sativa subsp. indica (Rice)	469	2.7.7.9		Streptophyta	Liliopsida	Poales	Poaceae	Oryza	Oryza sativa (Rice)	88866516		UDP-glucose metabolic process [GO:0006011]; UTP:glucose-1-phosphate uridylyltransferase activity [GO:0003983]	UDP-glucose metabolic process [GO:0006011]; UTP:glucose-1-phosphate uridylyltransferase activity [GO:0003983]	UTP:glucose-1-phosphate uridylyltransferase activity [GO:0003983]		GO:0006011; GO:0003983
125538766	A2X2V1	Putative uncharacterized protein	OsI_06516	Oryza sativa subsp. indica (Rice)	499			Streptophyta	Liliopsida	Poales	Poaceae	Oryza	Oryza sativa (Rice)	125538766		nutrient reservoir activity [GO:0045735]		nutrient reservoir activity [GO:0045735]		GO:0045735
503394709	F0SHW6	Cytochrome c oxidase, cbb3-type, subunit I (EC 1.9.3.1)	Plabr_3052	Planctomyces brasiliensis (strain ATCC 49424 / DSM 5305 / JCM 21570 / NBRC 103401 / IFAM 1448)	771	1.9.3.1		Planctomycetes	Planctomycetia	Planctomycetales	Planctomycetaceae	Planctomyces	Planctomyces brasiliensis	503394709	pbs:Plabr_3052;	aerobic respiration [GO:0009060]; cytochrome-c oxidase activity [GO:0004129]; heme binding [GO:0020037]; integral component of membrane [GO:0016021]; iron ion binding [GO:0005506]; plasma membrane respiratory chain complex IV [GO:0045278]	aerobic respiration [GO:0009060]; cytochrome-c oxidase activity [GO:0004129]	cytochrome-c oxidase activity [GO:0004129]; heme binding [GO:0020037]; iron ion binding [GO:0005506]	integral component of membrane [GO:0016021]; plasma membrane respiratory chain complex IV [GO:0045278]	GO:0009060; GO:0004129; GO:0020037; GO:0016021; GO:0005506; GO:0045278
260446979	D0ABB2	Anamorsin homolog (Fe-S cluster assembly protein DRE2 homolog)	OO_Ba0005L10-OO_Ba0081K17.12	Oryza officinalis	264			Streptophyta	Liliopsida	Poales	Poaceae	Oryza	Oryza officinalis	260446979		2 iron, 2 sulfur cluster binding [GO:0051537]; apoptotic process [GO:0006915]; electron carrier activity [GO:0009055]; iron-sulfur cluster assembly [GO:0016226]; metal ion binding [GO:0046872]; mitochondrial intermembrane space [GO:0005758]; negative regulation of apoptotic process [GO:0043066]	apoptotic process [GO:0006915]; iron-sulfur cluster assembly [GO:0016226]; negative regulation of apoptotic process [GO:0043066]	2 iron, 2 sulfur cluster binding [GO:0051537]; electron carrier activity [GO:0009055]; metal ion binding [GO:0046872]	mitochondrial intermembrane space [GO:0005758]	GO:0051537; GO:0006915; GO:0009055; GO:0016226; GO:0046872; GO:0005758; GO:0043066
110289531	Q7XCF5	Putative uncharacterized protein	LOC_Os10g40210	Oryza sativa subsp. japonica (Rice)	166			Streptophyta	Liliopsida	Poales	Poaceae	Oryza	Oryza sativa (Rice)	110289531
81176529	Q332P4	Orf173 protein (Uncharacterized protein)	orf173	Triticum aestivum (Wheat)	173			Streptophyta	Liliopsida	Poales	Poaceae	Triticum	Triticum aestivum (Wheat)	81176529		mitochondrion [GO:0005739]			mitochondrion [GO:0005739]	GO:0005739
504949636	K9QN79	Malto-oligosyltrehalose trehalohydrolase (MTHase) (EC 3.2.1.141) (4-alpha-D-((1->4)-alpha-D-glucano)trehalose trehalohydrolase) (Maltooligosyl trehalose trehalohydrolase)	Nos7524_0360	Nostoc sp. (strain ATCC 29411 / PCC 7524)	552	3.2.1.141	PATHWAY: Glycan biosynthesis; trehalose biosynthesis. {ECO:0000256|PIRNR:PIRNR006337}.	Cyanobacteria		Nostocales	Nostocaceae	Nostoc	Nostoc sp. (strain ATCC 29411 / PCC 7524)	504949636	nop:Nos7524_0360;	4-alpha-D-{(1->4)-alpha-D-glucano}trehalose trehalohydrolase activity [GO:0033942]; cation binding [GO:0043169]; cytoplasm [GO:0005737]; trehalose biosynthetic process [GO:0005992]	4-alpha-D-{(1->4)-alpha-D-glucano}trehalose trehalohydrolase activity [GO:0033942]; trehalose biosynthetic process [GO:0005992]	4-alpha-D-{(1->4)-alpha-D-glucano}trehalose trehalohydrolase activity [GO:0033942]; cation binding [GO:0043169]	cytoplasm [GO:0005737]	GO:0033942; GO:0043169; GO:0005737; GO:0005992
399214853	I7HUT1	Photosystem II protein D1 (Fragment)	psbA	uncultured marine eukaryote	264								uncultured marine eukaryote	399214853		chloroplast [GO:0009507]; electron transporter, transferring electrons within the cyclic electron transport pathway of photosynthesis activity [GO:0045156]; photosynthetic electron transport in photosystem II [GO:0009772]	photosynthetic electron transport in photosystem II [GO:0009772]	electron transporter, transferring electrons within the cyclic electron transport pathway of photosynthesis activity [GO:0045156]	chloroplast [GO:0009507]	GO:0009507; GO:0045156; GO:0009772
19920168	Q8S6F6	Putative PSI P700 apoprotein A1 from chromosome 10 chloroplast insertion	OSJNBb0075K12.35 OSJNAb0075K12.19	Oryza sativa subsp. japonica (Rice)	750			Streptophyta	Liliopsida	Poales	Poaceae	Oryza	Oryza sativa (Rice)	19920168		integral component of membrane [GO:0016021]; metal ion binding [GO:0046872]; photosynthesis [GO:0015979]; photosystem I [GO:0009522]	photosynthesis [GO:0015979]	metal ion binding [GO:0046872]	integral component of membrane [GO:0016021]; photosystem I [GO:0009522]	GO:0016021; GO:0046872; GO:0015979; GO:0009522
499303524	Q8Z0H4	Pyruvate dehydrogenase E1 beta subunit	all0122	Nostoc sp. (strain PCC 7120 / UTEX 2576)	327			Cyanobacteria		Nostocales	Nostocaceae	Nostoc	Nostoc sp. (strain PCC 7120 / UTEX 2576)	499303524	ana:all0122;	catalytic activity [GO:0003824]	catalytic activity [GO:0003824]	catalytic activity [GO:0003824]		GO:0003824
115455559	Q0DN94	10 kDa prolamin	Os03g0766000 LOC_Os03g55730	Oryza sativa subsp. japonica (Rice)	134			Streptophyta	Liliopsida	Poales	Poaceae	Oryza	Oryza sativa (Rice)	115455559	osa:4334227;	aleurone grain [GO:0033095]; nutrient reservoir activity [GO:0045735]; vacuole [GO:0005773]		nutrient reservoir activity [GO:0045735]	aleurone grain [GO:0033095]; vacuole [GO:0005773]	GO:0033095; GO:0045735; GO:0005773
672399458	A0A081C6G1	Oligopeptide ABC transporter	U27_00057	bacterium UASB270	639								bacterium UASB270	672399458
108706991	Q10PL0	Branched-chain-amino-acid aminotransferase (EC 2.6.1.42)	LOC_Os03g12890	Oryza sativa subsp. japonica (Rice)	416	2.6.1.42		Streptophyta	Liliopsida	Poales	Poaceae	Oryza	Oryza sativa (Rice)	108706991		branched-chain amino acid metabolic process [GO:0009081]; L-isoleucine transaminase activity [GO:0052656]; L-leucine transaminase activity [GO:0052654]; L-valine transaminase activity [GO:0052655]	branched-chain amino acid metabolic process [GO:0009081]; L-isoleucine transaminase activity [GO:0052656]; L-leucine transaminase activity [GO:0052654]; L-valine transaminase activity [GO:0052655]	L-isoleucine transaminase activity [GO:0052656]; L-leucine transaminase activity [GO:0052654]; L-valine transaminase activity [GO:0052655]		GO:0052656; GO:0052654; GO:0052655; GO:0009081
115473617	B7ERQ1	Peroxiredoxin (cDNA clone:J033037F14, full insert sequence)	OsJ_25291	Oryza sativa subsp. japonica (Rice)	220			Streptophyta	Liliopsida	Poales	Poaceae	Oryza	Oryza sativa (Rice)	115473617	osa:4344045;	peroxiredoxin activity [GO:0051920]	peroxiredoxin activity [GO:0051920]	peroxiredoxin activity [GO:0051920]		GO:0051920
115473617	P0C5C9	1-Cys peroxiredoxin A (1-Cys Prx A) (EC 1.11.1.15) (Protein RAB24) (Rice 1Cys-peroxiredoxin) (R1C-Prx) (Thioredoxin peroxidase A)	Os07g0638300 LOC_Os07g44430 OJ1340_C08.107 OsJ_024297	Oryza sativa subsp. japonica (Rice)	220	1.11.1.15		Streptophyta	Liliopsida	Poales	Poaceae	Oryza	Oryza sativa (Rice)	115473617	osa:4344045;	nucleus [GO:0005634]; peroxidase activity [GO:0004601]; peroxiredoxin activity [GO:0051920]	peroxidase activity [GO:0004601]; peroxiredoxin activity [GO:0051920]	peroxidase activity [GO:0004601]; peroxiredoxin activity [GO:0051920]	nucleus [GO:0005634]	GO:0005634; GO:0004601; GO:0051920
374850029	H5SA42	Translation initiation factor IF-1	infA HGMM_F04B01C03	uncultured Chloroflexi bacterium	83			Chloroflexi					uncultured Chloroflexi bacterium	374850029		cytoplasm [GO:0005737]; translation initiation factor activity [GO:0003743]	translation initiation factor activity [GO:0003743]	translation initiation factor activity [GO:0003743]	cytoplasm [GO:0005737]	GO:0005737; GO:0003743
703152899	W9SU73	Uncharacterized protein	L484_023375	Morus notabilis	1229			Streptophyta		Rosales	Moraceae	Morus (mulberries)	Morus notabilis	703152899		ATP binding [GO:0005524]; DNA binding [GO:0003677]		ATP binding [GO:0005524]; DNA binding [GO:0003677]		GO:0005524; GO:0003677
115478208	Q6K407	Os09g0258000 protein (Putative polyphosphoinositide binding protein Ssh1p) (cDNA clone:001-038-G03, full insert sequence) (cDNA clone:006-309-D09, full insert sequence)	P0523B07.38-1 Os09g0258000	Oryza sativa subsp. japonica (Rice)	335			Streptophyta	Liliopsida	Poales	Poaceae	Oryza	Oryza sativa (Rice)	115478208	osa:4346537;
501313476	B1Y602	Probable 2-(5''-triphosphoribosyl)-3'-dephosphocoenzyme-A synthase (2-(5''-triphosphoribosyl)-3'-dephospho-CoA synthase) (EC 2.4.2.52)	mdcB Lcho_0074	Leptothrix cholodnii (strain ATCC 51168 / LMG 8142 / SP-6) (Leptothrix discophora (strain SP-6))	295	2.4.2.52		Proteobacteria	Betaproteobacteria	Burkholderiales		Leptothrix	Leptothrix cholodnii	501313476	lch:Lcho_0074;	ATP binding [GO:0005524]; phosphorylation [GO:0016310]; transferase activity, transferring glycosyl groups [GO:0016757]; triphosphoribosyl-dephospho-CoA synthase activity [GO:0046917]	phosphorylation [GO:0016310]; transferase activity, transferring glycosyl groups [GO:0016757]; triphosphoribosyl-dephospho-CoA synthase activity [GO:0046917]	ATP binding [GO:0005524]; transferase activity, transferring glycosyl groups [GO:0016757]; triphosphoribosyl-dephospho-CoA synthase activity [GO:0046917]		GO:0005524; GO:0016310; GO:0016757; GO:0046917
218188158	B8A7I5	Putative uncharacterized protein	OsI_01790	Oryza sativa subsp. indica (Rice)	319			Streptophyta	Liliopsida	Poales	Poaceae	Oryza	Oryza sativa (Rice)	218188158
115477781	Q6ZJ08	Monodehydroascorbate reductase (Os08g0557600 protein) (cDNA clone:J033094C01, full insert sequence)	OJ1150_A11.25 Os08g0557600	Oryza sativa subsp. japonica (Rice)	435			Streptophyta	Liliopsida	Poales	Poaceae	Oryza	Oryza sativa (Rice)	115477781	osa:4346299;	cell redox homeostasis [GO:0045454]; flavin adenine dinucleotide binding [GO:0050660]; oxidoreductase activity [GO:0016491]	cell redox homeostasis [GO:0045454]; oxidoreductase activity [GO:0016491]	flavin adenine dinucleotide binding [GO:0050660]; oxidoreductase activity [GO:0016491]		GO:0045454; GO:0050660; GO:0016491
497449431	I4YUD7	Chaperone protein DnaK (HSP70) (Heat shock 70 kDa protein) (Heat shock protein 70)	dnaK MicloDRAFT_00041470	Microvirga lotononidis	638			Proteobacteria	Alphaproteobacteria	Rhizobiales	Methylobacteriaceae	Microvirga	Microvirga lotononidis	497449431		ATP binding [GO:0005524]; protein folding [GO:0006457]	protein folding [GO:0006457]	ATP binding [GO:0005524]		GO:0005524; GO:0006457
499659321	Q3A7L0	DNA polymerase III, gamma and tau subunits	dnaX Pcar_0374	Pelobacter carbinolicus (strain DSM 2380 / Gra Bd 1)	582			Proteobacteria	Deltaproteobacteria	Desulfuromonadales	Pelobacteraceae	Pelobacter	Pelobacter carbinolicus	499659321	pca:Pcar_0374;	ATP binding [GO:0005524]; DNA binding [GO:0003677]; DNA-directed DNA polymerase activity [GO:0003887]; DNA polymerase III complex [GO:0009360]; DNA replication [GO:0006260]	DNA-directed DNA polymerase activity [GO:0003887]; DNA replication [GO:0006260]	ATP binding [GO:0005524]; DNA binding [GO:0003677]; DNA-directed DNA polymerase activity [GO:0003887]	DNA polymerase III complex [GO:0009360]	GO:0005524; GO:0003677; GO:0009360; GO:0006260; GO:0003887
297605951	Q5Z790	Os06g0531200 protein (Putative 4-methyl-5(B-hydroxyethyl)-thiazol monophosphate biosynthesis enzyme)	P0410C01.31 Os06g0531200	Oryza sativa subsp. japonica (Rice)	394			Streptophyta	Liliopsida	Poales	Poaceae	Oryza	Oryza sativa (Rice)	297605951	osa:4341205;
51476581	Q68DE7	Putative uncharacterized protein DKFZp781D2453	DKFZp781D2453	Homo sapiens (Human)	223			Chordata	Mammalia	Primates	Hominidae (great apes)	Homo	Homo sapiens (Human)	51476581
262344426	D0TZD7	Starch synthase, chloroplastic/amyloplastic (EC 2.4.1.-)	GBSSII	Oryza sativa subsp. japonica (Rice)	608	2.4.1.-	PATHWAY: Glycan biosynthesis; starch biosynthesis. {ECO:0000256|RuleBase:RU361232}.	Streptophyta	Liliopsida	Poales	Poaceae	Oryza	Oryza sativa (Rice)	262344426		amyloplast [GO:0009501]; chloroplast [GO:0009507]; starch biosynthetic process [GO:0019252]; starch synthase activity [GO:0009011]	starch biosynthetic process [GO:0019252]; starch synthase activity [GO:0009011]	starch synthase activity [GO:0009011]	amyloplast [GO:0009501]; chloroplast [GO:0009507]	GO:0009501; GO:0009507; GO:0019252; GO:0009011
499307442	Q3M8D6	Uncharacterized protein	Ava_3142	Anabaena variabilis (strain ATCC 29413 / PCC 7937)	114			Cyanobacteria		Nostocales	Nostocaceae	Anabaena	Anabaena variabilis	499307442	ava:Ava_3142;
500091191	A1KB92	Probable formate dehydrogenase alpha subunit (EC 1.2.1.2)	fdhA2 azo3482	Azoarcus sp. (strain BH72)	967	1.2.1.2		Proteobacteria	Betaproteobacteria	Rhodocyclales	Rhodocyclaceae	Azoarcus	Azoarcus sp. (strain BH72)	500091191	azo:azo3482;	4 iron, 4 sulfur cluster binding [GO:0051539]; formate dehydrogenase (NAD+) activity [GO:0008863]; molybdenum ion binding [GO:0030151]	formate dehydrogenase (NAD+) activity [GO:0008863]	4 iron, 4 sulfur cluster binding [GO:0051539]; formate dehydrogenase (NAD+) activity [GO:0008863]; molybdenum ion binding [GO:0030151]		GO:0051539; GO:0008863; GO:0030151
503325362	E8N5C9	Adenosylhomocysteinase (EC 3.3.1.1) (S-adenosyl-L-homocysteine hydrolase)	ahcY ANT_16170	Anaerolinea thermophila (strain DSM 14523 / JCM 11388 / NBRC 100420 / UNI-1)	419	3.3.1.1	PATHWAY: Amino-acid biosynthesis; L-homocysteine biosynthesis; L-homocysteine from S-adenosyl-L-homocysteine: step 1/1. {ECO:0000256|HAMAP-Rule:MF_00563, ECO:0000256|RuleBase:RU000548}.	Chloroflexi	Anaerolineae	Anaerolineales	Anaerolineaceae	Anaerolinea	Anaerolinea thermophila	503325362	atm:ANT_16170;	adenosylhomocysteinase activity [GO:0004013]; cytoplasm [GO:0005737]; one-carbon metabolic process [GO:0006730]	adenosylhomocysteinase activity [GO:0004013]; one-carbon metabolic process [GO:0006730]	adenosylhomocysteinase activity [GO:0004013]	cytoplasm [GO:0005737]	GO:0004013; GO:0005737; GO:0006730
737048356	A0A0A0DUU2	Uncharacterized protein	JY96_18230	Aquabacterium sp. NJ1	196			Proteobacteria	Betaproteobacteria	Burkholderiales		Aquabacterium	Aquabacterium sp. NJ1	737048356
109892675	Q2JV74	S-adenosylmethionine synthase (AdoMet synthase) (EC 2.5.1.6) (MAT) (Methionine adenosyltransferase)	metK CYA_1186	Synechococcus sp. (strain JA-3-3Ab) (Cyanobacteria bacterium Yellowstone A-Prime)	414	2.5.1.6	PATHWAY: Amino-acid biosynthesis; S-adenosyl-L-methionine biosynthesis; S-adenosyl-L-methionine from L-methionine: step 1/1. {ECO:0000255|HAMAP-Rule:MF_00086}.	Cyanobacteria		Chroococcales		Synechococcus	Synechococcus sp. (strain JA-3-3Ab) (Cyanobacteria bacterium Yellowstone A-Prime)	109892675	cya:CYA_1186;	ATP binding [GO:0005524]; cytoplasm [GO:0005737]; magnesium ion binding [GO:0000287]; methionine adenosyltransferase activity [GO:0004478]; one-carbon metabolic process [GO:0006730]; S-adenosylmethionine biosynthetic process [GO:0006556]	methionine adenosyltransferase activity [GO:0004478]; one-carbon metabolic process [GO:0006730]; S-adenosylmethionine biosynthetic process [GO:0006556]	ATP binding [GO:0005524]; magnesium ion binding [GO:0000287]; methionine adenosyltransferase activity [GO:0004478]	cytoplasm [GO:0005737]	GO:0005524; GO:0006556; GO:0005737; GO:0000287; GO:0004478; GO:0006730
643727188	A0A067KI14	Uncharacterized protein	JCGZ_10494	Jatropha curcas (Barbados nut)	818			Streptophyta		Malpighiales	Euphorbiaceae	Jatropha	Jatropha curcas (Barbados nut)	643727188
407396882	K2MK72	Chaperonin HSP60, mitochondrial, putative (Fragment)	MOQ_008696	Trypanosoma cruzi marinkellei	250					Kinetoplastida (kinetoplasts)	Trypanosomatidae	Trypanosoma	Trypanosoma cruzi	407396882		ATP binding [GO:0005524]; cellular protein metabolic process [GO:0044267]	cellular protein metabolic process [GO:0044267]	ATP binding [GO:0005524]		GO:0005524; GO:0044267
218189907	B8AGJ8	Putative uncharacterized protein	OsI_05543	Oryza sativa subsp. indica (Rice)	2670			Streptophyta	Liliopsida	Poales	Poaceae	Oryza	Oryza sativa (Rice)	218189907		ATP binding [GO:0005524]; DNA binding [GO:0003677]; nucleus [GO:0005634]; zinc ion binding [GO:0008270]		ATP binding [GO:0005524]; DNA binding [GO:0003677]; zinc ion binding [GO:0008270]	nucleus [GO:0005634]	GO:0005524; GO:0003677; GO:0005634; GO:0008270
703152381	W9S568	26S proteasome non-ATPase regulatory subunit 13	L484_022796	Morus notabilis	387			Streptophyta		Rosales	Moraceae	Morus (mulberries)	Morus notabilis	703152381		proteasome complex [GO:0000502]			proteasome complex [GO:0000502]	GO:0000502
18657017	Q8SAZ7	V-type proton ATPase subunit a	OSJNBa0029P16.14	Oryza sativa subsp. japonica (Rice)	783			Streptophyta	Liliopsida	Poales	Poaceae	Oryza	Oryza sativa (Rice)	18657017		ATP hydrolysis coupled proton transport [GO:0015991]; hydrogen ion transmembrane transporter activity [GO:0015078]; integral component of membrane [GO:0016021]; vacuolar proton-transporting V-type ATPase, V0 domain [GO:0000220]	ATP hydrolysis coupled proton transport [GO:0015991]; hydrogen ion transmembrane transporter activity [GO:0015078]	hydrogen ion transmembrane transporter activity [GO:0015078]	integral component of membrane [GO:0016021]; vacuolar proton-transporting V-type ATPase, V0 domain [GO:0000220]	GO:0015991; GO:0015078; GO:0016021; GO:0000220
649130992	A0A059SS32	Photosystem I P700 chlorophyll a apoprotein A1 (EC 1.97.1.12) (PSI-A) (PsaA)	psaA	Osmundastrum cinnamomeum (Cinnamon fern) (Osmunda cinnamomea)	750	1.97.1.12		Streptophyta		Osmundales	Osmundaceae	Osmundastrum	Osmundastrum cinnamomeum (Cinnamon fern) (Osmunda cinnamomea)	649130992		4 iron, 4 sulfur cluster binding [GO:0051539]; chlorophyll binding [GO:0016168]; chloroplast thylakoid membrane [GO:0009535]; electron carrier activity [GO:0009055]; integral component of membrane [GO:0016021]; magnesium ion binding [GO:0000287]; oxidoreductase activity [GO:0016491]; photosynthesis [GO:0015979]; photosystem I [GO:0009522]; protein-chromophore linkage [GO:0018298]	oxidoreductase activity [GO:0016491]; photosynthesis [GO:0015979]; protein-chromophore linkage [GO:0018298]	4 iron, 4 sulfur cluster binding [GO:0051539]; chlorophyll binding [GO:0016168]; electron carrier activity [GO:0009055]; magnesium ion binding [GO:0000287]; oxidoreductase activity [GO:0016491]	chloroplast thylakoid membrane [GO:0009535]; integral component of membrane [GO:0016021]; photosystem I [GO:0009522]	GO:0051539; GO:0016168; GO:0009535; GO:0009055; GO:0016021; GO:0000287; GO:0016491; GO:0015979; GO:0009522; GO:0018298
494791696	G2HC59	Metallo-beta-lactamase superfamily protein	DA2_3367	Desulfovibrio sp. A2	210			Proteobacteria	Deltaproteobacteria	Desulfovibrionales	Desulfovibrionaceae	Desulfovibrio	Desulfovibrio sp. A2	494791696
501344131	B1ZY85	40-residue YVTN family beta-propeller repeat protein	Oter_2950	Opitutus terrae (strain DSM 11246 / PB90-1)	821			Verrucomicrobia	Opitutae	Opitutales	Opitutaceae	Opitutus	Opitutus terrae	501344131	ote:Oter_2950;	electron carrier activity [GO:0009055]; heme binding [GO:0020037]		electron carrier activity [GO:0009055]; heme binding [GO:0020037]		GO:0009055; GO:0020037
503013597	D8PEU2	Fructose-1,6-bisphosphatase, class V (EC 3.1.3.11)	fbpV NIDE2031	Candidatus Nitrospira defluvii	370	3.1.3.11		Nitrospirae	Nitrospira	Nitrospirales	Nitrospiraceae	Nitrospira	Candidatus Nitrospira defluvii	503013597	nde:NIDE2031;	fructose 1,6-bisphosphate 1-phosphatase activity [GO:0042132]	fructose 1,6-bisphosphate 1-phosphatase activity [GO:0042132]	fructose 1,6-bisphosphate 1-phosphatase activity [GO:0042132]		GO:0042132
219994190	B8CZU1	Inosine-5'-monophosphate dehydrogenase (IMP dehydrogenase) (IMPD) (IMPDH) (EC 1.1.1.205)	guaB Hore_20480	Halothermothrix orenii (strain H 168 / OCM 544 / DSM 9562)	486	1.1.1.205	PATHWAY: Purine metabolism; XMP biosynthesis via de novo pathway; XMP from IMP: step 1/1. {ECO:0000256|HAMAP-Rule:MF_01964}.	Firmicutes	Clostridia	Halanaerobiales	Halanaerobiaceae	Halothermothrix	Halothermothrix orenii	219994190	hor:Hore_20480;	GMP biosynthetic process [GO:0006177]; IMP dehydrogenase activity [GO:0003938]; metal ion binding [GO:0046872]; nucleotide binding [GO:0000166]	GMP biosynthetic process [GO:0006177]; IMP dehydrogenase activity [GO:0003938]	IMP dehydrogenase activity [GO:0003938]; metal ion binding [GO:0046872]; nucleotide binding [GO:0000166]		GO:0006177; GO:0003938; GO:0046872; GO:0000166
125541489	A2XAM4	Putative uncharacterized protein	OsI_09304	Oryza sativa subsp. indica (Rice)	354			Streptophyta	Liliopsida	Poales	Poaceae	Oryza	Oryza sativa (Rice)	125541489		metal ion binding [GO:0046872]; protein dephosphorylation [GO:0006470]; protein serine/threonine phosphatase activity [GO:0004722]	protein dephosphorylation [GO:0006470]; protein serine/threonine phosphatase activity [GO:0004722]	metal ion binding [GO:0046872]; protein serine/threonine phosphatase activity [GO:0004722]		GO:0046872; GO:0006470; GO:0004722
643735156	A0A067L063	Uncharacterized protein	JCGZ_26815	Jatropha curcas (Barbados nut)	1685			Streptophyta		Malpighiales	Euphorbiaceae	Jatropha	Jatropha curcas (Barbados nut)	643735156
736400673	W4LB74	Uncharacterized protein	ETSY1_31185	Candidatus Entotheonella sp. TSY1	417			Proteobacteria	Deltaproteobacteria			Candidatus Entotheonella	Candidatus Entotheonella sp. TSY1	736400673		amino acid transport [GO:0006865]; outer membrane-bounded periplasmic space [GO:0030288]	amino acid transport [GO:0006865]		outer membrane-bounded periplasmic space [GO:0030288]	GO:0006865; GO:0030288
30103006	Q84M50	Putative endosperm C-24 sterol methyltransferase	OSJNBa0059E14.10	Oryza sativa subsp. japonica (Rice)	330			Streptophyta	Liliopsida	Poales	Poaceae	Oryza	Oryza sativa (Rice)	30103006		methyltransferase activity [GO:0008168]; steroid biosynthetic process [GO:0006694]	methyltransferase activity [GO:0008168]; steroid biosynthetic process [GO:0006694]	methyltransferase activity [GO:0008168]		GO:0008168; GO:0006694
38567903	Q7FAK8	OSJNBa0060N03.23 protein	OSJNBa0060N03.23	Oryza sativa subsp. japonica (Rice)	238			Streptophyta	Liliopsida	Poales	Poaceae	Oryza	Oryza sativa (Rice)	38567903		catalytic activity [GO:0003824]	catalytic activity [GO:0003824]	catalytic activity [GO:0003824]		GO:0003824
500474347	A5G9B3	Molybdopterin oxidoreductase	Gura_4238	Geobacter uraniireducens (strain Rf4) (Geobacter uraniumreducens)	828			Proteobacteria	Deltaproteobacteria	Desulfuromonadales	Geobacteraceae	Geobacter	Geobacter uraniireducens	500474347	gur:Gura_4238;	4 iron, 4 sulfur cluster binding [GO:0051539]; electron carrier activity [GO:0009055]; molybdenum ion binding [GO:0030151]; oxidoreductase activity [GO:0016491]	oxidoreductase activity [GO:0016491]	4 iron, 4 sulfur cluster binding [GO:0051539]; electron carrier activity [GO:0009055]; molybdenum ion binding [GO:0030151]; oxidoreductase activity [GO:0016491]		GO:0051539; GO:0009055; GO:0030151; GO:0016491
224179300	C0JL29	PsbA (Fragment)	psbA	Eurhynchium savatieri	179			Streptophyta	Bryopsida	Hypnales	Brachytheciaceae	Eurhynchium	Eurhynchium savatieri	224179300		chloroplast [GO:0009507]; electron transporter, transferring electrons within the cyclic electron transport pathway of photosynthesis activity [GO:0045156]; photosynthetic electron transport in photosystem II [GO:0009772]	photosynthetic electron transport in photosystem II [GO:0009772]	electron transporter, transferring electrons within the cyclic electron transport pathway of photosynthesis activity [GO:0045156]	chloroplast [GO:0009507]	GO:0009507; GO:0045156; GO:0009772
649130969	A0A059SR09	Photosystem II protein D1 (PSII D1 protein) (EC 1.10.3.9) (Photosystem II Q(B) protein)	psbA	Osmundastrum cinnamomeum (Cinnamon fern) (Osmunda cinnamomea)	353	1.10.3.9		Streptophyta		Osmundales	Osmundaceae	Osmundastrum	Osmundastrum cinnamomeum (Cinnamon fern) (Osmunda cinnamomea)	649130969		chlorophyll binding [GO:0016168]; chloroplast thylakoid membrane [GO:0009535]; electron transporter, transferring electrons within the cyclic electron transport pathway of photosynthesis activity [GO:0045156]; integral component of membrane [GO:0016021]; iron ion binding [GO:0005506]; oxygen evolving activity [GO:0010242]; photosynthetic electron transport in photosystem II [GO:0009772]; photosys…	oxygen evolving activity [GO:0010242]; photosynthetic electron transport in photosystem II [GO:0009772]; response to herbicide [GO:0009635]	chlorophyll binding [GO:0016168]; electron transporter, transferring electrons within the cyclic electron transport pathway of photosynthesis activity [GO:0045156]; iron ion binding [GO:0005506]; oxygen evolving activity [GO:0010242]	chloroplast thylakoid membrane [GO:0009535]; integral component of membrane [GO:0016021]; photosystem II [GO:0009523]	GO:0016168; GO:0009535; GO:0045156; GO:0016021; GO:0005506; GO:0010242; GO:0009772; GO:0009523; GO:0009635
495634693	E9UV32	Cytochrome D ubiquinol oxidase, subunit II	NBCG_02623	Nocardioidaceae bacterium Broad-1	333			Actinobacteria	Actinobacteria (high G+C Gram-positive bacteria)	Actinomycetales	Nocardioidaceae		Nocardioidaceae bacterium Broad-1	495634693		membrane [GO:0016020]; oxidation-reduction process [GO:0055114]	oxidation-reduction process [GO:0055114]		membrane [GO:0016020]	GO:0016020; GO:0055114
531874316	T1T4Y4	Glutelin (Fragment)		Oryza sativa subsp. indica (Rice)	456			Streptophyta	Liliopsida	Poales	Poaceae	Oryza	Oryza sativa (Rice)	531874316		nutrient reservoir activity [GO:0045735]		nutrient reservoir activity [GO:0045735]		GO:0045735
501056034	A7I9N7	DNA-directed RNA polymerase (EC 2.7.7.6)	Mboo_1933	Methanoregula boonei (strain 6A8)	604	2.7.7.6		Euryarchaeota	Methanomicrobia	Methanomicrobiales	Methanoregulaceae	Methanoregula	Methanoregula boonei	501056034	mbn:Mboo_1933;	DNA binding [GO:0003677]; DNA-directed RNA polymerase activity [GO:0003899]; ribonucleoside binding [GO:0032549]; transcription, DNA-templated [GO:0006351]; zinc ion binding [GO:0008270]	DNA-directed RNA polymerase activity [GO:0003899]; transcription, DNA-templated [GO:0006351]	DNA binding [GO:0003677]; DNA-directed RNA polymerase activity [GO:0003899]; ribonucleoside binding [GO:0032549]; zinc ion binding [GO:0008270]		GO:0003677; GO:0003899; GO:0032549; GO:0006351; GO:0008270
575413529	W4LME0	Uncharacterized protein	ETSY1_16235	Candidatus Entotheonella sp. TSY1	440			Proteobacteria	Deltaproteobacteria			Candidatus Entotheonella	Candidatus Entotheonella sp. TSY1	575413529
526132214	U5KIB3	Photosystem I iron-sulfur center (EC 1.97.1.12) (9 kDa polypeptide) (PSI-C) (Photosystem I subunit VII) (PsaC)	psaC	Apterosperma oblata	81	1.97.1.12		Streptophyta		Ericales	Theaceae	Apterosperma	Apterosperma oblata	526132214		4 iron, 4 sulfur cluster binding [GO:0051539]; chloroplast thylakoid membrane [GO:0009535]; electron carrier activity [GO:0009055]; metal ion binding [GO:0046872]; oxidoreductase activity [GO:0016491]; photosynthetic electron transport in photosystem I [GO:0009773]; photosystem I [GO:0009522]	oxidoreductase activity [GO:0016491]; photosynthetic electron transport in photosystem I [GO:0009773]	4 iron, 4 sulfur cluster binding [GO:0051539]; electron carrier activity [GO:0009055]; metal ion binding [GO:0046872]; oxidoreductase activity [GO:0016491]	chloroplast thylakoid membrane [GO:0009535]; photosystem I [GO:0009522]	GO:0051539; GO:0009535; GO:0009055; GO:0046872; GO:0016491; GO:0009773; GO:0009522
499739393	Q2IPW1	RNA polymerase sigma factor	Adeh_1069	Anaeromyxobacter dehalogenans (strain 2CP-C)	300			Proteobacteria	Deltaproteobacteria	Myxococcales (fruiting gliding bacteria)	Anaeromyxobacteraceae	Anaeromyxobacter	Anaeromyxobacter dehalogenans	499739393	ade:Adeh_1069;	DNA binding [GO:0003677]; DNA-templated transcription, initiation [GO:0006352]; sequence-specific DNA binding transcription factor activity [GO:0003700]; sigma factor activity [GO:0016987]; sporulation resulting in formation of a cellular spore [GO:0030435]	DNA-templated transcription, initiation [GO:0006352]; sequence-specific DNA binding transcription factor activity [GO:0003700]; sigma factor activity [GO:0016987]; sporulation resulting in formation of a cellular spore [GO:0030435]	DNA binding [GO:0003677]; sequence-specific DNA binding transcription factor activity [GO:0003700]; sigma factor activity [GO:0016987]		GO:0003677; GO:0006352; GO:0003700; GO:0016987; GO:0030435
604336054	A0A022RLR4	Uncharacterized protein	MIMGU_mgv1a026310mg	Erythranthe guttata (Yellow monkey flower) (Mimulus guttatus)	507			Streptophyta		Lamiales	Phrymaceae	Erythranthe	Erythranthe guttata (Yellow monkey flower) (Mimulus guttatus)	604336054		heme binding [GO:0020037]; iron ion binding [GO:0005506]; monooxygenase activity [GO:0004497]; oxidoreductase activity, acting on paired donors, with incorporation or reduction of molecular oxygen [GO:0016705]	monooxygenase activity [GO:0004497]; oxidoreductase activity, acting on paired donors, with incorporation or reduction of molecular oxygen [GO:0016705]	heme binding [GO:0020037]; iron ion binding [GO:0005506]; monooxygenase activity [GO:0004497]; oxidoreductase activity, acting on paired donors, with incorporation or reduction of molecular oxygen [GO:0016705]		GO:0020037; GO:0005506; GO:0004497; GO:0016705
504927287	K9QGH4	Cof-like hydrolase	Nos7107_3617	Nostoc sp. PCC 7107	286			Cyanobacteria		Nostocales	Nostocaceae	Nostoc	Nostoc sp. PCC 7107	504927287	nos:Nos7107_3617;	hydrolase activity [GO:0016787]	hydrolase activity [GO:0016787]	hydrolase activity [GO:0016787]		GO:0016787
712912053	A0A097F1G6	ATP synthase subunit beta, chloroplastic (EC 3.6.3.14) (ATP synthase F1 sector subunit beta) (F-ATPase subunit beta)	atpB	Luzuriaga radicans	498	3.6.3.14		Streptophyta	Liliopsida	Liliales	Alstroemeriaceae	Luzuriaga	Luzuriaga radicans	712912053		ATP binding [GO:0005524]; chloroplast thylakoid membrane [GO:0009535]; plasma membrane ATP synthesis coupled proton transport [GO:0042777]; proton-transporting ATP synthase activity, rotational mechanism [GO:0046933]	plasma membrane ATP synthesis coupled proton transport [GO:0042777]; proton-transporting ATP synthase activity, rotational mechanism [GO:0046933]	ATP binding [GO:0005524]; proton-transporting ATP synthase activity, rotational mechanism [GO:0046933]	chloroplast thylakoid membrane [GO:0009535]	GO:0005524; GO:0009535; GO:0042777; GO:0046933
504925198	K9QAE6	Peptidoglycan-binding domain 1 protein	Nos7107_1431	Nostoc sp. PCC 7107	301			Cyanobacteria		Nostocales	Nostocaceae	Nostoc	Nostoc sp. PCC 7107	504925198	nos:Nos7107_1431;
671726724	A0A0A7DAX6	Photosystem II 32 kDa protein	psbA	Nardia scalaris	353			Streptophyta	Jungermanniopsida	Jungermanniales	Solenostomataceae	Nardia	Nardia scalaris	671726724
218197218	B8AWH3	Putative uncharacterized protein	OsI_20875	Oryza sativa subsp. indica (Rice)	410			Streptophyta	Liliopsida	Poales	Poaceae	Oryza	Oryza sativa (Rice)	218197218		pyridoxal phosphate binding [GO:0030170]; threonine biosynthetic process [GO:0009088]; threonine synthase activity [GO:0004795]	threonine biosynthetic process [GO:0009088]; threonine synthase activity [GO:0004795]	pyridoxal phosphate binding [GO:0030170]; threonine synthase activity [GO:0004795]		GO:0030170; GO:0009088; GO:0004795
500592910	A5USY4	MazG family protein	RoseRS_1334	Roseiflexus sp. (strain RS-1)	515			Chloroflexi	Chloroflexia	Chloroflexales	Roseiflexaceae	Roseiflexus	Roseiflexus sp. (strain RS-1)	500592910	rrs:RoseRS_1334;	methyltransferase activity [GO:0008168]	methyltransferase activity [GO:0008168]	methyltransferase activity [GO:0008168]		GO:0008168
374853337	H5SJB2	Acetyl-coenzyme A synthetase (AcCoA synthetase) (Acs) (EC 6.2.1.1) (Acetate--CoA ligase) (Acyl-activating enzyme)	acsA HGMM_F35G12C19	uncultured Acetothermia bacterium	657	6.2.1.1		Acetothermia					uncultured Acetothermia bacterium	374853337		acetate-CoA ligase activity [GO:0003987]; acetyl-CoA biosynthetic process from acetate [GO:0019427]; AMP binding [GO:0016208]; ATP binding [GO:0005524]; metal ion binding [GO:0046872]	acetate-CoA ligase activity [GO:0003987]; acetyl-CoA biosynthetic process from acetate [GO:0019427]	acetate-CoA ligase activity [GO:0003987]; AMP binding [GO:0016208]; ATP binding [GO:0005524]; metal ion binding [GO:0046872]		GO:0016208; GO:0005524; GO:0003987; GO:0019427; GO:0046872
19071639	Q8S7U8	Putative thioredoxin (Uncharacterized protein)	OSJNBa0091P11.16	Oryza sativa subsp. japonica (Rice)	234			Streptophyta	Liliopsida	Poales	Poaceae	Oryza	Oryza sativa (Rice)	19071639		cell redox homeostasis [GO:0045454]; glycerol ether metabolic process [GO:0006662]; protein disulfide oxidoreductase activity [GO:0015035]	cell redox homeostasis [GO:0045454]; glycerol ether metabolic process [GO:0006662]; protein disulfide oxidoreductase activity [GO:0015035]	protein disulfide oxidoreductase activity [GO:0015035]		GO:0045454; GO:0006662; GO:0015035
724746990	A0A0A6UX20	Transcription elongation factor GreA (Transcript cleavage factor GreA)	greA MB27_02495	Actinoplanes utahensis	164			Actinobacteria	Actinobacteria (high G+C Gram-positive bacteria)	Actinomycetales	Micromonosporaceae	Actinoplanes	Actinoplanes utahensis	724746990
704000360	Q0DAK7	Homogentisate geranylgeranyltransferase, chloroplastic (OsHGGT) (EC 2.5.1.116)	HGGT Os06g0646900 LOC_Os06g43880 OJ1226_A12.22 OSJNBa0062J02.6	Oryza sativa subsp. japonica (Rice)	404	2.5.1.116	PATHWAY: Cofactor biosynthesis; tocopherol biosynthesis. {ECO:0000305}.	Streptophyta	Liliopsida	Poales	Poaceae	Oryza	Oryza sativa (Rice)	704000360	osa:4341663;	chloroplast membrane [GO:0031969]; integral component of membrane [GO:0016021]; prenyltransferase activity [GO:0004659]; vitamin E biosynthetic process [GO:0010189]	prenyltransferase activity [GO:0004659]; vitamin E biosynthetic process [GO:0010189]	prenyltransferase activity [GO:0004659]	chloroplast membrane [GO:0031969]; integral component of membrane [GO:0016021]	GO:0031969; GO:0016021; GO:0004659; GO:0010189
499740696	Q2IKH0	RNA polymerase sigma factor	Adeh_2378	Anaeromyxobacter dehalogenans (strain 2CP-C)	214			Proteobacteria	Deltaproteobacteria	Myxococcales (fruiting gliding bacteria)	Anaeromyxobacteraceae	Anaeromyxobacter	Anaeromyxobacter dehalogenans	499740696	ade:Adeh_2378;	DNA binding [GO:0003677]; DNA-templated transcription, initiation [GO:0006352]; sequence-specific DNA binding transcription factor activity [GO:0003700]; sigma factor activity [GO:0016987]	DNA-templated transcription, initiation [GO:0006352]; sequence-specific DNA binding transcription factor activity [GO:0003700]; sigma factor activity [GO:0016987]	DNA binding [GO:0003677]; sequence-specific DNA binding transcription factor activity [GO:0003700]; sigma factor activity [GO:0016987]		GO:0003677; GO:0006352; GO:0003700; GO:0016987
643723635	A0A067KMV4	Uncharacterized protein	JCGZ_13576	Jatropha curcas (Barbados nut)	500			Streptophyta		Malpighiales	Euphorbiaceae	Jatropha	Jatropha curcas (Barbados nut)	643723635		sequence-specific DNA binding [GO:0043565]; sequence-specific DNA binding transcription factor activity [GO:0003700]; transcription, DNA-templated [GO:0006351]	sequence-specific DNA binding transcription factor activity [GO:0003700]; transcription, DNA-templated [GO:0006351]	sequence-specific DNA binding [GO:0043565]; sequence-specific DNA binding transcription factor activity [GO:0003700]		GO:0043565; GO:0003700; GO:0006351
501344011	B1ZX59	Transcription termination factor Rho (EC 3.6.4.-) (ATP-dependent helicase Rho)	rho Oter_2830	Opitutus terrae (strain DSM 11246 / PB90-1)	412	3.6.4.-		Verrucomicrobia	Opitutae	Opitutales	Opitutaceae	Opitutus	Opitutus terrae	501344011	ote:Oter_2830;	ATP binding [GO:0005524]; DNA-templated transcription, termination [GO:0006353]; helicase activity [GO:0004386]; regulation of transcription, DNA-templated [GO:0006355]; RNA binding [GO:0003723]; RNA-dependent ATPase activity [GO:0008186]	DNA-templated transcription, termination [GO:0006353]; helicase activity [GO:0004386]; regulation of transcription, DNA-templated [GO:0006355]; RNA-dependent ATPase activity [GO:0008186]	ATP binding [GO:0005524]; helicase activity [GO:0004386]; RNA binding [GO:0003723]; RNA-dependent ATPase activity [GO:0008186]		GO:0005524; GO:0006353; GO:0003723; GO:0008186; GO:0004386; GO:0006355
672394681	A0A081BQ88	Chaperone	U14_03806	bacterium UASB14	863								bacterium UASB14	672394681		ATP binding [GO:0005524]; cytoplasm [GO:0005737]; protein processing [GO:0016485]; response to heat [GO:0009408]	protein processing [GO:0016485]; response to heat [GO:0009408]	ATP binding [GO:0005524]	cytoplasm [GO:0005737]	GO:0005524; GO:0005737; GO:0016485; GO:0009408
115456285	Q852B2	Os03g0823500 protein (POT family protein, expressed) (Putative peptide transport protein) (cDNA clone:001-020-D02, full insert sequence) (cDNA clone:J023109G05, full insert sequence)	OSJNBb0081B07.12 Os03g0823500 LOC_Os03g60850 OsJ_13171	Oryza sativa subsp. japonica (Rice)	585			Streptophyta	Liliopsida	Poales	Poaceae	Oryza	Oryza sativa (Rice)	115456285	osa:4334618;	integral component of membrane [GO:0016021]; oligopeptide transport [GO:0006857]; transporter activity [GO:0005215]	oligopeptide transport [GO:0006857]; transporter activity [GO:0005215]	transporter activity [GO:0005215]	integral component of membrane [GO:0016021]	GO:0016021; GO:0006857; GO:0005215
75702933	Q3M8S7	Uncharacterized protein	Ava_2999	Anabaena variabilis (strain ATCC 29413 / PCC 7937)	72			Cyanobacteria		Nostocales	Nostocaceae	Anabaena	Anabaena variabilis	75702933	ava:Ava_2999;
558699469	A0A059XVR3	ATP-dependent zinc metalloprotease FtsH (EC 3.4.24.-)	ftsH Y981_10120	Leptospirillum ferriphilum YSK	599	3.4.24.-		Nitrospirae	Nitrospira	Nitrospirales	Nitrospiraceae	Leptospirillum	Leptospirillum ferriphilum	558699469		ATPase activity [GO:0016887]; ATP binding [GO:0005524]; cell division [GO:0051301]; integral component of membrane [GO:0016021]; metalloendopeptidase activity [GO:0004222]; plasma membrane [GO:0005886]; protein catabolic process [GO:0030163]; zinc ion binding [GO:0008270]	ATPase activity [GO:0016887]; cell division [GO:0051301]; metalloendopeptidase activity [GO:0004222]; protein catabolic process [GO:0030163]	ATPase activity [GO:0016887]; ATP binding [GO:0005524]; metalloendopeptidase activity [GO:0004222]; zinc ion binding [GO:0008270]	integral component of membrane [GO:0016021]; plasma membrane [GO:0005886]	GO:0005524; GO:0016887; GO:0051301; GO:0016021; GO:0004222; GO:0005886; GO:0030163; GO:0008270
501194264	A9F9X6	Cys-tRNA(Pro)/Cys-tRNA(Cys) deacylase (EC 4.2.-.-)	yjdI sce4650	Sorangium cellulosum (strain So ce56) (Polyangium cellulosum (strain So ce56))	161	4.2.-.-		Proteobacteria	Deltaproteobacteria	Myxococcales (fruiting gliding bacteria)	Polyangiaceae	Sorangium	Sorangium cellulosum (Polyangium cellulosum)	501194264	scl:sce4650;	aminoacyl-tRNA editing activity [GO:0002161]; lyase activity [GO:0016829]; translation [GO:0006412]	aminoacyl-tRNA editing activity [GO:0002161]; lyase activity [GO:0016829]; translation [GO:0006412]	aminoacyl-tRNA editing activity [GO:0002161]; lyase activity [GO:0016829]		GO:0002161; GO:0016829; GO:0006412
427985473	K9S7L3	Uncharacterized protein	GEI7407_2137	Geitlerinema sp. PCC 7407	308			Cyanobacteria		Oscillatoriales		Geitlerinema	Geitlerinema sp. PCC 7407	427985473	gei:GEI7407_2137;
115442043	Q5JMG8	Copper chaperone (CCH)-related protein-like (Os01g0933200 protein) (Uncharacterized protein)	P0506E04.41 P0423A12.20 Os01g0933200 OsJ_04662	Oryza sativa subsp. japonica (Rice)	336			Streptophyta	Liliopsida	Poales	Poaceae	Oryza	Oryza sativa (Rice)	115442043	osa:4326823;	metal ion binding [GO:0046872]; metal ion transport [GO:0030001]	metal ion transport [GO:0030001]	metal ion binding [GO:0046872]		GO:0046872; GO:0030001
670620550	A0A085WH96	Acetyl-coenzyme A synthetase	DB31_8412	Hyalangium minutum	584			Proteobacteria	Deltaproteobacteria	Myxococcales (fruiting gliding bacteria)	Cystobacteraceae	Hyalangium	Hyalangium minutum	670620550		catalytic activity [GO:0003824]	catalytic activity [GO:0003824]	catalytic activity [GO:0003824]		GO:0003824
505029245	K9ZKL4	Photosystem I P700 chlorophyll a apoprotein A2 (EC 1.97.1.12) (PsaB)	psaB Anacy_4369	Anabaena cylindrica (strain ATCC 27899 / PCC 7122)	743	1.97.1.12		Cyanobacteria		Nostocales	Nostocaceae	Anabaena	Anabaena cylindrica	505029245	acy:Anacy_4369;	4 iron, 4 sulfur cluster binding [GO:0051539]; chlorophyll binding [GO:0016168]; electron carrier activity [GO:0009055]; integral component of membrane [GO:0016021]; magnesium ion binding [GO:0000287]; oxidoreductase activity [GO:0016491]; photosynthesis [GO:0015979]; photosystem I [GO:0009522]; protein-chromophore linkage [GO:0018298]; thylakoid membrane [GO:0042651]	oxidoreductase activity [GO:0016491]; photosynthesis [GO:0015979]; protein-chromophore linkage [GO:0018298]	4 iron, 4 sulfur cluster binding [GO:0051539]; chlorophyll binding [GO:0016168]; electron carrier activity [GO:0009055]; magnesium ion binding [GO:0000287]; oxidoreductase activity [GO:0016491]	integral component of membrane [GO:0016021]; photosystem I [GO:0009522]; thylakoid membrane [GO:0042651]	GO:0051539; GO:0016168; GO:0009055; GO:0016021; GO:0000287; GO:0016491; GO:0015979; GO:0009522; GO:0018298; GO:0042651
115445839	Q6Z878	Os02g0324700 protein (Putative uncharacterized protein P0476C12.5) (cDNA clone:001-010-D04, full insert sequence) (cDNA clone:006-209-A02, full insert sequence)	P0476C12.5 Os02g0324700 OsJ_06497	Oryza sativa subsp. japonica (Rice)	152			Streptophyta	Liliopsida	Poales	Poaceae	Oryza	Oryza sativa (Rice)	115445839	osa:4329181;
501141340	A9AWB1	Periplasmic binding protein/LacI transcriptional regulator	Haur_2121	Herpetosiphon aurantiacus (strain ATCC 23779 / DSM 785)	333			Chloroflexi	Chloroflexia	Herpetosiphonales	Herpetosiphonaceae	Herpetosiphon	Herpetosiphon aurantiacus (Herpetosiphon giganteus)	501141340	hau:Haur_2121;
115463045	Q0DJD7	Os05g0298200 protein	Os05g0298200	Oryza sativa subsp. japonica (Rice)	533			Streptophyta	Liliopsida	Poales	Poaceae	Oryza	Oryza sativa (Rice)	115463045	osa:4338335;
504832868	K0IHK8	Ammonia monooxygenase/methane monooxygenase, subunit C	amoC1 Ngar_c25120	Nitrososphaera gargensis (strain Ga9.2)	184			Thaumarchaeota		Nitrososphaerales	Nitrososphaeraceae	Nitrososphaera	Candidatus Nitrososphaera gargensis	504832868	nga:Ngar_c25120;	monooxygenase activity [GO:0004497]	monooxygenase activity [GO:0004497]	monooxygenase activity [GO:0004497]		GO:0004497
285808561	E3T6Y8	CTP synthase (EC 6.3.4.2) (CTP synthetase) (UTP--ammonia ligase)	pyrG	uncultured bacterium 164	566	6.3.4.2	PATHWAY: Pyrimidine metabolism; CTP biosynthesis via de novo pathway; CTP from UDP: step 2/2. {ECO:0000256|HAMAP-Rule:MF_01227, ECO:0000256|SAAS:SAAS00037318}.						uncultured bacterium 164	285808561		'de novo' CTP biosynthetic process [GO:0044210]; ATP binding [GO:0005524]; CTP synthase activity [GO:0003883]; glutamine metabolic process [GO:0006541]	'de novo' CTP biosynthetic process [GO:0044210]; CTP synthase activity [GO:0003883]; glutamine metabolic process [GO:0006541]	ATP binding [GO:0005524]; CTP synthase activity [GO:0003883]		GO:0044210; GO:0005524; GO:0003883; GO:0006541
503631500	F5XF12	Phosphate-specific transport system accessory protein PhoU	MLP_47360	Microlunatus phosphovorus (strain ATCC 700054 / DSM 10555 / JCM 9379 / NBRC 101784 / NCIMB 13414 / VKM Ac-1990 / NM-1)	221			Actinobacteria	Actinobacteria (high G+C Gram-positive bacteria)	Actinomycetales	Propionibacteriaceae	Microlunatus	Microlunatus phosphovorus	503631500	mph:MLP_47360;	cellular phosphate ion homeostasis [GO:0030643]; cytoplasm [GO:0005737]; negative regulation of phosphate metabolic process [GO:0045936]; phosphate ion transport [GO:0006817]	cellular phosphate ion homeostasis [GO:0030643]; negative regulation of phosphate metabolic process [GO:0045936]; phosphate ion transport [GO:0006817]		cytoplasm [GO:0005737]	GO:0030643; GO:0005737; GO:0045936; GO:0006817
313585338	V5IV14	Elongation factor 1-alpha	EF1A1	Hevea brasiliensis (Para rubber tree) (Siphonia brasiliensis)	449			Streptophyta		Malpighiales	Euphorbiaceae	Hevea	Hevea brasiliensis (Para rubber tree) (Siphonia brasiliensis)	313585338		cytoplasm [GO:0005737]; GTPase activity [GO:0003924]; GTP binding [GO:0005525]; translation elongation factor activity [GO:0003746]	GTPase activity [GO:0003924]; translation elongation factor activity [GO:0003746]	GTPase activity [GO:0003924]; GTP binding [GO:0005525]; translation elongation factor activity [GO:0003746]	cytoplasm [GO:0005737]	GO:0005525; GO:0003924; GO:0005737; GO:0003746
643722945	A0A067K947	Uncharacterized protein	JCGZ_13192	Jatropha curcas (Barbados nut)	1154			Streptophyta		Malpighiales	Euphorbiaceae	Jatropha	Jatropha curcas (Barbados nut)	643722945		methyltransferase activity [GO:0008168]; nucleic acid binding [GO:0003676]; nucleobase-containing compound metabolic process [GO:0006139]	methyltransferase activity [GO:0008168]; nucleobase-containing compound metabolic process [GO:0006139]	methyltransferase activity [GO:0008168]; nucleic acid binding [GO:0003676]		GO:0008168; GO:0003676; GO:0006139
740895043	A0A023X0C8	ATP-dependent transcriptional regulator	RradSPS_0358	Rubrobacter radiotolerans	912			Actinobacteria	Actinobacteria (high G+C Gram-positive bacteria)	Rubrobacterales	Rubrobacteraceae	Rubrobacter	Rubrobacter radiotolerans	740895043		DNA binding [GO:0003677]; sequence-specific DNA binding transcription factor activity [GO:0003700]; transcription, DNA-templated [GO:0006351]	sequence-specific DNA binding transcription factor activity [GO:0003700]; transcription, DNA-templated [GO:0006351]	DNA binding [GO:0003677]; sequence-specific DNA binding transcription factor activity [GO:0003700]		GO:0003677; GO:0003700; GO:0006351
315589523	E6SF31	Ribonuclease 3 (EC 3.1.26.3) (Ribonuclease III)	rnc Intca_2311	Intrasporangium calvum (strain ATCC 23552 / DSM 43043 / JCM 3097 / NBRC 12989 / 7 KIP)	265	3.1.26.3		Actinobacteria	Actinobacteria (high G+C Gram-positive bacteria)	Actinomycetales	Intrasporangiaceae	Intrasporangium	Intrasporangium calvum	315589523	ica:Intca_2311;	cytoplasm [GO:0005737]; metal ion binding [GO:0046872]; mRNA processing [GO:0006397]; ribonuclease III activity [GO:0004525]; rRNA binding [GO:0019843]; rRNA catabolic process [GO:0016075]; rRNA processing [GO:0006364]; tRNA processing [GO:0008033]	mRNA processing [GO:0006397]; ribonuclease III activity [GO:0004525]; rRNA catabolic process [GO:0016075]; rRNA processing [GO:0006364]; tRNA processing [GO:0008033]	metal ion binding [GO:0046872]; ribonuclease III activity [GO:0004525]; rRNA binding [GO:0019843]	cytoplasm [GO:0005737]	GO:0005737; GO:0006397; GO:0046872; GO:0019843; GO:0016075; GO:0006364; GO:0004525; GO:0008033
501044794	A7HBD7	Cytochrome c family protein	Anae109_1830	Anaeromyxobacter sp. (strain Fw109-5)	458			Proteobacteria	Deltaproteobacteria	Myxococcales (fruiting gliding bacteria)	Anaeromyxobacteraceae	Anaeromyxobacter	Anaeromyxobacter sp. (strain Fw109-5)	501044794	afw:Anae109_1830;
503325326	E8N592	Putative uncharacterized protein	ANT_15780	Anaerolinea thermophila (strain DSM 14523 / JCM 11388 / NBRC 100420 / UNI-1)	544			Chloroflexi	Anaerolineae	Anaerolineales	Anaerolineaceae	Anaerolinea	Anaerolinea thermophila	503325326	atm:ANT_15780;	catalytic activity [GO:0003824]; iron-sulfur cluster binding [GO:0051536]	catalytic activity [GO:0003824]	catalytic activity [GO:0003824]; iron-sulfur cluster binding [GO:0051536]		GO:0003824; GO:0051536
125569941	A2ZRV9	Uncharacterized protein	OsJ_01324	Oryza sativa subsp. japonica (Rice)	100			Streptophyta	Liliopsida	Poales	Poaceae	Oryza	Oryza sativa (Rice)	125569941
115468642	Q5Z7L0	Beta-galactosidase 9 (Lactase 9) (EC 3.2.1.23)	Os06g0573600 LOC_Os06g37560 OSJNBa0006A22.31-1	Oryza sativa subsp. japonica (Rice)	715	3.2.1.23		Streptophyta	Liliopsida	Poales	Poaceae	Oryza	Oryza sativa (Rice)	115468642	osa:4341358;	apoplast [GO:0048046]; beta-galactosidase activity [GO:0004565]; carbohydrate metabolic process [GO:0005975]	beta-galactosidase activity [GO:0004565]; carbohydrate metabolic process [GO:0005975]	beta-galactosidase activity [GO:0004565]	apoplast [GO:0048046]	GO:0048046; GO:0004565; GO:0005975
115439713	Q9AX15	Os01g0729600 protein (Putative aminotransferase) (Uncharacterized protein)	P0456A01.30 P0435H01.13 Os01g0729600 OsJ_03339	Oryza sativa subsp. japonica (Rice)	616			Streptophyta	Liliopsida	Poales	Poaceae	Oryza	Oryza sativa (Rice)	115439713		pyridoxal phosphate binding [GO:0030170]; transaminase activity [GO:0008483]	transaminase activity [GO:0008483]	pyridoxal phosphate binding [GO:0030170]; transaminase activity [GO:0008483]		GO:0030170; GO:0008483
478785379	M9UVS2	Starch synthase, chloroplastic/amyloplastic (EC 2.4.1.-) (Fragment)	GBSSI-R	Panicum repens (Torpedo grass)	523	2.4.1.-		Streptophyta	Liliopsida	Poales	Poaceae	Panicum	Panicum repens (Torpedo grass)	478785379		amyloplast [GO:0009501]; chloroplast [GO:0009507]; starch biosynthetic process [GO:0019252]; starch synthase activity [GO:0009011]	starch biosynthetic process [GO:0019252]; starch synthase activity [GO:0009011]	starch synthase activity [GO:0009011]	amyloplast [GO:0009501]; chloroplast [GO:0009507]	GO:0009501; GO:0009507; GO:0019252; GO:0009011
504833077	K0INM7	DUF151 domain-containing protein	Ngar_c27230	Nitrososphaera gargensis (strain Ga9.2)	141			Thaumarchaeota		Nitrososphaerales	Nitrososphaeraceae	Nitrososphaera	Candidatus Nitrososphaera gargensis	504833077	nga:Ngar_c27230;	nuclease activity [GO:0004518]	nuclease activity [GO:0004518]	nuclease activity [GO:0004518]		GO:0004518
504928109	K9QJM4	REG-2-like, HAD superfamily (Subfamily IA) hydrolase	Nos7107_4486	Nostoc sp. PCC 7107	216			Cyanobacteria		Nostocales	Nostocaceae	Nostoc	Nostoc sp. PCC 7107	504928109	nos:Nos7107_4486;	hydrolase activity [GO:0016787]	hydrolase activity [GO:0016787]	hydrolase activity [GO:0016787]		GO:0016787
493766611	W0E9W6	Cytochrome D ubiquinol oxidase subunit I	DESME_03960	Desulfitobacterium metallireducens DSM 15288	461			Firmicutes	Clostridia	Clostridiales	Peptococcaceae	Desulfitobacterium	Desulfitobacterium metallireducens	493766611		membrane [GO:0016020]			membrane [GO:0016020]	GO:0016020
667714400	A0A075VP60	Movement protein (Cell-to-cell transport protein)		Cucumber green mottle mosaic virus	264						Virgaviridae	Tobamovirus	Cucumber green mottle mosaic virus	667714400		RNA binding [GO:0003723]; transport of virus in host, cell to cell [GO:0046740]	transport of virus in host, cell to cell [GO:0046740]	RNA binding [GO:0003723]		GO:0003723; GO:0046740
19697442	Q8S6A6	Putative uncharacterized protein OJ1004_D04.18	OJ1004_D04.18	Oryza sativa subsp. japonica (Rice)	233			Streptophyta	Liliopsida	Poales	Poaceae	Oryza	Oryza sativa (Rice)	19697442
505039730	K9YDL4	Diacylglycerol kinase (EC 2.7.1.107)	PCC7418_2827	Halothece sp. (strain PCC 7418) (Synechococcus sp. (strain PCC 7418))	147	2.7.1.107		Cyanobacteria		Chroococcales		Halothece	Halothece sp. (strain PCC 7418) (Synechococcus sp. (strain PCC 7418))	505039730	hao:PCC7418_2827;	diacylglycerol kinase activity [GO:0004143]; membrane [GO:0016020]; phospholipid biosynthetic process [GO:0008654]	diacylglycerol kinase activity [GO:0004143]; phospholipid biosynthetic process [GO:0008654]	diacylglycerol kinase activity [GO:0004143]	membrane [GO:0016020]	GO:0004143; GO:0016020; GO:0008654
736397666	W4LG06	Uncharacterized protein	ETSY1_24660	Candidatus Entotheonella sp. TSY1	279			Proteobacteria	Deltaproteobacteria			Candidatus Entotheonella	Candidatus Entotheonella sp. TSY1	736397666		electron carrier activity [GO:0009055]; heme binding [GO:0020037]		electron carrier activity [GO:0009055]; heme binding [GO:0020037]		GO:0009055; GO:0020037
503011865	D8P9V5	Putative NADH-quinone oxidoreductase, subunit G (EC 1.6.99.5)	NIDE0232	Candidatus Nitrospira defluvii	902	1.6.99.5		Nitrospirae	Nitrospira	Nitrospirales	Nitrospiraceae	Nitrospira	Candidatus Nitrospira defluvii	503011865	nde:NIDE0232;	electron carrier activity [GO:0009055]; formate dehydrogenase (NAD+) activity [GO:0008863]; formate metabolic process [GO:0015942]; iron-sulfur cluster binding [GO:0051536]; molybdenum ion binding [GO:0030151]; NADH dehydrogenase (quinone) activity [GO:0050136]	formate dehydrogenase (NAD+) activity [GO:0008863]; formate metabolic process [GO:0015942]; NADH dehydrogenase (quinone) activity [GO:0050136]	electron carrier activity [GO:0009055]; formate dehydrogenase (NAD+) activity [GO:0008863]; iron-sulfur cluster binding [GO:0051536]; molybdenum ion binding [GO:0030151]; NADH dehydrogenase (quinone) activity [GO:0050136]		GO:0050136; GO:0009055; GO:0008863; GO:0015942; GO:0051536; GO:0030151
115453625	Q10JA8	Glutelin (Glutelin type-A 3, putative, expressed) (Os03g0427300 protein)	Os03g0427300 LOC_Os03g31360	Oryza sativa subsp. japonica (Rice)	496			Streptophyta	Liliopsida	Poales	Poaceae	Oryza	Oryza sativa (Rice)	115453625	osa:4333164;	nutrient reservoir activity [GO:0045735]		nutrient reservoir activity [GO:0045735]		GO:0045735
503704398	F8CMP7	Putative serine protein kinase, PrkA	LILAB_17115	Myxococcus fulvus (strain ATCC BAA-855 / HW-1)	687			Proteobacteria	Deltaproteobacteria	Myxococcales (fruiting gliding bacteria)	Myxococcaceae	Myxococcus	Myxococcus fulvus	503704398	mfu:LILAB_17115;	kinase activity [GO:0016301]	kinase activity [GO:0016301]	kinase activity [GO:0016301]		GO:0016301
643735022	A0A067KZU0	Uncharacterized protein	JCGZ_16099	Jatropha curcas (Barbados nut)	466			Streptophyta		Malpighiales	Euphorbiaceae	Jatropha	Jatropha curcas (Barbados nut)	643735022		cysteine-type peptidase activity [GO:0008234]	cysteine-type peptidase activity [GO:0008234]	cysteine-type peptidase activity [GO:0008234]		GO:0008234
568247082	V5NCH2	Photosystem I P700 chlorophyll a apoprotein A2 (EC 1.97.1.12) (PsaB)	psaB	Ajuga reptans (Bugle)	734	1.97.1.12		Streptophyta		Lamiales	Lamiaceae	Ajuga	Ajuga reptans (Bugle)	568247082		4 iron, 4 sulfur cluster binding [GO:0051539]; chlorophyll binding [GO:0016168]; electron carrier activity [GO:0009055]; integral component of membrane [GO:0016021]; magnesium ion binding [GO:0000287]; oxidoreductase activity [GO:0016491]; photosynthesis [GO:0015979]; photosystem I [GO:0009522]; plastid [GO:0009536]; protein-chromophore linkage [GO:0018298]; thylakoid membrane [GO:0042651]	oxidoreductase activity [GO:0016491]; photosynthesis [GO:0015979]; protein-chromophore linkage [GO:0018298]	4 iron, 4 sulfur cluster binding [GO:0051539]; chlorophyll binding [GO:0016168]; electron carrier activity [GO:0009055]; magnesium ion binding [GO:0000287]; oxidoreductase activity [GO:0016491]	integral component of membrane [GO:0016021]; photosystem I [GO:0009522]; plastid [GO:0009536]; thylakoid membrane [GO:0042651]	GO:0051539; GO:0016168; GO:0009055; GO:0016021; GO:0000287; GO:0016491; GO:0015979; GO:0009522; GO:0009536; GO:0018298; GO:0042651
115476172	Q8GVU8	Os08g0377500 protein (Putative uncharacterized protein OJ1705_C03.129) (cDNA clone:006-210-H02, full insert sequence) (cDNA clone:J033051C18, full insert sequence)	OJ1705_C03.129 Os08g0377500 OsJ_27125	Oryza sativa subsp. japonica (Rice)	262			Streptophyta	Liliopsida	Poales	Poaceae	Oryza	Oryza sativa (Rice)	115476172	osa:4345431;
495141713	J2U3L5	50S ribosomal protein L16	rplP PMI15_01670	Polaromonas sp. CF318	138			Proteobacteria	Betaproteobacteria	Burkholderiales	Comamonadaceae	Polaromonas	Polaromonas sp. CF318	495141713		ribosome [GO:0005840]; rRNA binding [GO:0019843]; structural constituent of ribosome [GO:0003735]; translation [GO:0006412]; tRNA binding [GO:0000049]	translation [GO:0006412]	rRNA binding [GO:0019843]; structural constituent of ribosome [GO:0003735]; tRNA binding [GO:0000049]	ribosome [GO:0005840]	GO:0019843; GO:0005840; GO:0003735; GO:0000049; GO:0006412
514780277	K3XDN9	Uncharacterized protein	Si000006m.g	Setaria italica (Foxtail millet) (Panicum italicum)	2163			Streptophyta	Liliopsida	Poales	Poaceae	Setaria	Setaria italica (Foxtail millet) (Panicum italicum)	514780277	sita:101785947;	flavin adenine dinucleotide binding [GO:0050660]; FMN binding [GO:0010181]; glutamate biosynthetic process [GO:0006537]; glutamate synthase (NADH) activity [GO:0016040]; iron ion binding [GO:0005506]; iron-sulfur cluster binding [GO:0051536]	glutamate biosynthetic process [GO:0006537]; glutamate synthase (NADH) activity [GO:0016040]	flavin adenine dinucleotide binding [GO:0050660]; FMN binding [GO:0010181]; glutamate synthase (NADH) activity [GO:0016040]; iron ion binding [GO:0005506]; iron-sulfur cluster binding [GO:0051536]		GO:0010181; GO:0050660; GO:0006537; GO:0016040; GO:0005506; GO:0051536
575459188	W0RJ03	DNA-directed RNA polymerase subunit beta' (RNAP subunit beta') (EC 2.7.7.6) (RNA polymerase subunit beta') (Transcriptase subunit beta')	rpoC J421_2768	Gemmatimonadetes bacterium KBS708	1437	2.7.7.6		Gemmatimonadetes	Gemmatimonadetes				Gemmatimonadetes bacterium KBS708	575459188		DNA binding [GO:0003677]; DNA-directed RNA polymerase activity [GO:0003899]; transcription, DNA-templated [GO:0006351]	DNA-directed RNA polymerase activity [GO:0003899]; transcription, DNA-templated [GO:0006351]	DNA binding [GO:0003677]; DNA-directed RNA polymerase activity [GO:0003899]		GO:0003677; GO:0003899; GO:0006351
501768599	B8D0C7	50S ribosomal protein L2	rplB Hore_01200	Halothermothrix orenii (strain H 168 / OCM 544 / DSM 9562)	277			Firmicutes	Clostridia	Halanaerobiales	Halanaerobiaceae	Halothermothrix	Halothermothrix orenii	501768599	hor:Hore_01200;	large ribosomal subunit [GO:0015934]; rRNA binding [GO:0019843]; structural constituent of ribosome [GO:0003735]; transferase activity [GO:0016740]; translation [GO:0006412]	transferase activity [GO:0016740]; translation [GO:0006412]	rRNA binding [GO:0019843]; structural constituent of ribosome [GO:0003735]; transferase activity [GO:0016740]	large ribosomal subunit [GO:0015934]	GO:0015934; GO:0019843; GO:0003735; GO:0016740; GO:0006412
503308904	E6V5A6	Uncharacterized protein	Varpa_5204	Variovorax paradoxus (strain EPS)	510			Proteobacteria	Betaproteobacteria	Burkholderiales	Comamonadaceae	Variovorax	Variovorax paradoxus	503308904	vpe:Varpa_5204;
575422783	W4M9L8	Uncharacterized protein	ETSY2_16020	Candidatus Entotheonella sp. TSY2	427			Proteobacteria	Deltaproteobacteria			Candidatus Entotheonella	Candidatus Entotheonella sp. TSY2	575422783		iron-sulfur cluster binding [GO:0051536]		iron-sulfur cluster binding [GO:0051536]		GO:0051536
737164020	A0A084YGL1	Photosystem II protein D1 (PSII D1 protein) (EC 1.10.3.9) (Photosystem II Q(B) protein)	psbA IJ00_04605 IJ00_16950	Calothrix sp. 336/3	360	1.10.3.9		Cyanobacteria		Nostocales	Rivulariaceae	Calothrix	Calothrix sp. 336/3	737164020		chlorophyll binding [GO:0016168]; electron transporter, transferring electrons within the cyclic electron transport pathway of photosynthesis activity [GO:0045156]; integral component of membrane [GO:0016021]; iron ion binding [GO:0005506]; oxygen evolving activity [GO:0010242]; photosynthetic electron transport in photosystem II [GO:0009772]; photosystem II [GO:0009523]; response to herbicide [G…	oxygen evolving activity [GO:0010242]; photosynthetic electron transport in photosystem II [GO:0009772]; response to herbicide [GO:0009635]	chlorophyll binding [GO:0016168]; electron transporter, transferring electrons within the cyclic electron transport pathway of photosynthesis activity [GO:0045156]; iron ion binding [GO:0005506]; oxygen evolving activity [GO:0010242]	integral component of membrane [GO:0016021]; photosystem II [GO:0009523]; thylakoid membrane [GO:0042651]	GO:0016168; GO:0045156; GO:0016021; GO:0005506; GO:0010242; GO:0009772; GO:0009523; GO:0009635; GO:0042651
224962848	D0FNY6	Conserved uncharacterized protein	EpC_05490	Erwinia pyrifoliae (strain Ep1/96)	184			Proteobacteria	Gammaproteobacteria	Enterobacteriales	Enterobacteriaceae	Erwinia	Erwinia pyrifoliae	224962848	epy:EpC_05490;
703094703	W9SP40	Putative polygalacturonase	L484_000465	Morus notabilis	84			Streptophyta		Rosales	Moraceae	Morus (mulberries)	Morus notabilis	703094703		carbohydrate metabolic process [GO:0005975]; polygalacturonase activity [GO:0004650]	carbohydrate metabolic process [GO:0005975]; polygalacturonase activity [GO:0004650]	polygalacturonase activity [GO:0004650]		GO:0005975; GO:0004650
505056625	L0D5K7	BNR/Asp-box repeat protein	Sinac_0081	Singulisphaera acidiphila (strain ATCC BAA-1392 / DSM 18658 / VKM B-2454 / MOB10)	371			Planctomycetes	Planctomycetia	Planctomycetales	Planctomycetaceae	Singulisphaera	Singulisphaera acidiphila	505056625	saci:Sinac_0081;
504985970	K9SBC0	RfaE bifunctional protein	GEI7407_3038	Geitlerinema sp. PCC 7407	345			Cyanobacteria		Oscillatoriales		Geitlerinema	Geitlerinema sp. PCC 7407	504985970	gei:GEI7407_3038;	kinase activity [GO:0016301]; phosphotransferase activity, alcohol group as acceptor [GO:0016773]	kinase activity [GO:0016301]; phosphotransferase activity, alcohol group as acceptor [GO:0016773]	kinase activity [GO:0016301]; phosphotransferase activity, alcohol group as acceptor [GO:0016773]		GO:0016301; GO:0016773
501172111	A9A4Y9	Uncharacterized protein	Nmar_1547	Nitrosopumilus maritimus (strain SCM1)	1734			Thaumarchaeota		Nitrosopumilales	Nitrosopumilaceae	Nitrosopumilus	Nitrosopumilus maritimus	501172111	nmr:Nmar_1547;
641831770	A0A067E6K0	Glutamine synthetase (EC 6.3.1.2)	CISIN_1g018434mg	Citrus sinensis (Sweet orange) (Citrus aurantium var. sinensis)	331	6.3.1.2		Streptophyta		Sapindales	Rutaceae	Citrus	Citrus sinensis (Sweet orange) (Citrus aurantium var. sinensis)	641831770		ATP binding [GO:0005524]; glutamate-ammonia ligase activity [GO:0004356]; glutamine biosynthetic process [GO:0006542]	glutamate-ammonia ligase activity [GO:0004356]; glutamine biosynthetic process [GO:0006542]	ATP binding [GO:0005524]; glutamate-ammonia ligase activity [GO:0004356]		GO:0005524; GO:0004356; GO:0006542
406962538	K2DQ72	Uncharacterized protein (Fragment)	ACD_34C00295G0001	uncultured bacterium	691								uncultured bacterium	406962538		guanosine tetraphosphate metabolic process [GO:0015969]	guanosine tetraphosphate metabolic process [GO:0015969]			GO:0015969
11467532	P49473	Cytochrome b559 subunit alpha (PSII reaction center subunit V)	psbE	Odontella sinensis (Marine centric diatom) (Biddulphia sinensis)	84			Bacillariophyta (diatoms)	Mediophyceae	Eupodiscales	Eupodiscaceae	Odontella	Odontella sinensis (Marine centric diatom) (Biddulphia sinensis)	11467532		chloroplast thylakoid membrane [GO:0009535]; electron carrier activity [GO:0009055]; heme binding [GO:0020037]; integral component of membrane [GO:0016021]; iron ion binding [GO:0005506]; photosynthetic electron transport chain [GO:0009767]; photosystem II reaction center [GO:0009539]	photosynthetic electron transport chain [GO:0009767]	electron carrier activity [GO:0009055]; heme binding [GO:0020037]; iron ion binding [GO:0005506]	chloroplast thylakoid membrane [GO:0009535]; integral component of membrane [GO:0016021]; photosystem II reaction center [GO:0009539]	GO:0009535; GO:0009055; GO:0020037; GO:0016021; GO:0005506; GO:0009767; GO:0009539
575425816	W4MFT6	Uncharacterized protein	ETSY2_01630	Candidatus Entotheonella sp. TSY2	364			Proteobacteria	Deltaproteobacteria			Candidatus Entotheonella	Candidatus Entotheonella sp. TSY2	575425816		cyclic nucleotide biosynthetic process [GO:0009190]; DNA binding [GO:0003677]; phosphorelay signal transduction system [GO:0000160]; phosphorus-oxygen lyase activity [GO:0016849]; regulation of transcription, DNA-templated [GO:0006355]	cyclic nucleotide biosynthetic process [GO:0009190]; phosphorelay signal transduction system [GO:0000160]; phosphorus-oxygen lyase activity [GO:0016849]; regulation of transcription, DNA-templated [GO:0006355]	DNA binding [GO:0003677]; phosphorus-oxygen lyase activity [GO:0016849]		GO:0003677; GO:0009190; GO:0000160; GO:0016849; GO:0006355
316946096	E6W2B4	ATPase-like, ParA/MinD	Selin_0832	Desulfurispirillum indicum (strain ATCC BAA-1389 / S5)	365			Chrysiogenetes	Chrysiogenetes	Chrysiogenales	Chrysiogenaceae	Desulfurispirillum	Desulfurispirillum indicum	316946096	din:Selin_0832;
427986035	K9SBM5	Uncharacterized protein	GEI7407_2706	Geitlerinema sp. PCC 7407	49			Cyanobacteria		Oscillatoriales		Geitlerinema	Geitlerinema sp. PCC 7407	427986035	gei:GEI7407_2706;
194033219	Q8HCQ9	ORFB protein	orfB	Oryza sativa subsp. japonica (Rice)	155			Streptophyta	Liliopsida	Poales	Poaceae	Oryza	Oryza sativa (Rice)	194033219	osa:6450152;	hydrolase activity, acting on acid anhydrides, catalyzing transmembrane movement of substances [GO:0016820]; integral component of membrane [GO:0016021]; mitochondrion [GO:0005739]	hydrolase activity, acting on acid anhydrides, catalyzing transmembrane movement of substances [GO:0016820]	hydrolase activity, acting on acid anhydrides, catalyzing transmembrane movement of substances [GO:0016820]	integral component of membrane [GO:0016021]; mitochondrion [GO:0005739]	GO:0016820; GO:0016021; GO:0005739
8101497	A0A076FRI5	Starch synthase, chloroplastic/amyloplastic (EC 2.4.1.-)	Wx	Oryza sativa subsp. japonica (Rice)	609	2.4.1.-		Streptophyta	Liliopsida	Poales	Poaceae	Oryza	Oryza sativa (Rice)	8101497		amyloplast [GO:0009501]; chloroplast [GO:0009507]; starch biosynthetic process [GO:0019252]; starch synthase activity [GO:0009011]	starch biosynthetic process [GO:0019252]; starch synthase activity [GO:0009011]	starch synthase activity [GO:0009011]	amyloplast [GO:0009501]; chloroplast [GO:0009507]	GO:0009501; GO:0009507; GO:0019252; GO:0009011
503868840	G2KSL1	Lipoyl synthase (EC 2.8.1.8) (Lip-syn) (Lipoate synthase) (Lipoic acid synthase) (Sulfur insertion protein LipA)	lipA MICA_1289	Micavibrio aeruginosavorus (strain ARL-13)	326	2.8.1.8	PATHWAY: Protein modification; protein lipoylation via endogenous pathway; protein N(6)-(lipoyl)lysine from octanoyl-[acyl-carrier-protein]: step 2/2. {ECO:0000256|HAMAP-Rule:MF_00206}.	Proteobacteria	Alphaproteobacteria			Micavibrio	Micavibrio aeruginosavorus	503868840	mai:MICA_1289;	4 iron, 4 sulfur cluster binding [GO:0051539]; cytoplasm [GO:0005737]; lipoate synthase activity [GO:0016992]; metal ion binding [GO:0046872]; protein lipoylation [GO:0009249]	lipoate synthase activity [GO:0016992]; protein lipoylation [GO:0009249]	4 iron, 4 sulfur cluster binding [GO:0051539]; lipoate synthase activity [GO:0016992]; metal ion binding [GO:0046872]	cytoplasm [GO:0005737]	GO:0051539; GO:0005737; GO:0016992; GO:0046872; GO:0009249
29470191	Q85X79	Photosystem II protein D1 (Fragment)	psbA	Bassia scoparia (Summer cypress) (Kochia scoparia)	176			Streptophyta		Caryophyllales	Amaranthaceae	Bassia	Bassia scoparia (Summer cypress) (Kochia scoparia)	29470191		chloroplast [GO:0009507]; electron transporter, transferring electrons within the cyclic electron transport pathway of photosynthesis activity [GO:0045156]; photosynthetic electron transport in photosystem II [GO:0009772]	photosynthetic electron transport in photosystem II [GO:0009772]	electron transporter, transferring electrons within the cyclic electron transport pathway of photosynthesis activity [GO:0045156]	chloroplast [GO:0009507]	GO:0009507; GO:0045156; GO:0009772
268416845	D1ML39	Ribosomal protein (Fragment)		Jatropha curcas (Barbados nut)	212			Streptophyta		Malpighiales	Euphorbiaceae	Jatropha	Jatropha curcas (Barbados nut)	268416845		large ribosomal subunit [GO:0015934]; RNA binding [GO:0003723]; structural constituent of ribosome [GO:0003735]; translation [GO:0006412]	translation [GO:0006412]	RNA binding [GO:0003723]; structural constituent of ribosome [GO:0003735]	large ribosomal subunit [GO:0015934]	GO:0003723; GO:0015934; GO:0003735; GO:0006412
125563606	A2Z0X5	Putative uncharacterized protein	OsI_31250	Oryza sativa subsp. indica (Rice)	546			Streptophyta	Liliopsida	Poales	Poaceae	Oryza	Oryza sativa (Rice)	125563606
643716517	A0A067JZB3	Uncharacterized protein	JCGZ_13914	Jatropha curcas (Barbados nut)	384			Streptophyta		Malpighiales	Euphorbiaceae	Jatropha	Jatropha curcas (Barbados nut)	643716517
673018484	A0A024ULQ3	Uncharacterized protein	H310_01749	Aphanomyces invadans	471					Saprolegniales	Saprolegniaceae	Aphanomyces	Aphanomyces invadans	673018484
406962560	K2C7W5	Adenine deaminase (EC 3.5.4.2) (Fragment)	ACD_34C00289G0002	uncultured bacterium	569	3.5.4.2							uncultured bacterium	406962560		adenine catabolic process [GO:0006146]; adenine deaminase activity [GO:0000034]	adenine catabolic process [GO:0006146]; adenine deaminase activity [GO:0000034]	adenine deaminase activity [GO:0000034]		GO:0006146; GO:0000034
499125578	R7ZT71	Cytochrome c oxidase subunit CcoN (EC 1.9.3.1)	ADIS_2308	Cyclobacteriaceae bacterium AK24	709	1.9.3.1		Bacteroidetes	Cytophagia	Cytophagales	Cyclobacteriaceae		Cyclobacteriaceae bacterium AK24	499125578		aerobic respiration [GO:0009060]; cytochrome-c oxidase activity [GO:0004129]; heme binding [GO:0020037]; integral component of membrane [GO:0016021]; iron ion binding [GO:0005506]; plasma membrane respiratory chain complex IV [GO:0045278]	aerobic respiration [GO:0009060]; cytochrome-c oxidase activity [GO:0004129]	cytochrome-c oxidase activity [GO:0004129]; heme binding [GO:0020037]; iron ion binding [GO:0005506]	integral component of membrane [GO:0016021]; plasma membrane respiratory chain complex IV [GO:0045278]	GO:0009060; GO:0004129; GO:0020037; GO:0016021; GO:0005506; GO:0045278
503666612	F5Y3I1	Candidate outer membrane protein	ompA Rta_13690	Ramlibacter tataouinensis (strain ATCC BAA-407 / DSM 14655 / LMG 21543 / TTB310)	230			Proteobacteria	Betaproteobacteria	Burkholderiales	Comamonadaceae	Ramlibacter	Ramlibacter tataouinensis	503666612	rta:Rta_13690;	cell outer membrane [GO:0009279]; integral component of membrane [GO:0016021]; plasma membrane [GO:0005886]			cell outer membrane [GO:0009279]; integral component of membrane [GO:0016021]; plasma membrane [GO:0005886]	GO:0009279; GO:0016021; GO:0005886
380691806	H8WFY2	Pyruvate orthophosphate dikinase (Fragment)	ppdk	Digitaria sanguinalis	844			Streptophyta	Liliopsida	Poales	Poaceae	Digitaria	Digitaria sanguinalis	380691806		ATP binding [GO:0005524]; kinase activity [GO:0016301]; pyruvate, phosphate dikinase activity [GO:0050242]; pyruvate metabolic process [GO:0006090]	kinase activity [GO:0016301]; pyruvate, phosphate dikinase activity [GO:0050242]; pyruvate metabolic process [GO:0006090]	ATP binding [GO:0005524]; kinase activity [GO:0016301]; pyruvate, phosphate dikinase activity [GO:0050242]		GO:0005524; GO:0016301; GO:0006090; GO:0050242
506323187	C6CWF3	Sugar transporter	Pjdr2_1340	Paenibacillus sp. (strain JDR-2)	457			Firmicutes	Bacilli	Bacillales	Paenibacillaceae	Paenibacillus	Paenibacillus sp. (strain JDR-2)	506323187	pjd:Pjdr2_1340;	carbohydrate transport [GO:0008643]; integral component of membrane [GO:0016021]; substrate-specific transmembrane transporter activity [GO:0022891]	carbohydrate transport [GO:0008643]; substrate-specific transmembrane transporter activity [GO:0022891]	substrate-specific transmembrane transporter activity [GO:0022891]	integral component of membrane [GO:0016021]	GO:0008643; GO:0016021; GO:0022891
115469496	Q0DA62	Os06g0675700 protein	Os06g0675700 OsJ_22347	Oryza sativa subsp. japonica (Rice)	885			Streptophyta	Liliopsida	Poales	Poaceae	Oryza	Oryza sativa (Rice)	115469496	osa:4341824;	carbohydrate binding [GO:0030246]; carbohydrate metabolic process [GO:0005975]; hydrolase activity, hydrolyzing O-glycosyl compounds [GO:0004553]	carbohydrate metabolic process [GO:0005975]; hydrolase activity, hydrolyzing O-glycosyl compounds [GO:0004553]	carbohydrate binding [GO:0030246]; hydrolase activity, hydrolyzing O-glycosyl compounds [GO:0004553]		GO:0030246; GO:0005975; GO:0004553
115469496	Q653V7	Probable alpha-glucosidase Os06g0675700 (EC 3.2.1.20) (Maltase)	Os06g0675700 LOC_Os06g46284 B1153E06.2	Oryza sativa subsp. japonica (Rice)	885	3.2.1.20		Streptophyta	Liliopsida	Poales	Poaceae	Oryza	Oryza sativa (Rice)	115469496	osa:4341824;	alpha-1,4-glucosidase activity [GO:0004558]; carbohydrate binding [GO:0030246]; carbohydrate metabolic process [GO:0005975]; maltose alpha-glucosidase activity [GO:0032450]	alpha-1,4-glucosidase activity [GO:0004558]; carbohydrate metabolic process [GO:0005975]; maltose alpha-glucosidase activity [GO:0032450]	alpha-1,4-glucosidase activity [GO:0004558]; carbohydrate binding [GO:0030246]; maltose alpha-glucosidase activity [GO:0032450]		GO:0004558; GO:0030246; GO:0005975; GO:0032450
573951490	J3MNF8	Eukaryotic translation initiation factor 6 (eIF-6)	OB07G29400 EIF6	Oryza brachyantha	245			Streptophyta	Liliopsida	Poales	Poaceae	Oryza	Oryza brachyantha	573951490	obr:102708543;	cytoplasm [GO:0005737]; mature ribosome assembly [GO:0042256]; nucleolus [GO:0005730]; ribosomal large subunit binding [GO:0043023]; ribosomal large subunit biogenesis [GO:0042273]; ribosome binding [GO:0043022]; translation initiation factor activity [GO:0003743]	mature ribosome assembly [GO:0042256]; ribosomal large subunit biogenesis [GO:0042273]; translation initiation factor activity [GO:0003743]	ribosomal large subunit binding [GO:0043023]; ribosome binding [GO:0043022]; translation initiation factor activity [GO:0003743]	cytoplasm [GO:0005737]; nucleolus [GO:0005730]	GO:0005737; GO:0042256; GO:0005730; GO:0043023; GO:0042273; GO:0043022; GO:0003743
497453513	K8GI72	Phycobilisome protein	OsccyDRAFT_3136	Oscillatoriales cyanobacterium JSC-12	161			Cyanobacteria		Oscillatoriales			Oscillatoriales cyanobacterium JSC-12	497453513		oxidation-reduction process [GO:0055114]; photosynthesis [GO:0015979]; phycobilisome [GO:0030089]; protein-chromophore linkage [GO:0018298]	oxidation-reduction process [GO:0055114]; photosynthesis [GO:0015979]; protein-chromophore linkage [GO:0018298]		phycobilisome [GO:0030089]	GO:0055114; GO:0015979; GO:0030089; GO:0018298
703107740	W9R8A2	Uncharacterized protein	L484_022589	Morus notabilis	244			Streptophyta		Rosales	Moraceae	Morus (mulberries)	Morus notabilis	703107740
504986132	K9SBZ5	Photosystem I P700 chlorophyll a apoprotein A1 (EC 1.97.1.12) (PsaA)	psaA GEI7407_3202	Geitlerinema sp. PCC 7407	751	1.97.1.12		Cyanobacteria		Oscillatoriales		Geitlerinema	Geitlerinema sp. PCC 7407	504986132	gei:GEI7407_3202;	4 iron, 4 sulfur cluster binding [GO:0051539]; chlorophyll binding [GO:0016168]; electron carrier activity [GO:0009055]; integral component of membrane [GO:0016021]; magnesium ion binding [GO:0000287]; oxidoreductase activity [GO:0016491]; photosynthesis [GO:0015979]; photosystem I [GO:0009522]; protein-chromophore linkage [GO:0018298]; thylakoid membrane [GO:0042651]	oxidoreductase activity [GO:0016491]; photosynthesis [GO:0015979]; protein-chromophore linkage [GO:0018298]	4 iron, 4 sulfur cluster binding [GO:0051539]; chlorophyll binding [GO:0016168]; electron carrier activity [GO:0009055]; magnesium ion binding [GO:0000287]; oxidoreductase activity [GO:0016491]	integral component of membrane [GO:0016021]; photosystem I [GO:0009522]; thylakoid membrane [GO:0042651]	GO:0051539; GO:0016168; GO:0009055; GO:0016021; GO:0000287; GO:0016491; GO:0015979; GO:0009522; GO:0018298; GO:0042651
115436494	Q0JMV9	Os01g0356800 protein	Os01g0356800	Oryza sativa subsp. japonica (Rice)	5436			Streptophyta	Liliopsida	Poales	Poaceae	Oryza	Oryza sativa (Rice)	115436494	osa:4326289;	GTP binding [GO:0005525]		GTP binding [GO:0005525]		GO:0005525
554528468	S7NZI8	Lethal(3)malignant brain tumor-like protein 3	D623_10035664	Myotis brandtii (Brandt's bat)	780			Chordata	Mammalia	Chiroptera	Vespertilionidae (common bats)	Myotis	Myotis brandtii (Brandt's bat)	554528468	myb:102262436;	nucleus [GO:0005634]; regulation of transcription, DNA-templated [GO:0006355]	regulation of transcription, DNA-templated [GO:0006355]		nucleus [GO:0005634]	GO:0005634; GO:0006355
503013102	B3U4U3	Peptidase U62 (Protease TldD)	tldD NIDE1514	Candidatus Nitrospira defluvii	478			Nitrospirae	Nitrospira	Nitrospirales	Nitrospiraceae	Nitrospira	Candidatus Nitrospira defluvii	503013102	nde:NIDE1514;	peptidase activity [GO:0008233]	peptidase activity [GO:0008233]	peptidase activity [GO:0008233]		GO:0008233
703140865	W9S4N9	Uncharacterized protein	L484_008147	Morus notabilis	175			Streptophyta		Rosales	Moraceae	Morus (mulberries)	Morus notabilis	703140865
504952502	K9QUR1	ATP-dependent Clp protease proteolytic subunit (EC 3.4.21.92) (Endopeptidase Clp)	clpP Nos7524_3378	Nostoc sp. (strain ATCC 29411 / PCC 7524)	220	3.4.21.92		Cyanobacteria		Nostocales	Nostocaceae	Nostoc	Nostoc sp. (strain ATCC 29411 / PCC 7524)	504952502	nop:Nos7524_3378;	cytoplasm [GO:0005737]; serine-type endopeptidase activity [GO:0004252]	serine-type endopeptidase activity [GO:0004252]	serine-type endopeptidase activity [GO:0004252]	cytoplasm [GO:0005737]	GO:0005737; GO:0004252
115461693	Q65XV6	Os05g0111200 protein (Putative amino acid selective channel protein) (cDNA clone:J033059M19, full insert sequence)	P0016H04.12 Os05g0111200 OsJ_16862	Oryza sativa subsp. japonica (Rice)	146			Streptophyta	Liliopsida	Poales	Poaceae	Oryza	Oryza sativa (Rice)	115461693	osa:4337595;	integral component of membrane [GO:0016021]			integral component of membrane [GO:0016021]	GO:0016021
643740732	A0A067LD62	Uncharacterized protein	JCGZ_10162	Jatropha curcas (Barbados nut)	1162			Streptophyta		Malpighiales	Euphorbiaceae	Jatropha	Jatropha curcas (Barbados nut)	643740732
503833823	G2SJR3	O-acetylhomoserine/O-acetylserine sulfhydrylase (EC 2.5.1.47)	Rhom172_2337	Rhodothermus marinus SG0.5JP17-172	443	2.5.1.47		Bacteroidetes		Bacteroidetes Order II. Incertae sedis	Rhodothermaceae	Rhodothermus	Rhodothermus marinus (Rhodothermus obamensis)	503833823	rmg:Rhom172_2337;	cysteine synthase activity [GO:0004124]; pyridoxal phosphate binding [GO:0030170]; transferase activity, transferring alkyl or aryl (other than methyl) groups [GO:0016765]	cysteine synthase activity [GO:0004124]; transferase activity, transferring alkyl or aryl (other than methyl) groups [GO:0016765]	cysteine synthase activity [GO:0004124]; pyridoxal phosphate binding [GO:0030170]; transferase activity, transferring alkyl or aryl (other than methyl) groups [GO:0016765]		GO:0004124; GO:0030170; GO:0016765
77556626	Q2QLZ0	Amino acid permease family protein, putative, expressed	LOC_Os12g42850	Oryza sativa subsp. japonica (Rice)	563			Streptophyta	Liliopsida	Poales	Poaceae	Oryza	Oryza sativa (Rice)	77556626		amino acid transmembrane transporter activity [GO:0015171]; integral component of membrane [GO:0016021]	amino acid transmembrane transporter activity [GO:0015171]	amino acid transmembrane transporter activity [GO:0015171]	integral component of membrane [GO:0016021]	GO:0015171; GO:0016021
223890915	B9XRW4	Protein-arginine kinase (EC 2.7.14.1)	mcsB Cflav_PD0268	Pedosphaera parvula (strain Ellin514)	371	2.7.14.1		Verrucomicrobia	Verrucomicrobiae	Verrucomicrobiales	Verrucomicrobia subdivision 3	Pedosphaera	Pedosphaera parvula	223890915		ATP binding [GO:0005524]; phosphotransferase activity, nitrogenous group as acceptor [GO:0016775]; protein kinase activity [GO:0004672]	phosphotransferase activity, nitrogenous group as acceptor [GO:0016775]; protein kinase activity [GO:0004672]	ATP binding [GO:0005524]; phosphotransferase activity, nitrogenous group as acceptor [GO:0016775]; protein kinase activity [GO:0004672]		GO:0005524; GO:0016775; GO:0004672
499308505	P58576	Photosystem I P700 chlorophyll a apoprotein A1 (EC 1.97.1.12) (PsaA)	psaA alr5154	Nostoc sp. (strain PCC 7120 / UTEX 2576)	752	1.97.1.12		Cyanobacteria		Nostocales	Nostocaceae	Nostoc	Nostoc sp. (strain PCC 7120 / UTEX 2576)	499308505	ana:alr5154;	4 iron, 4 sulfur cluster binding [GO:0051539]; chlorophyll binding [GO:0016168]; electron carrier activity [GO:0009055]; integral component of membrane [GO:0016021]; magnesium ion binding [GO:0000287]; oxidoreductase activity [GO:0016491]; photosynthesis [GO:0015979]; photosystem I [GO:0009522]; protein-chromophore linkage [GO:0018298]; thylakoid membrane [GO:0042651]	oxidoreductase activity [GO:0016491]; photosynthesis [GO:0015979]; protein-chromophore linkage [GO:0018298]	4 iron, 4 sulfur cluster binding [GO:0051539]; chlorophyll binding [GO:0016168]; electron carrier activity [GO:0009055]; magnesium ion binding [GO:0000287]; oxidoreductase activity [GO:0016491]	integral component of membrane [GO:0016021]; photosystem I [GO:0009522]; thylakoid membrane [GO:0042651]	GO:0051539; GO:0016168; GO:0009055; GO:0016021; GO:0000287; GO:0016491; GO:0015979; GO:0009522; GO:0018298; GO:0042651
500746479	A7H9V5	NADH-quinone oxidoreductase subunit D 2 (EC 1.6.99.5) (NADH dehydrogenase I subunit D 2) (NDH-1 subunit D 2)	nuoD2 Anae109_1293	Anaeromyxobacter sp. (strain Fw109-5)	431	1.6.99.5		Proteobacteria	Deltaproteobacteria	Myxococcales (fruiting gliding bacteria)	Anaeromyxobacteraceae	Anaeromyxobacter	Anaeromyxobacter sp. (strain Fw109-5)	500746479	afw:Anae109_1293;	NAD binding [GO:0051287]; NADH dehydrogenase (quinone) activity [GO:0050136]; plasma membrane [GO:0005886]; quinone binding [GO:0048038]; transport [GO:0006810]	NADH dehydrogenase (quinone) activity [GO:0050136]; transport [GO:0006810]	NAD binding [GO:0051287]; NADH dehydrogenase (quinone) activity [GO:0050136]; quinone binding [GO:0048038]	plasma membrane [GO:0005886]	GO:0051287; GO:0050136; GO:0005886; GO:0048038; GO:0006810
566176147	U5G798	Uncharacterized protein	POPTR_0006s13470g	Populus trichocarpa (Western balsam poplar) (Populus balsamifera subsp. trichocarpa)	374			Streptophyta		Malpighiales	Salicaceae	Populus (poplars)	Populus trichocarpa (Western balsam poplar) (Populus balsamifera subsp. trichocarpa)	566176147	pop:POPTR_0006s13470g;	ribosome [GO:0005840]; structural constituent of ribosome [GO:0003735]; translation [GO:0006412]	translation [GO:0006412]	structural constituent of ribosome [GO:0003735]	ribosome [GO:0005840]	GO:0005840; GO:0003735; GO:0006412
643734795	A0A067LAD0	Uncharacterized protein	JCGZ_15872	Jatropha curcas (Barbados nut)	325			Streptophyta		Malpighiales	Euphorbiaceae	Jatropha	Jatropha curcas (Barbados nut)	643734795		integral component of membrane [GO:0016021]; transport [GO:0006810]	transport [GO:0006810]		integral component of membrane [GO:0016021]	GO:0016021; GO:0006810
242050800	C5XDA0	Putative uncharacterized protein Sb02g038460	Sb02g038460 SORBIDRAFT_02g038460	Sorghum bicolor (Sorghum) (Sorghum vulgare)	184			Streptophyta	Liliopsida	Poales	Poaceae	Sorghum	Sorghum bicolor (Sorghum) (Sorghum vulgare)	242050800	sbi:SORBI_02g038460;
394830975	I6M0X0	Photosystem I P700 chlorophyll a apoprotein A1 (EC 1.97.1.12) (PSI-A) (PsaA)	psaA GoroCp021	Gossypium robinsonii	750	1.97.1.12		Streptophyta		Malvales	Malvaceae	Gossypium	Gossypium robinsonii	394830975		4 iron, 4 sulfur cluster binding [GO:0051539]; chlorophyll binding [GO:0016168]; chloroplast thylakoid membrane [GO:0009535]; electron carrier activity [GO:0009055]; integral component of membrane [GO:0016021]; magnesium ion binding [GO:0000287]; oxidoreductase activity [GO:0016491]; photosynthesis [GO:0015979]; photosystem I [GO:0009522]; protein-chromophore linkage [GO:0018298]	oxidoreductase activity [GO:0016491]; photosynthesis [GO:0015979]; protein-chromophore linkage [GO:0018298]	4 iron, 4 sulfur cluster binding [GO:0051539]; chlorophyll binding [GO:0016168]; electron carrier activity [GO:0009055]; magnesium ion binding [GO:0000287]; oxidoreductase activity [GO:0016491]	chloroplast thylakoid membrane [GO:0009535]; integral component of membrane [GO:0016021]; photosystem I [GO:0009522]	GO:0051539; GO:0016168; GO:0009535; GO:0009055; GO:0016021; GO:0000287; GO:0016491; GO:0015979; GO:0009522; GO:0018298
115481472	Q7XG35	CUE domain containing protein, expressed (Os10g0315400 protein) (Putative uncharacterized protein OSJNBa0034E23.6)	OSJNBa0034E23.6 Os10g0315400 LOC_Os10g16440	Oryza sativa subsp. japonica (Rice)	589			Streptophyta	Liliopsida	Poales	Poaceae	Oryza	Oryza sativa (Rice)	115481472	osa:4348292;
548191772	R7FIG5	Queuine tRNA-ribosyltransferase (EC 2.4.2.29) (Guanine insertion enzyme) (tRNA-guanine transglycosylase)	tgt BN670_00574	Clostridium sp. CAG:470	375	2.4.2.29	PATHWAY: tRNA modification; tRNA-queuosine biosynthesis. {ECO:0000256|HAMAP-Rule:MF_00168, ECO:0000256|SAAS:SAAS00087869}.	Firmicutes	Clostridia	Clostridiales	Clostridiaceae	Clostridium	Clostridium sp. CAG:470	548191772		metal ion binding [GO:0046872]; queuine tRNA-ribosyltransferase activity [GO:0008479]; queuosine biosynthetic process [GO:0008616]	queuine tRNA-ribosyltransferase activity [GO:0008479]; queuosine biosynthetic process [GO:0008616]	metal ion binding [GO:0046872]; queuine tRNA-ribosyltransferase activity [GO:0008479]		GO:0046872; GO:0008479; GO:0008616
218199263	B8B872	Putative uncharacterized protein	OsI_25280	Oryza sativa subsp. indica (Rice)	423			Streptophyta	Liliopsida	Poales	Poaceae	Oryza	Oryza sativa (Rice)	218199263
573483271	W0JSM8	Sugar ABC transporter ATP-binding protein	HALLA_04580	Halostagnicola larsenii XH-48	381			Euryarchaeota	Halobacteria	Halobacteriales	Halobacteriaceae	Halostagnicola	Halostagnicola larsenii	573483271		ATPase activity [GO:0016887]; ATP binding [GO:0005524]; ATP-binding cassette (ABC) transporter complex [GO:0043190]; hydrolase activity, acting on acid anhydrides, catalyzing transmembrane movement of substances [GO:0016820]	ATPase activity [GO:0016887]; hydrolase activity, acting on acid anhydrides, catalyzing transmembrane movement of substances [GO:0016820]	ATPase activity [GO:0016887]; ATP binding [GO:0005524]; hydrolase activity, acting on acid anhydrides, catalyzing transmembrane movement of substances [GO:0016820]	ATP-binding cassette (ABC) transporter complex [GO:0043190]	GO:0005524; GO:0043190; GO:0016887; GO:0016820
345499959	G3CC64	Ribonuclease P RNA (Fragment)	rnpB	Legionella taurinensis	54			Proteobacteria	Gammaproteobacteria	Legionellales	Legionellaceae	Legionella	Legionella taurinensis	345499959
499308039	Q44555	RNA-binding protein (RbpD)	rbpD	Nostoc sp. (strain PCC 7120 / UTEX 2576)	110			Cyanobacteria		Nostocales	Nostocaceae	Nostoc	Nostoc sp. (strain PCC 7120 / UTEX 2576)	499308039	ana:alr4683;	nucleic acid binding [GO:0003676]; nucleotide binding [GO:0000166]		nucleic acid binding [GO:0003676]; nucleotide binding [GO:0000166]		GO:0003676; GO:0000166
81176535	P68539	Cytochrome c oxidase subunit 1 (EC 1.9.3.1) (Cytochrome c oxidase polypeptide I)	COX1 COI COXI	Triticum aestivum (Wheat)	524	1.9.3.1	PATHWAY: Energy metabolism; oxidative phosphorylation.	Streptophyta	Liliopsida	Poales	Poaceae	Triticum	Triticum aestivum (Wheat)	81176535		aerobic respiration [GO:0009060]; copper ion binding [GO:0005507]; cytochrome-c oxidase activity [GO:0004129]; electron transport chain [GO:0022900]; heme binding [GO:0020037]; integral component of membrane [GO:0016021]; iron ion binding [GO:0005506]; mitochondrial inner membrane [GO:0005743]; oxidative phosphorylation [GO:0006119]; plasma membrane [GO:0005886]; respiratory chain [GO:0070469]	aerobic respiration [GO:0009060]; cytochrome-c oxidase activity [GO:0004129]; electron transport chain [GO:0022900]; oxidative phosphorylation [GO:0006119]	copper ion binding [GO:0005507]; cytochrome-c oxidase activity [GO:0004129]; heme binding [GO:0020037]; iron ion binding [GO:0005506]	integral component of membrane [GO:0016021]; mitochondrial inner membrane [GO:0005743]; plasma membrane [GO:0005886]; respiratory chain [GO:0070469]	GO:0009060; GO:0005507; GO:0004129; GO:0022900; GO:0020037; GO:0016021; GO:0005506; GO:0005743; GO:0006119; GO:0005886; GO:0070469
81176535	Q332N8	Cytochrome c oxidase subunit 1 (EC 1.9.3.1)	cox1	Triticum aestivum (Wheat)	524	1.9.3.1	PATHWAY: Energy metabolism; oxidative phosphorylation. {ECO:0000256|RuleBase:RU000369}.	Streptophyta	Liliopsida	Poales	Poaceae	Triticum	Triticum aestivum (Wheat)	81176535		aerobic respiration [GO:0009060]; copper ion binding [GO:0005507]; cytochrome-c oxidase activity [GO:0004129]; electron transport chain [GO:0022900]; heme binding [GO:0020037]; integral component of membrane [GO:0016021]; iron ion binding [GO:0005506]; mitochondrial inner membrane [GO:0005743]; oxidative phosphorylation [GO:0006119]; plasma membrane [GO:0005886]; respiratory chain [GO:0070469]	aerobic respiration [GO:0009060]; cytochrome-c oxidase activity [GO:0004129]; electron transport chain [GO:0022900]; oxidative phosphorylation [GO:0006119]	copper ion binding [GO:0005507]; cytochrome-c oxidase activity [GO:0004129]; heme binding [GO:0020037]; iron ion binding [GO:0005506]	integral component of membrane [GO:0016021]; mitochondrial inner membrane [GO:0005743]; plasma membrane [GO:0005886]; respiratory chain [GO:0070469]	GO:0009060; GO:0005507; GO:0004129; GO:0022900; GO:0020037; GO:0016021; GO:0005506; GO:0005743; GO:0006119; GO:0005886; GO:0070469
297605141	Q5VPF3	Os06g0139700 protein (Putative uncharacterized protein OSJNBa0041F13.33) (cDNA clone:001-207-E05, full insert sequence) (cDNA clone:001-208-H07, full insert sequence) (cDNA clone:J033123J23, full insert sequence)	OSJNBa0041F13.33 Os06g0139700 OsJ_20060	Oryza sativa subsp. japonica (Rice)	311			Streptophyta	Liliopsida	Poales	Poaceae	Oryza	Oryza sativa (Rice)	297605141	osa:4340063;
449812028	M1JUP1	Ubiquitin 1 (Fragment)	Ubi1	x Doritaenopsis hybrid cultivar	140			Streptophyta	Liliopsida	Asparagales	Orchidaceae	x Doritaenopsis	x Doritaenopsis hybrid cultivar	449812028		ribosome [GO:0005840]; structural constituent of ribosome [GO:0003735]; translation [GO:0006412]	translation [GO:0006412]	structural constituent of ribosome [GO:0003735]	ribosome [GO:0005840]	GO:0005840; GO:0003735; GO:0006412
470150967	A0A0A6ZDG6	Photosystem II protein D1 (EC 1.10.3.9) (Fragment)	psbA	Vitrella brassicaformis	214	1.10.3.9		Chromerida				Vitrella	Vitrella brassicaformis	470150967
222635782	B9FTV2	Beta-galactosidase (EC 3.2.1.23)	OsJ_21762	Oryza sativa subsp. japonica (Rice)	579	3.2.1.23		Streptophyta	Liliopsida	Poales	Poaceae	Oryza	Oryza sativa (Rice)	222635782		beta-galactosidase activity [GO:0004565]; carbohydrate metabolic process [GO:0005975]	beta-galactosidase activity [GO:0004565]; carbohydrate metabolic process [GO:0005975]	beta-galactosidase activity [GO:0004565]		GO:0004565; GO:0005975
523583586	V5JV55	P700 chlorophyll a apoprotein A2 (Fragment)	psaB	Sphaeropleales sp. KF-2013a	589			Chlorophyta	Chlorophyceae	Sphaeropleales			Sphaeropleales sp. KF-2013a	523583586		integral component of membrane [GO:0016021]; photosynthesis [GO:0015979]; photosystem I [GO:0009522]	photosynthesis [GO:0015979]		integral component of membrane [GO:0016021]; photosystem I [GO:0009522]	GO:0016021; GO:0015979; GO:0009522
218197633	B8B396	Putative uncharacterized protein	OsI_21767	Oryza sativa subsp. indica (Rice)	382			Streptophyta	Liliopsida	Poales	Poaceae	Oryza	Oryza sativa (Rice)	218197633		extracellular region [GO:0005576]; hydrolase activity, acting on ester bonds [GO:0016788]; lipid catabolic process [GO:0016042]	hydrolase activity, acting on ester bonds [GO:0016788]; lipid catabolic process [GO:0016042]	hydrolase activity, acting on ester bonds [GO:0016788]	extracellular region [GO:0005576]	GO:0005576; GO:0016788; GO:0016042
193874488	B4YZU5	Photosystem II protein D1 (Fragment)	psbA	uncultured bacterium	241								uncultured bacterium	193874488		electron transporter, transferring electrons within the cyclic electron transport pathway of photosynthesis activity [GO:0045156]; photosynthetic electron transport in photosystem II [GO:0009772]	photosynthetic electron transport in photosystem II [GO:0009772]	electron transporter, transferring electrons within the cyclic electron transport pathway of photosynthesis activity [GO:0045156]		GO:0045156; GO:0009772
643723206	A0A067K9B7	Uncharacterized protein	JCGZ_12103	Jatropha curcas (Barbados nut)	322			Streptophyta		Malpighiales	Euphorbiaceae	Jatropha	Jatropha curcas (Barbados nut)	643723206
703073146	W9QQL2	Uncharacterized protein	L484_011924	Morus notabilis	458			Streptophyta		Rosales	Moraceae	Morus (mulberries)	Morus notabilis	703073146
647811775	A0A060HPK8	FeS cluster assembly protein SufB	sufB NVIE_012430	Nitrososphaera viennensis EN76	466			Thaumarchaeota		Nitrososphaerales	Nitrososphaeraceae	Nitrososphaera	Nitrososphaera viennensis	647811775		iron-sulfur cluster assembly [GO:0016226]	iron-sulfur cluster assembly [GO:0016226]			GO:0016226
575420616	W4M5J7	Uncharacterized protein	ETSY2_26145	Candidatus Entotheonella sp. TSY2	450			Proteobacteria	Deltaproteobacteria			Candidatus Entotheonella	Candidatus Entotheonella sp. TSY2	575420616		carbon-nitrogen ligase activity, with glutamine as amido-N-donor [GO:0016884]	carbon-nitrogen ligase activity, with glutamine as amido-N-donor [GO:0016884]	carbon-nitrogen ligase activity, with glutamine as amido-N-donor [GO:0016884]		GO:0016884
147801375	A5BL70	Putative uncharacterized protein	VITISV_000627	Vitis vinifera (Grape)	201			Streptophyta		Vitales	Vitaceae	Vitis	Vitis vinifera (Grape)	147801375
644122643	W8KPW9	10 kDa chaperonin (GroES protein) (Protein Cpn10)	groS groES M911_07640	Halorhodospira halochloris str. A	96			Proteobacteria	Gammaproteobacteria	Chromatiales	Ectothiorhodospiraceae (purple sulfur bacteria)	Halorhodospira	Halorhodospira halochloris (Ectothiorhodospira halochloris)	644122643		ATP binding [GO:0005524]; cytoplasm [GO:0005737]; protein folding [GO:0006457]	protein folding [GO:0006457]	ATP binding [GO:0005524]	cytoplasm [GO:0005737]	GO:0005524; GO:0005737; GO:0006457
501523657	B5E8Z8	Peptidoglycan L,D-transpeptidase, YkuD family	Gbem_3161	Geobacter bemidjiensis (strain Bem / ATCC BAA-1014 / DSM 16622)	286			Proteobacteria	Deltaproteobacteria	Desulfuromonadales	Geobacteraceae	Geobacter	Geobacter bemidjiensis	501523657	gbm:Gbem_3161;	transferase activity [GO:0016740]	transferase activity [GO:0016740]	transferase activity [GO:0016740]		GO:0016740
110288523	Q33BI4	DNA cytosine methyltransferase MET2a, putative, expressed	LOC_Os10g01570	Oryza sativa subsp. japonica (Rice)	371			Streptophyta	Liliopsida	Poales	Poaceae	Oryza	Oryza sativa (Rice)	110288523		methyltransferase activity [GO:0008168]	methyltransferase activity [GO:0008168]	methyltransferase activity [GO:0008168]		GO:0008168
547261178	R5QD40	Polyribonucleotide nucleotidyltransferase (EC 2.7.7.8) (Polynucleotide phosphorylase)	pnp BN489_02282	Sutterella wadsworthensis CAG:135	707	2.7.7.8		Proteobacteria	Betaproteobacteria	Burkholderiales	Sutterellaceae	Sutterella	Sutterella wadsworthensis CAG:135	547261178		3'-5'-exoribonuclease activity [GO:0000175]; cytoplasm [GO:0005737]; magnesium ion binding [GO:0000287]; mRNA catabolic process [GO:0006402]; polyribonucleotide nucleotidyltransferase activity [GO:0004654]; RNA binding [GO:0003723]; RNA processing [GO:0006396]	3'-5'-exoribonuclease activity [GO:0000175]; mRNA catabolic process [GO:0006402]; polyribonucleotide nucleotidyltransferase activity [GO:0004654]; RNA processing [GO:0006396]	3'-5'-exoribonuclease activity [GO:0000175]; magnesium ion binding [GO:0000287]; polyribonucleotide nucleotidyltransferase activity [GO:0004654]; RNA binding [GO:0003723]	cytoplasm [GO:0005737]	GO:0000175; GO:0003723; GO:0006396; GO:0005737; GO:0006402; GO:0000287; GO:0004654
124110928	A2TJB3	Ammonia monooxygenase subunit B (Fragment)	amoB	uncultured ammonia-oxidizing beta proteobacterium	392			Proteobacteria	Betaproteobacteria				uncultured ammonia-oxidizing beta proteobacterium	124110928		monooxygenase activity [GO:0004497]	monooxygenase activity [GO:0004497]	monooxygenase activity [GO:0004497]		GO:0004497
89593588	C6ZGE5	Starch synthase, chloroplastic/amyloplastic (EC 2.4.1.-)	GBSS1	Oryza sativa subsp. indica (Rice)	609	2.4.1.-		Streptophyta	Liliopsida	Poales	Poaceae	Oryza	Oryza sativa (Rice)	89593588		amyloplast [GO:0009501]; chloroplast [GO:0009507]; galactolipid biosynthetic process [GO:0019375]; myo-inositol hexakisphosphate biosynthetic process [GO:0010264]; NDP-glucose-starch glucosyltransferase activity [GO:0033840]; response to hypoxia [GO:0001666]; starch biosynthetic process [GO:0019252]; starch synthase activity [GO:0009011]	galactolipid biosynthetic process [GO:0019375]; myo-inositol hexakisphosphate biosynthetic process [GO:0010264]; NDP-glucose-starch glucosyltransferase activity [GO:0033840]; response to hypoxia [GO:0001666]; starch biosynthetic process [GO:0019252]; starch synthase activity [GO:0009011]	NDP-glucose-starch glucosyltransferase activity [GO:0033840]; starch synthase activity [GO:0009011]	amyloplast [GO:0009501]; chloroplast [GO:0009507]	GO:0033840; GO:0009501; GO:0009507; GO:0019375; GO:0010264; GO:0001666; GO:0019252; GO:0009011
736392793	W4LRG9	Uncharacterized protein	ETSY1_11770	Candidatus Entotheonella sp. TSY1	411			Proteobacteria	Deltaproteobacteria			Candidatus Entotheonella	Candidatus Entotheonella sp. TSY1	736392793		catalytic activity [GO:0003824]	catalytic activity [GO:0003824]	catalytic activity [GO:0003824]		GO:0003824
218193892	B8AL97	Putative uncharacterized protein	OsI_13867	Oryza sativa subsp. indica (Rice)	470			Streptophyta	Liliopsida	Poales	Poaceae	Oryza	Oryza sativa (Rice)	218193892		lipid storage [GO:0019915]; nutrient reservoir activity [GO:0045735]; plant-type cell wall [GO:0009505]; response to freezing [GO:0050826]; seed germination [GO:0009845]	lipid storage [GO:0019915]; response to freezing [GO:0050826]; seed germination [GO:0009845]	nutrient reservoir activity [GO:0045735]	plant-type cell wall [GO:0009505]	GO:0019915; GO:0045735; GO:0009505; GO:0050826; GO:0009845
512183411	R5AHH9	50S ribosomal protein L11	rplK BN454_00278	Clostridium sp. CAG:1024	141			Firmicutes	Clostridia	Clostridiales	Clostridiaceae	Clostridium	Clostridium sp. CAG:1024	512183411		large ribosomal subunit rRNA binding [GO:0070180]; ribosome [GO:0005840]; structural constituent of ribosome [GO:0003735]; translation [GO:0006412]	translation [GO:0006412]	large ribosomal subunit rRNA binding [GO:0070180]; structural constituent of ribosome [GO:0003735]	ribosome [GO:0005840]	GO:0070180; GO:0005840; GO:0003735; GO:0006412
218191466	B8AHM2	Putative uncharacterized protein	OsI_08696	Oryza sativa subsp. indica (Rice)	560			Streptophyta	Liliopsida	Poales	Poaceae	Oryza	Oryza sativa (Rice)	218191466		membrane [GO:0016020]; transporter activity [GO:0005215]	transporter activity [GO:0005215]	transporter activity [GO:0005215]	membrane [GO:0016020]	GO:0016020; GO:0005215
75410723	Q9AIX6	Benzoyl-CoA oxygenase component A (EC 1.14.12.21) (Benzoyl-CoA 2,3-dioxygenase subunit A) (Benzoyl-CoA dioxygenase reductase component)	boxA	Azoarcus evansii	414	1.14.12.21		Proteobacteria	Betaproteobacteria	Rhodocyclales	Rhodocyclaceae	Azoarcus	Azoarcus evansii	75410723		4 iron, 4 sulfur cluster binding [GO:0051539]; aromatic compound catabolic process [GO:0019439]; dioxygenase activity [GO:0051213]; metal ion binding [GO:0046872]	aromatic compound catabolic process [GO:0019439]; dioxygenase activity [GO:0051213]	4 iron, 4 sulfur cluster binding [GO:0051539]; dioxygenase activity [GO:0051213]; metal ion binding [GO:0046872]		GO:0051539; GO:0019439; GO:0051213; GO:0046872
5381216	Q9XIS7	Water channel protein (Fragment)	rwc-2	Oryza sativa subsp. indica (Rice)	181			Streptophyta	Liliopsida	Poales	Poaceae	Oryza	Oryza sativa (Rice)	5381216		integral component of membrane [GO:0016021]; transporter activity [GO:0005215]	transporter activity [GO:0005215]	transporter activity [GO:0005215]	integral component of membrane [GO:0016021]	GO:0016021; GO:0005215
34394912	Q6YVZ3	Putative histone deacetylase	OSJNBb0018H10.10	Oryza sativa subsp. japonica (Rice)	665			Streptophyta	Liliopsida	Poales	Poaceae	Oryza	Oryza sativa (Rice)	34394912		hydrolase activity [GO:0016787]	hydrolase activity [GO:0016787]	hydrolase activity [GO:0016787]		GO:0016787
565472434	R0FVF7	3-phosphoshikimate 1-carboxyvinyltransferase (EC 2.5.1.19)	CARUB_v10023012mg	Capsella rubella	519	2.5.1.19	PATHWAY: Metabolic intermediate biosynthesis; chorismate biosynthesis; chorismate from D-erythrose 4-phosphate and phosphoenolpyruvate: step 6/7. {ECO:0000256|RuleBase:RU000531}.	Streptophyta		Brassicales	Brassicaceae	Capsella	Capsella rubella	565472434	crb:CARUB_v10023012mg;	3-phosphoshikimate 1-carboxyvinyltransferase activity [GO:0003866]; aromatic amino acid family biosynthetic process [GO:0009073]; chorismate biosynthetic process [GO:0009423]	3-phosphoshikimate 1-carboxyvinyltransferase activity [GO:0003866]; aromatic amino acid family biosynthetic process [GO:0009073]; chorismate biosynthetic process [GO:0009423]	3-phosphoshikimate 1-carboxyvinyltransferase activity [GO:0003866]		GO:0003866; GO:0009073; GO:0009423
703067652	W9QEK2	Neutral alpha-glucosidase AB	L484_014725	Morus notabilis	1024			Streptophyta		Rosales	Moraceae	Morus (mulberries)	Morus notabilis	703067652		carbohydrate binding [GO:0030246]; carbohydrate metabolic process [GO:0005975]; hydrolase activity, hydrolyzing O-glycosyl compounds [GO:0004553]	carbohydrate metabolic process [GO:0005975]; hydrolase activity, hydrolyzing O-glycosyl compounds [GO:0004553]	carbohydrate binding [GO:0030246]; hydrolase activity, hydrolyzing O-glycosyl compounds [GO:0004553]		GO:0030246; GO:0005975; GO:0004553
505248332	H0PTG4	Malate dehydrogenase (EC 1.1.1.37)	mdh AZKH_1816	Azoarcus sp. KH32C	329	1.1.1.37		Proteobacteria	Betaproteobacteria	Rhodocyclales	Rhodocyclaceae	Azoarcus	Azoarcus sp. KH32C	505248332	aza:AZKH_1816;	cellular carbohydrate metabolic process [GO:0044262]; L-malate dehydrogenase activity [GO:0030060]; malate metabolic process [GO:0006108]; tricarboxylic acid cycle [GO:0006099]	cellular carbohydrate metabolic process [GO:0044262]; L-malate dehydrogenase activity [GO:0030060]; malate metabolic process [GO:0006108]; tricarboxylic acid cycle [GO:0006099]	L-malate dehydrogenase activity [GO:0030060]		GO:0030060; GO:0044262; GO:0006108; GO:0006099
296015425	D5SRH1	Cobalamin synthesis protein P47K	Plim_2842	Planctomyces limnophilus (strain ATCC 43296 / DSM 3776 / IFAM 1008 / 290)	384			Planctomycetes	Planctomycetia	Planctomycetales	Planctomycetaceae	Planctomyces	Planctomyces limnophilus	296015425	plm:Plim_2842;
313585324	V5IV06	Proteasome subunit beta type (EC 3.4.25.1)	PBC1	Hevea brasiliensis (Para rubber tree) (Siphonia brasiliensis)	204	3.4.25.1		Streptophyta		Malpighiales	Euphorbiaceae	Hevea	Hevea brasiliensis (Para rubber tree) (Siphonia brasiliensis)	313585324		cytoplasm [GO:0005737]; nucleus [GO:0005634]; proteasome core complex [GO:0005839]; proteolysis involved in cellular protein catabolic process [GO:0051603]; threonine-type endopeptidase activity [GO:0004298]	proteolysis involved in cellular protein catabolic process [GO:0051603]; threonine-type endopeptidase activity [GO:0004298]	threonine-type endopeptidase activity [GO:0004298]	cytoplasm [GO:0005737]; nucleus [GO:0005634]; proteasome core complex [GO:0005839]	GO:0005737; GO:0005634; GO:0005839; GO:0051603; GO:0004298
635599055	A0A060NNT3	DNA-directed RNA polymerase subunit beta (RNAP subunit beta) (EC 2.7.7.6) (RNA polymerase subunit beta) (Transcriptase subunit beta)	rpoB SMCB_1983	Comamonadaceae bacterium B1	1372	2.7.7.6		Proteobacteria	Betaproteobacteria	Burkholderiales	Comamonadaceae		Comamonadaceae bacterium B1	635599055		DNA binding [GO:0003677]; DNA-directed RNA polymerase activity [GO:0003899]; ribonucleoside binding [GO:0032549]; transcription, DNA-templated [GO:0006351]	DNA-directed RNA polymerase activity [GO:0003899]; transcription, DNA-templated [GO:0006351]	DNA binding [GO:0003677]; DNA-directed RNA polymerase activity [GO:0003899]; ribonucleoside binding [GO:0032549]		GO:0003677; GO:0003899; GO:0032549; GO:0006351
553832058	A0A059SNV6	Photosystem II protein D1 (PSII D1 protein) (EC 1.10.3.9) (Photosystem II Q(B) protein)	psbA M951_p42	Lotharella sp. CCMP622	344	1.10.3.9						Lotharella	Lotharella sp. CCMP622	553832058		chlorophyll binding [GO:0016168]; electron transporter, transferring electrons within the cyclic electron transport pathway of photosynthesis activity [GO:0045156]; integral component of membrane [GO:0016021]; iron ion binding [GO:0005506]; oxygen evolving activity [GO:0010242]; photosynthetic electron transport in photosystem II [GO:0009772]; photosystem II [GO:0009523]; plastid [GO:0009536]; re…	oxygen evolving activity [GO:0010242]; photosynthetic electron transport in photosystem II [GO:0009772]; response to herbicide [GO:0009635]	chlorophyll binding [GO:0016168]; electron transporter, transferring electrons within the cyclic electron transport pathway of photosynthesis activity [GO:0045156]; iron ion binding [GO:0005506]; oxygen evolving activity [GO:0010242]	integral component of membrane [GO:0016021]; photosystem II [GO:0009523]; plastid [GO:0009536]; thylakoid membrane [GO:0042651]	GO:0016168; GO:0045156; GO:0016021; GO:0005506; GO:0010242; GO:0009772; GO:0009523; GO:0009536; GO:0009635; GO:0042651
669296248	A0A076FSW4	Starch branching enzyme 1	SBE1	Oryza sativa subsp. japonica (Rice)	820			Streptophyta	Liliopsida	Poales	Poaceae	Oryza	Oryza sativa (Rice)	669296248		1,4-alpha-glucan branching enzyme activity [GO:0003844]; cation binding [GO:0043169]; glycogen biosynthetic process [GO:0005978]; hydrolase activity, hydrolyzing O-glycosyl compounds [GO:0004553]	1,4-alpha-glucan branching enzyme activity [GO:0003844]; glycogen biosynthetic process [GO:0005978]; hydrolase activity, hydrolyzing O-glycosyl compounds [GO:0004553]	1,4-alpha-glucan branching enzyme activity [GO:0003844]; cation binding [GO:0043169]; hydrolase activity, hydrolyzing O-glycosyl compounds [GO:0004553]		GO:0003844; GO:0043169; GO:0005978; GO:0004553
575459393	W0RJJ2	Methylmalonyl-CoA epimerase	J421_2973	Gemmatimonadetes bacterium KBS708	137			Gemmatimonadetes	Gemmatimonadetes				Gemmatimonadetes bacterium KBS708	575459393
167538329	A9VDN8	Predicted protein	12901	Monosiga brevicollis (Choanoflagellate)	242					Choanoflagellida	Codonosigidae	Monosiga	Monosiga brevicollis (Choanoflagellate)	167538329	mbr:MONBRDRAFT_12901;	ribosome [GO:0005840]			ribosome [GO:0005840]	GO:0005840
740059687	A0A061SL86	RNA polymerase sigma factor RpoD (Sigma-70)	rpoD PM02_13450	Sulfitobacter mediterraneus	662			Proteobacteria	Alphaproteobacteria	Rhodobacterales	Rhodobacteraceae	Sulfitobacter	Sulfitobacter mediterraneus	740059687		cytoplasm [GO:0005737]; DNA binding [GO:0003677]; sequence-specific DNA binding transcription factor activity [GO:0003700]; sigma factor activity [GO:0016987]; transcription initiation from bacterial-type RNA polymerase promoter [GO:0001123]	sequence-specific DNA binding transcription factor activity [GO:0003700]; sigma factor activity [GO:0016987]; transcription initiation from bacterial-type RNA polymerase promoter [GO:0001123]	DNA binding [GO:0003677]; sequence-specific DNA binding transcription factor activity [GO:0003700]; sigma factor activity [GO:0016987]	cytoplasm [GO:0005737]	GO:0003677; GO:0005737; GO:0003700; GO:0016987; GO:0001123
406961458	K2D405	Uncharacterized protein	ACD_35C00024G0003	uncultured bacterium	70								uncultured bacterium	406961458		cytoplasm [GO:0005737]; DNA binding [GO:0003677]; regulation of transcription, DNA-templated [GO:0006355]; transcription, DNA-templated [GO:0006351]	regulation of transcription, DNA-templated [GO:0006355]; transcription, DNA-templated [GO:0006351]	DNA binding [GO:0003677]	cytoplasm [GO:0005737]	GO:0003677; GO:0005737; GO:0006355; GO:0006351
325072028	F1KBY8	Photosystem II protein D1 (PSII D1 protein) (EC 1.10.3.9) (Photosystem II Q(B) protein)	psbA	Decumaria barbara	353	1.10.3.9		Streptophyta		Cornales	Hydrangeaceae	Decumaria	Decumaria barbara	325072028		chlorophyll binding [GO:0016168]; chloroplast thylakoid membrane [GO:0009535]; electron transporter, transferring electrons within the cyclic electron transport pathway of photosynthesis activity [GO:0045156]; integral component of membrane [GO:0016021]; iron ion binding [GO:0005506]; oxygen evolving activity [GO:0010242]; photosynthetic electron transport in photosystem II [GO:0009772]; photosys…	oxygen evolving activity [GO:0010242]; photosynthetic electron transport in photosystem II [GO:0009772]; response to herbicide [GO:0009635]	chlorophyll binding [GO:0016168]; electron transporter, transferring electrons within the cyclic electron transport pathway of photosynthesis activity [GO:0045156]; iron ion binding [GO:0005506]; oxygen evolving activity [GO:0010242]	chloroplast thylakoid membrane [GO:0009535]; integral component of membrane [GO:0016021]; photosystem II [GO:0009523]	GO:0016168; GO:0009535; GO:0045156; GO:0016021; GO:0005506; GO:0010242; GO:0009772; GO:0009523; GO:0009635
503015657	D8P8I1	UDP-glucose 6-dehydrogenase (EC 1.1.1.22)	udg NIDE4145	Candidatus Nitrospira defluvii	439	1.1.1.22		Nitrospirae	Nitrospira	Nitrospirales	Nitrospiraceae	Nitrospira	Candidatus Nitrospira defluvii	503015657	nde:NIDE4145;	NAD binding [GO:0051287]; polysaccharide biosynthetic process [GO:0000271]; UDP-glucose 6-dehydrogenase activity [GO:0003979]	polysaccharide biosynthetic process [GO:0000271]; UDP-glucose 6-dehydrogenase activity [GO:0003979]	NAD binding [GO:0051287]; UDP-glucose 6-dehydrogenase activity [GO:0003979]		GO:0051287; GO:0003979; GO:0000271
23491794	Q8H9A7	Calcium dependent protein kinase 13	OsCDPK13	Oryza sativa (Rice)	542			Streptophyta	Liliopsida	Poales	Poaceae	Oryza	Oryza sativa (Rice)	23491794		ATP binding [GO:0005524]; calcium ion binding [GO:0005509]; protein serine/threonine kinase activity [GO:0004674]	protein serine/threonine kinase activity [GO:0004674]	ATP binding [GO:0005524]; calcium ion binding [GO:0005509]; protein serine/threonine kinase activity [GO:0004674]		GO:0005524; GO:0005509; GO:0004674
302842397	D8U239	Putative uncharacterized protein	VOLCADRAFT_105651	Volvox carteri (Green alga)	3085			Chlorophyta	Chlorophyceae	Chlamydomonadales	Volvocaceae	Volvox	Volvox carteri (Green alga)	302842397	vcn:VOLCADRAFT_105651;	phosphatidylinositol binding [GO:0035091]; transferase activity [GO:0016740]	transferase activity [GO:0016740]	phosphatidylinositol binding [GO:0035091]; transferase activity [GO:0016740]		GO:0035091; GO:0016740
20232115445323	P14323	Glutelin type-B 1 [Cleaved into: Glutelin type-B 1 acidic chain; Glutelin type-B 1 basic chain]	GluB1-A GluB-1 Os02g0249800 LOC_Os02g15169 OJ1113_G05.6 OSJNBa0011N12.36; GLUB1-B GLUB-1 Os02g0249900 LOC_Os02g15178 OJ1113_G05.4 OSJNBa0011N12.34	Oryza sativa subsp. japonica (Rice)	499			Streptophyta	Liliopsida	Poales	Poaceae	Oryza	Oryza sativa (Rice)	20232115445323	osa:4328883;osa:4328884;	nutrient reservoir activity [GO:0045735]		nutrient reservoir activity [GO:0045735]		GO:0045735
115445323	Q0E2D2	Glutelin (Os02g0249800 protein) (Os02g0249900 protein)	Os02g0249800 Os02g0249900	Oryza sativa subsp. japonica (Rice)	499			Streptophyta	Liliopsida	Poales	Poaceae	Oryza	Oryza sativa (Rice)	115445323	osa:4328883;osa:4328884;	nutrient reservoir activity [GO:0045735]		nutrient reservoir activity [GO:0045735]		GO:0045735
527197626	S8CGI7	Elongation factor 1-alpha (Fragment)	M569_08706	Genlisea aurea	446			Streptophyta		Lamiales	Lentibulariaceae	Genlisea	Genlisea aurea	527197626		cytoplasm [GO:0005737]; GTPase activity [GO:0003924]; GTP binding [GO:0005525]; translation elongation factor activity [GO:0003746]	GTPase activity [GO:0003924]; translation elongation factor activity [GO:0003746]	GTPase activity [GO:0003924]; GTP binding [GO:0005525]; translation elongation factor activity [GO:0003746]	cytoplasm [GO:0005737]	GO:0005525; GO:0003924; GO:0005737; GO:0003746
357447407	G7ISH3	Chromatin remodeling factor, putative	MTR_2g020000	Medicago truncatula (Barrel medic) (Medicago tribuloides)	1066			Streptophyta		Fabales	Fabaceae	Medicago (medics)	Medicago truncatula (Barrel medic) (Medicago tribuloides)	357447407	mtr:MTR_2g020000;	ATPase activity [GO:0016887]; ATP binding [GO:0005524]; ATP-dependent chromatin remodeling [GO:0043044]; chromatin binding [GO:0003682]; DNA binding [GO:0003677]; NURF complex [GO:0016589]	ATPase activity [GO:0016887]; ATP-dependent chromatin remodeling [GO:0043044]	ATPase activity [GO:0016887]; ATP binding [GO:0005524]; chromatin binding [GO:0003682]; DNA binding [GO:0003677]	NURF complex [GO:0016589]	GO:0005524; GO:0043044; GO:0016887; GO:0003677; GO:0016589; GO:0003682
504941502	K9PH90	Parallel beta-helix repeat protein	Cal7507_2359	Calothrix sp. PCC 7507	548			Cyanobacteria		Nostocales	Rivulariaceae	Calothrix	Calothrix sp. PCC 7507	504941502	calo:Cal7507_2359;
740479117	A0A0A1PLH1	Inositol-1-monophosphatase	suhB BN1110_00051	bacterium YEK0313	265								bacterium YEK0313	740479117
647820978	A0A060IKW6	Photosystem II protein D1 (Fragment)	psbA	Petroderma maculiforme	288			Phaeophyceae				Petroderma	Petroderma maculiforme	647820978		chloroplast [GO:0009507]; electron transporter, transferring electrons within the cyclic electron transport pathway of photosynthesis activity [GO:0045156]; integral component of membrane [GO:0016021]; metal ion binding [GO:0046872]; photosynthetic electron transport in photosystem II [GO:0009772]; photosystem II [GO:0009523]	photosynthetic electron transport in photosystem II [GO:0009772]	electron transporter, transferring electrons within the cyclic electron transport pathway of photosynthesis activity [GO:0045156]; metal ion binding [GO:0046872]	chloroplast [GO:0009507]; integral component of membrane [GO:0016021]; photosystem II [GO:0009523]	GO:0009507; GO:0045156; GO:0016021; GO:0046872; GO:0009772; GO:0009523
576109829	A0A061JGD1	Uncharacterized protein	K737_300498	Holospora undulata HU1	106			Proteobacteria	Alphaproteobacteria	Rickettsiales	Holosporaceae	Holospora	Holospora undulata	576109829
504778757	K0BEM8	Uncharacterized protein	NSED_08500	Candidatus Nitrosopumilus sp. AR2	1700			Thaumarchaeota		Nitrosopumilales	Nitrosopumilaceae	Nitrosopumilus	Candidatus Nitrosopumilus sp. AR2	504778757	nir:NSED_08500;
385718800	I3QD46	Uncharacterized protein		Oryza sativa (Rice)	390			Streptophyta	Liliopsida	Poales	Poaceae	Oryza	Oryza sativa (Rice)	385718800
259661776	C8ZJU7	Malic enzyme (Fragment)	nadpme-IV	Acroceras tonkinense	365			Streptophyta	Liliopsida	Poales	Poaceae	Acroceras	Acroceras tonkinense	259661776		malate dehydrogenase (decarboxylating) (NAD+) activity [GO:0004471]; malate metabolic process [GO:0006108]; metal ion binding [GO:0046872]; NAD binding [GO:0051287]	malate dehydrogenase (decarboxylating) (NAD+) activity [GO:0004471]; malate metabolic process [GO:0006108]	malate dehydrogenase (decarboxylating) (NAD+) activity [GO:0004471]; metal ion binding [GO:0046872]; NAD binding [GO:0051287]		GO:0051287; GO:0004471; GO:0006108; GO:0046872
1783306	P93416	Starch debranching enzyme		Oryza sativa (Rice)	986			Streptophyta	Liliopsida	Poales	Poaceae	Oryza	Oryza sativa (Rice)	1783306		carbohydrate metabolic process [GO:0005975]; cation binding [GO:0043169]; pullulanase activity [GO:0051060]	carbohydrate metabolic process [GO:0005975]; pullulanase activity [GO:0051060]	cation binding [GO:0043169]; pullulanase activity [GO:0051060]		GO:0005975; GO:0043169; GO:0051060
[truncated: 2,277 more rows]
